# Supplementary material for: Genome-Wide Detection of Predicted Non-coding RNAs Related to the Adhesion Process in Vibrio alginolyticus Using High-Throughput Sequencing
Source: Front Microbiol. 2016 Apr 28;7:619. doi: 10.3389/fmicb.2016.00619 (PMC4848308; doi:10.3389/fmicb.2016.00619)
Supplement: TABLE S3 — Location of candidate ncRNAs. [file Table_3.XLSX]

## Sheet: All.Candidate_sRNA
Candidate sRNA ID	Chromosome	Start	End	Length (bp)	Upstream_gene	Downstream_gene Reads Number per bp	chain
Candidate_1	AMPD01000001	3283	3647	365	C408_0001	C408_0006	38.45	-
Candidate_2	AMPD01000001	7426	7531	106	C408_0007	C408_0008	35.91	+
Candidate_3	AMPD01000001	9559	9914	356	C408_0010	C408_0011	75.77	+
Candidate_4	AMPD01000001	13889	14064	176	C408_0012	C408_0013	34.33	+
Candidate_5	AMPD01000001	22493	22832	340	C408_0016	C408_0019	653.82	+
Candidate_6	AMPD01000001	24141	24245	105	C408_0019	C408_0020	921.18	+
Candidate_7	AMPD01000001	26224	26352	129	C408_0021	C408_0022	547.16	+
Candidate_8	AMPD01000001	28705	28895	191	C408_0022	C408_0023	1375.05	+
Candidate_9	AMPD01000001	29169	29369	201	C408_0023	C408_0024	1066.37	+
Candidate_10	AMPD01000001	33222	33733	512	C408_0027	C408_0031	31.47	+
Candidate_11	AMPD01000001	39529	39671	143	C408_0030	C408_0038	43.72	-
Candidate_12	AMPD01000001	41154	41279	126	C408_0034	C408_0035	331.87	+
Candidate_13	AMPD01000001	48741	48858	118	C408_0041	C408_0042	66.03	+
Candidate_14	AMPD01000001	49145	49545	401	C408_0040	C408_0045	420.5	-
Candidate_15	AMPD01000001	55062	55221	160	C408_0044	C408_0046	48.86	+
Candidate_16	AMPD01000001	62662	62994	333	C408_0051	C408_0053	35.55	+
Candidate_17	AMPD01000001	74466	74773	308	C408_0058	C408_0061	31.4	+
Candidate_18	AMPD01000001	86859	87075	217	C408_0071	C408_0075	42.14	-
Candidate_19	AMPD01000001	108101	108266	166	C408_0088	C408_0089	3991.14	-
Candidate_20	AMPD01000001	109954	110142	189	C408_0089	C408_0097	48.34	-
Candidate_21	AMPD01000001	117561	118108	548	C408_0089	C408_0097	48.41	-
Candidate_22	AMPD01000001	125813	125933	121	C408_0104	C408_0106	37.67	-
Candidate_23	AMPD01000001	125903	126123	221	C408_0103	C408_0105	830.14	+
Candidate_24	AMPD01000001	128756	129187	432	C408_0106	C408_0109	56.77	-
Candidate_25	AMPD01000001	134460	134642	183	C408_0113	C408_0114	43.82	+
Candidate_26	AMPD01000001	143394	143636	243	C408_0115	C408_0121	62.43	-
Candidate_27	AMPD01000001	143600	143967	368	C408_0120	C408_0126	52.39	+
Candidate_28	AMPD01000001	145261	145752	492	C408_0120	C408_0126	37.39	+
Candidate_29	AMPD01000001	146867	147268	402	C408_0124	C408_0125	816.38	-
Candidate_30	AMPD01000001	163983	164091	109	C408_0138	C408_0159	34.92	-
Candidate_31	AMPD01000001	169630	170000	371	C408_0143	C408_0144	437.56	+
Candidate_32	AMPD01000001	205433	205587	155	C408_0175	C408_0176	32.17	+
Candidate_33	AMPD01000001	213386	213537	152	C408_0182	C408_0183	58.7	+
Candidate_34	AMPD01000001	225289	225733	445	C408_0191	C408_0193	49.71	+
Candidate_35	AMPD01000001	225735	225957	223	C408_0191	C408_0193	63.71	+
Candidate_36	AMPD01000001	234678	234824	147	C408_0202	C408_0203	121.64	-
Candidate_37	AMPD01000001	237036	237152	117	C408_0205	C408_0206	83.31	+
Candidate_38	AMPD01000001	239516	239866	351	C408_0206	C408_0208	92.48	+
Candidate_39	AMPD01000001	243027	243305	279	C408_0208	C408_0210	82.67	+
Candidate_40	AMPD01000001	250537	250759	223	C408_0209	C408_0218	47.96	-
Candidate_41	AMPD01000001	253962	254145	184	C408_0221	C408_0224	38.47	-
Candidate_42	AMPD01000002	3104	3421	318	-	C408_0231	75.25	-
Candidate_43	AMPD01000002	4717	5298	582	-	C408_0231	71.79	-
Candidate_44	AMPD01000002	18789	19260	472	C408_0238	C408_0246	60.04	+
Candidate_45	AMPD01000002	21229	21786	558	C408_0245	C408_0247	49.76	-
Candidate_46	AMPD01000002	23221	23488	268	C408_0247	C408_0248	42.43	-
Candidate_47	AMPD01000002	29811	30032	222	C408_0253	C408_0255	111.92	-
Candidate_48	AMPD01000002	30039	30261	223	C408_0253	C408_0255	340.57	-
Candidate_49	AMPD01000002	31471	31580	110	C408_0256	C408_0257	117.97	-
Candidate_50	AMPD01000002	38373	38503	131	C408_0262	C408_0268	203.77	-
Candidate_51	AMPD01000002	61968	62219	252	C408_0281	C408_0283	75.52	-
Candidate_52	AMPD01000002	64143	64493	351	C408_0283	C408_0286	67.69	-
Candidate_53	AMPD01000002	67836	68039	204	C408_0286	C408_0288	239.1	-
Candidate_54	AMPD01000002	68497	68935	439	C408_0286	C408_0288	41.65	-
Candidate_55	AMPD01000002	72965	73525	561	C408_0289	C408_0291	35.94	-
Candidate_56	AMPD01000002	76928	77234	307	C408_0293	C408_0294	92.03	+
Candidate_57	AMPD01000002	83103	83267	165	C408_0297	C408_0298	378.06	-
Candidate_58	AMPD01000002	84995	85094	100	C408_0300	C408_0301	55.72	+
Candidate_59	AMPD01000002	93105	93285	181	C408_0305	C408_0306	31.67	-
Candidate_60	AMPD01000002	95010	95559	550	C408_0307	C408_0318	37.33	+
Candidate_61	AMPD01000002	95571	95832	262	C408_0307	C408_0318	58.51	+
Candidate_62	AMPD01000002	110835	111046	212	C408_0319	C408_0322	31	+
Candidate_63	AMPD01000002	111673	112267	595	C408_0323	C408_0326	56.85	-
Candidate_64	AMPD01000002	112953	113496	544	C408_0323	C408_0326	41.67	-
Candidate_65	AMPD01000002	116383	116909	527	C408_0327	C408_0329	53.51	-
Candidate_66	AMPD01000002	116919	117111	193	C408_0327	C408_0329	36.61	-
Candidate_67	AMPD01000002	117765	118280	516	C408_0329	C408_0332	59.02	-
Candidate_68	AMPD01000002	118283	118804	522	C408_0329	C408_0332	31.19	-
Candidate_69	AMPD01000002	135696	135833	138	C408_0338	C408_0347	777.55	+
Candidate_70	AMPD01000002	137210	137320	111	C408_0349	C408_0350	35.42	+
Candidate_71	AMPD01000002	137725	137872	148	C408_0346	C408_0351	312.18	-
Candidate_72	AMPD01000002	147977	148086	110	C408_0358	C408_0363	97.65	+
Candidate_73	AMPD01000002	155459	155672	214	C408_0368	C408_0371	106.19	+
Candidate_74	AMPD01000002	158211	158751	541	C408_0370	C408_0374	57.16	-
Candidate_75	AMPD01000002	161808	161913	106	C408_0377	C408_0378	39.33	+
Candidate_76	AMPD01000002	169470	169575	106	C408_0384	C408_0385	270.71	+
Candidate_77	AMPD01000002	170729	171253	525	C408_0381	C408_0386	33.16	-
Candidate_78	AMPD01000002	171481	171600	120	C408_0381	C408_0386	66.89	-
Candidate_79	AMPD01000002	173902	174353	452	C408_0385	C408_0389	65.9	+
Candidate_80	AMPD01000002	174314	174875	562	C408_0388	C408_0390	3683.31	-
Candidate_81	AMPD01000002	184419	184971	553	C408_0398	C408_0401	40.11	+
Candidate_82	AMPD01000002	187898	188007	110	C408_0402	C408_0407	40.91	-
Candidate_83	AMPD01000002	199529	199631	103	C408_0411	C408_0412	1585.44	+
Candidate_84	AMPD01000002	206541	206650	110	C408_0415	C408_0418	48.56	-
Candidate_85	AMPD01000003	1	238	238	-	C408_0428	148.74	+
Candidate_86	AMPD01000003	256	399	144	-	C408_0428	310.44	+
Candidate_87	AMPD01000003	5011	5115	105	C408_0430	C408_0431	21995.5	+
Candidate_88	AMPD01000003	6094	6392	299	C408_0427	C408_0433	97.97	-
Candidate_89	AMPD01000003	8285	8490	206	C408_0433	C408_0447	690.03	-
Candidate_90	AMPD01000003	11012	11163	152	C408_0434	C408_0435	337.62	+
Candidate_91	AMPD01000003	18752	18890	139	C408_0442	C408_0443	100.18	+
Candidate_92	AMPD01000003	21210	21418	209	C408_0433	C408_0447	219.28	-
Candidate_93	AMPD01000003	23680	24108	429	C408_0447	C408_0451	40.66	-
Candidate_94	AMPD01000003	25231	25361	131	C408_0449	C408_0450	630.52	+
Candidate_95	AMPD01000003	36616	36780	165	C408_0460	C408_0461	133.07	+
Candidate_96	AMPD01000003	40728	41017	290	C408_0462	C408_0463	941.78	+
Candidate_97	AMPD01000003	48254	48440	187	C408_0469	C408_0470	211.92	-
Candidate_98	AMPD01000003	48312	48444	133	C408_0464	C408_0472	30.38	+
Candidate_99	AMPD01000003	50240	50381	142	C408_0471	C408_0475	35.93	-
Candidate_100	AMPD01000003	57443	57616	174	C408_0479	C408_0480	489.53	-
Candidate_101	AMPD01000003	59864	60069	206	C408_0482	C408_0483	276.48	-
Candidate_102	AMPD01000003	62060	62421	362	C408_0474	C408_0489	33.01	+
Candidate_103	AMPD01000003	66758	67128	371	C408_0488	C408_0490	1839.24	-
Candidate_104	AMPD01000003	67288	67487	200	C408_0474	C408_0489	209.5	+
Candidate_105	AMPD01000003	68961	69243	283	C408_0489	C408_0491	121.75	+
Candidate_106	AMPD01000003	69755	69891	137	C408_0489	C408_0491	57.04	+
Candidate_107	AMPD01000003	83342	83450	109	C408_0500	C408_0501	81.29	-
Candidate_108	AMPD01000003	86489	86633	145	C408_0498	C408_0505	61.87	+
Candidate_109	AMPD01000003	86531	87051	521	C408_0504	C408_0506	32.98	-
Candidate_110	AMPD01000003	90400	90544	145	C408_0507	C408_0508	1337.53	-
Candidate_111	AMPD01000003	94067	94172	106	C408_0510	C408_0511	84.95	+
Candidate_112	AMPD01000003	97355	97684	330	C408_0512	C408_0513	40.14	+
Candidate_113	AMPD01000003	97686	98149	464	C408_0509	C408_0514	35.99	-
Candidate_114	AMPD01000003	98937	99046	110	C408_0515	C408_0519	33.25	-
Candidate_115	AMPD01000003	99541	99992	452	C408_0516	C408_0517	553437	+
Candidate_116	AMPD01000003	104479	104598	120	C408_0520	C408_0521	105.88	+
Candidate_117	AMPD01000003	106135	106338	204	C408_0521	C408_0522	242.45	+
Candidate_118	AMPD01000003	126013	126138	126	C408_0535	C408_0537	240.88	-
Candidate_119	AMPD01000003	127576	127920	345	C408_0536	C408_0556	30.3	+
Candidate_120	AMPD01000003	130555	130721	167	C408_0538	C408_0539	50.96	-
Candidate_121	AMPD01000003	132510	132635	126	C408_0540	C408_0541	172.8	-
Candidate_122	AMPD01000003	137570	137715	146	C408_0544	C408_0545	78.31	-
Candidate_123	AMPD01000003	139767	139927	161	C408_0546	C408_0547	57.04	-
Candidate_124	AMPD01000003	145500	145654	155	C408_0554	C408_0555	243.05	-
Candidate_125	AMPD01000003	150791	150956	166	C408_0559	C408_0560	43.61	-
Candidate_126	AMPD01000003	152106	152255	150	C408_0560	C408_0561	321.99	-
Candidate_127	AMPD01000003	156957	157076	120	C408_0564	C408_0565	77.34	-
Candidate_128	AMPD01000003	158706	158995	290	C408_0565	C408_0566	48.59	-
Candidate_129	AMPD01000003	159297	159807	511	C408_0563	C408_0567	51.89	+
Candidate_130	AMPD01000003	161029	161305	277	C408_0567	C408_0568	706.55	+
Candidate_131	AMPD01000003	162652	162964	313	C408_0566	C408_0570	66.95	-
Candidate_132	AMPD01000003	167236	167786	551	C408_0569	C408_0574	32.8	+
Candidate_133	AMPD01000003	170290	170539	250	C408_0573	C408_0576	40.26	-
Candidate_134	AMPD01000003	170707	171250	544	C408_0573	C408_0576	31.37	-
Candidate_135	AMPD01000003	176372	176536	165	C408_0579	C408_0580	36.92	+
Candidate_136	AMPD01000003	178546	178724	179	C408_0581	C408_0582	139.54	-
Candidate_137	AMPD01000004	19963	20421	459	C408_0599	C408_0602	499.96	+
Candidate_138	AMPD01000004	23941	24056	116	C408_0604	C408_0605	160.03	+
Candidate_139	AMPD01000004	30477	30605	129	C408_0609	C408_0610	85.86	+
Candidate_140	AMPD01000004	46191	46493	303	C408_0622	C408_0624	34.89	+
Candidate_141	AMPD01000004	51404	51768	365	C408_0624	C408_0630	52.53	+
Candidate_142	AMPD01000004	51656	51789	134	C408_0627	C408_0628	33.61	-
Candidate_143	AMPD01000004	57886	58019	134	C408_0631	C408_0637	48.93	+
Candidate_144	AMPD01000004	75703	75871	169	C408_0642	C408_0643	212.93	-
Candidate_145	AMPD01000004	77602	77746	145	C408_0641	C408_0645	121.44	+
Candidate_146	AMPD01000004	80372	80918	547	C408_0644	C408_0650	63.15	-
Candidate_147	AMPD01000004	81014	81116	103	C408_0648	C408_0649	157.19	+
Candidate_148	AMPD01000004	81843	82070	228	C408_0644	C408_0650	66.55	-
Candidate_149	AMPD01000004	83898	84459	562	C408_0649	C408_0654	35.29	+
Candidate_150	AMPD01000004	88515	88781	267	C408_0653	C408_0658	50.7	-
Candidate_151	AMPD01000004	93660	94000	341	C408_0662	C408_0663	288.82	+
Candidate_152	AMPD01000004	108546	108872	327	C408_0676	C408_0678	31.89	+
Candidate_153	AMPD01000004	108888	109364	477	C408_0676	C408_0678	55.14	+
Candidate_154	AMPD01000004	115137	115247	111	C408_0682	C408_0683	66.15	-
Candidate_155	AMPD01000004	119750	120097	348	C408_0685	C408_0694	37.19	+
Candidate_156	AMPD01000004	123181	123737	557	C408_0685	C408_0694	78.14	+
Candidate_157	AMPD01000004	125734	125874	141	C408_0685	C408_0694	111.19	+
Candidate_158	AMPD01000004	129923	130064	142	C408_0699	C408_0700	214.15	-
Candidate_159	AMPD01000004	132690	132797	108	C408_0700	C408_0701	51.44	-
Candidate_160	AMPD01000004	133677	133777	101	C408_0701	C408_0713	90.35	-
Candidate_161	AMPD01000004	133841	134060	220	C408_0698	C408_0702	5970.26	+
Candidate_162	AMPD01000004	134790	134921	132	C408_0702	C408_0703	937.08	+
Candidate_163	AMPD01000004	135768	135914	147	C408_0703	C408_0704	157.44	+
Candidate_164	AMPD01000004	145640	145892	253	C408_0712	C408_0714	122.37	+
Candidate_165	AMPD01000004	155389	155575	187	C408_0721	C408_0722	129.88	+
Candidate_166	AMPD01000004	159979	160218	240	C408_0723	C408_0727	89.59	+
Candidate_167	AMPD01000004	160182	160584	403	C408_0726	C408_0728	458.6	-
Candidate_168	AMPD01000004	160846	160961	116	C408_0726	C408_0728	76.64	-
Candidate_169	AMPD01000004	160966	161485	520	C408_0727	C408_0729	99.84	+
Candidate_170	AMPD01000004	169936	170172	237	C408_0731	C408_0734	32.16	+
Candidate_171	AMPD01000005	1	213	213	-	C408_0736	520.54	-
Candidate_172	AMPD01000005	5040	5273	234	C408_0737	C408_0740	76.57	+
Candidate_173	AMPD01000005	5460	5591	132	C408_0739	C408_0748	36.03	-
Candidate_174	AMPD01000005	6876	7181	306	C408_0739	C408_0748	30.16	-
Candidate_175	AMPD01000005	7376	7657	282	C408_0739	C408_0748	30.27	-
Candidate_176	AMPD01000005	18493	18753	261	C408_0754	C408_0758	37.93	+
Candidate_177	AMPD01000005	30806	31348	543	C408_0763	C408_0769	43.26	-
Candidate_178	AMPD01000005	35859	35960	102	C408_0773	C408_0777	32.06	+
Candidate_179	AMPD01000005	41268	41681	414	C408_0776	C408_0778	85.81	-
Candidate_180	AMPD01000005	48476	48690	215	C408_0785	C408_0786	83.04	-
Candidate_181	AMPD01000005	49568	49897	330	C408_0786	C408_0790	46.89	-
Candidate_182	AMPD01000005	49836	50085	250	C408_0787	C408_0788	31.17	+
Candidate_183	AMPD01000005	54853	54952	100	C408_0791	C408_0797	45.55	-
Candidate_184	AMPD01000005	57546	57646	101	C408_0793	C408_0794	30.19	+
Candidate_185	AMPD01000005	58880	59201	322	C408_0791	C408_0797	34.67	-
Candidate_186	AMPD01000005	74472	74682	211	C408_0809	C408_0813	42.17	-
Candidate_187	AMPD01000005	75809	75916	108	C408_0811	C408_0812	245.86	+
Candidate_188	AMPD01000005	81436	81563	128	C408_0817	C408_0820	305.53	-
Candidate_189	AMPD01000005	84433	84928	496	C408_0821	C408_0823	375.67	-
Candidate_190	AMPD01000005	84785	84901	117	C408_0822	C408_0824	236.47	+
Candidate_191	AMPD01000005	85454	85561	108	C408_0822	C408_0824	110.72	+
Candidate_192	AMPD01000005	87321	87477	157	C408_0825	C408_0826	34.4	-
Candidate_193	AMPD01000005	88705	88810	106	C408_0826	C408_0830	48.15	-
Candidate_194	AMPD01000005	92512	93005	494	C408_0830	C408_0836	1120.83	-
Candidate_195	AMPD01000005	93370	93665	296	C408_0830	C408_0836	86.93	-
Candidate_196	AMPD01000005	93679	94112	434	C408_0830	C408_0836	43.4	-
Candidate_197	AMPD01000005	94207	94692	486	C408_0830	C408_0836	42.1	-
Candidate_198	AMPD01000005	104087	104213	127	C408_0835	C408_0844	38	+
Candidate_199	AMPD01000005	106087	106221	135	C408_0845	C408_0846	210.41	-
Candidate_200	AMPD01000005	109315	109681	367	C408_0848	C408_0851	38.96	+
Candidate_201	AMPD01000005	125148	125685	538	C408_0861	C408_0865	68.95	+
Candidate_202	AMPD01000005	139718	139831	114	C408_0872	C408_0873	43.51	-
Candidate_203	AMPD01000005	141224	141358	135	C408_0873	C408_0874	33.19	-
Candidate_204	AMPD01000005	146248	146613	366	C408_0878	C408_0883	13678.6	-
Candidate_205	AMPD01000005	146797	147007	211	C408_0876	C408_0879	250.56	+
Candidate_206	AMPD01000005	147409	147966	558	C408_0878	C408_0883	36.66	-
Candidate_207	AMPD01000005	148072	148225	154	C408_0879	C408_0880	147.63	+
Candidate_208	AMPD01000005	152077	152212	136	C408_0881	C408_0882	46.18	+
Candidate_209	AMPD01000005	152251	152601	351	C408_0878	C408_0883	31.99	-
Candidate_210	AMPD01000005	153365	153695	331	C408_0878	C408_0883	33.02	-
Candidate_211	AMPD01000005	155399	155645	247	C408_0885	C408_0887	57.72	-
Candidate_212	AMPD01000006	10602	10737	136	C408_0905	C408_0906	77.93	+
Candidate_213	AMPD01000006	15052	15163	112	C408_0908	C408_0909	85.71	+
Candidate_214	AMPD01000006	15759	16178	420	C408_0907	C408_0912	40.83	-
Candidate_215	AMPD01000006	23317	23536	220	C408_0914	C408_0916	35.64	-
Candidate_216	AMPD01000006	23538	24114	577	C408_0914	C408_0916	151.67	-
Candidate_217	AMPD01000006	24174	24370	197	C408_0914	C408_0916	69.82	-
Candidate_218	AMPD01000006	24372	24634	263	C408_0914	C408_0916	778.06	-
Candidate_219	AMPD01000006	26727	26831	105	C408_0917	C408_0918	12173	-
Candidate_220	AMPD01000006	27210	27332	123	C408_0918	C408_0919	5582.96	-
Candidate_221	AMPD01000006	29248	29360	113	C408_0919	C408_0920	232.51	-
Candidate_222	AMPD01000006	32051	32167	117	C408_0921	C408_0922	37.34	+
Candidate_223	AMPD01000006	37088	37275	188	C408_0925	C408_0926	1089.94	-
Candidate_224	AMPD01000006	40600	40747	148	C408_0927	C408_0928	1077.67	-
Candidate_225	AMPD01000006	44011	44218	208	C408_0931	C408_0932	133.88	+
Candidate_226	AMPD01000006	50966	51174	209	C408_0936	C408_0938	1905.78	+
Candidate_227	AMPD01000006	57842	58010	169	C408_0937	C408_0944	59.85	-
Candidate_228	AMPD01000006	59341	59534	194	C408_0944	C408_0945	160.96	-
Candidate_229	AMPD01000006	62669	62874	206	C408_0948	C408_0949	111.57	-
Candidate_230	AMPD01000006	63602	63720	119	C408_0943	C408_0951	125.5	+
Candidate_231	AMPD01000006	66023	66164	142	C408_0953	C408_0959	76.2	-
Candidate_232	AMPD01000006	66234	66375	142	C408_0951	C408_0954	125.26	+
Candidate_233	AMPD01000006	66853	66960	108	C408_0954	C408_0955	87.34	+
Candidate_234	AMPD01000006	67125	67257	133	C408_0954	C408_0955	37.36	+
Candidate_235	AMPD01000006	72724	72826	103	C408_0959	C408_0961	64.13	-
Candidate_236	AMPD01000006	77161	77352	192	C408_0963	C408_0964	199.22	-
Candidate_237	AMPD01000006	79352	79530	179	C408_0965	C408_0968	42.93	-
Candidate_238	AMPD01000006	80681	80807	127	C408_0966	C408_0967	83.59	+
Candidate_239	AMPD01000006	87480	87857	378	C408_0967	C408_0972	111.76	+
Candidate_240	AMPD01000006	88784	88933	150	C408_0973	C408_0981	1628.55	-
Candidate_241	AMPD01000006	89550	89785	236	C408_0974	C408_0975	96.58	+
Candidate_242	AMPD01000006	90086	90219	134	C408_0975	C408_0976	691.6	+
Candidate_243	AMPD01000006	105893	106305	413	C408_0990	C408_0993	45.74	-
Candidate_244	AMPD01000006	109143	109291	149	C408_0997	C408_0998	5633.93	-
Candidate_245	AMPD01000006	114862	115023	162	C408_1009	C408_1010	2294.51	-
Candidate_246	AMPD01000006	119966	120420	455	C408_1020	C408_1021	3805.92	-
Candidate_247	AMPD01000007	4958	5121	164	C408_1026	C408_1035	66.65	-
Candidate_248	AMPD01000007	15210	15429	220	C408_1034	C408_1039	53.96	+
Candidate_249	AMPD01000007	17134	17263	130	C408_1034	C408_1039	63.62	+
Candidate_250	AMPD01000007	52171	52333	163	C408_1063	C408_1064	30.6	+
Candidate_251	AMPD01000007	52776	53163	388	C408_1062	C408_1065	48.57	-
Candidate_252	AMPD01000007	54947	55109	163	C408_1065	C408_1066	111.89	-
Candidate_253	AMPD01000007	56778	56926	149	C408_1067	C408_1068	1406.83	-
Candidate_254	AMPD01000007	73370	73475	106	C408_1082	C408_1083	33.93	+
Candidate_255	AMPD01000007	75927	76126	200	C408_1084	C408_1088	306.18	+
Candidate_256	AMPD01000007	76177	76288	112	C408_1081	C408_1085	40.43	-
Candidate_257	AMPD01000007	76535	76705	171	C408_1085	C408_1086	49.04	-
Candidate_258	AMPD01000007	78336	78651	316	C408_1087	C408_1089	67.26	-
Candidate_259	AMPD01000007	78809	79123	315	C408_1087	C408_1089	229.2	-
Candidate_260	AMPD01000007	79130	79372	243	C408_1088	C408_1090	129.32	+
Candidate_261	AMPD01000007	82246	82400	155	C408_1091	C408_1092	452.59	-
Candidate_262	AMPD01000007	82566	82713	148	C408_1092	C408_1094	53.09	-
Candidate_263	AMPD01000007	84375	84732	358	C408_1092	C408_1094	33.9	-
Candidate_264	AMPD01000007	85564	85703	140	C408_1094	C408_1097	517.64	-
Candidate_265	AMPD01000007	89824	90145	322	C408_1099	C408_1101	38.92	-
Candidate_266	AMPD01000007	100724	100869	146	C408_1112	C408_1114	40.84	+
Candidate_267	AMPD01000007	100764	101147	384	C408_1113	C408_1115	54.85	-
Candidate_268	AMPD01000007	112705	112816	112	C408_1125	C408_1126	37.3	+
Candidate_269	AMPD01000007	113048	113523	476	C408_1126	C408_1129	76.47	+
Candidate_270	AMPD01000008	11	149	139	-	C408_1135	80.86	-
Candidate_271	AMPD01000008	16110	16290	181	C408_1146	C408_1147	37.19	-
Candidate_272	AMPD01000008	34530	34634	105	C408_1156	C408_1163	53.05	-
Candidate_273	AMPD01000008	36258	36443	186	C408_1156	C408_1163	68.6	-
Candidate_274	AMPD01000008	40783	41172	390	C408_1164	C408_1167	34.52	-
Candidate_275	AMPD01000008	46650	46778	129	C408_1172	C408_1173	131.43	-
Candidate_276	AMPD01000008	66759	66959	201	C408_1187	C408_1191	32.55	-
Candidate_277	AMPD01000008	73787	73896	110	C408_1197	C408_1198	90.04	-
Candidate_278	AMPD01000008	74833	74998	166	C408_1198	C408_1199	63.48	-
Candidate_279	AMPD01000008	91155	91424	270	C408_1212	C408_1216	32.87	-
Candidate_280	AMPD01000008	93988	94552	565	C408_1212	C408_1216	32.91	-
Candidate_281	AMPD01000008	100750	101141	392	C408_1215	C408_1229	150.49	+
Candidate_282	AMPD01000009	4127	4265	139	C408_1237	C408_1242	98.91	-
Candidate_283	AMPD01000009	5737	6070	334	C408_1238	C408_1239	159.25	+
Candidate_284	AMPD01000009	17028	17158	131	C408_1246	C408_1251	59.79	+
Candidate_285	AMPD01000009	21450	21715	266	C408_1256	C408_1257	191.45	-
Candidate_286	AMPD01000009	36076	36501	426	C408_1266	C408_1272	51.72	-
Candidate_287	AMPD01000009	37635	37987	353	C408_1266	C408_1272	4551.78	-
Candidate_288	AMPD01000009	45989	46123	135	C408_1279	C408_1281	68.12	-
Candidate_289	AMPD01000009	46136	46620	485	C408_1279	C408_1281	62.71	-
Candidate_290	AMPD01000009	46998	47358	361	C408_1279	C408_1281	39.83	-
Candidate_291	AMPD01000009	49114	49396	283	C408_1280	C408_1286	69.45	+
Candidate_292	AMPD01000009	49412	49734	323	C408_1280	C408_1286	36.6	+
Candidate_293	AMPD01000009	62067	62288	222	C408_1290	C408_1292	285.91	-
Candidate_294	AMPD01000009	62842	63092	251	C408_1290	C408_1292	33.65	-
Candidate_295	AMPD01000009	76263	76437	175	C408_1304	C408_1305	59.86	-
Candidate_296	AMPD01000009	78327	78712	386	C408_1296	C408_1307	31.69	+
Candidate_297	AMPD01000009	101366	101687	322	C408_1329	C408_1331	31.76	+
Candidate_298	AMPD01000009	114736	114888	153	C408_1340	C408_1341	646.35	+
Candidate_299	AMPD01000010	1647	1908	262	-	C408_1353	30.97	-
Candidate_300	AMPD01000010	8442	8877	436	C408_1352	C408_1355	32.35	+
Candidate_301	AMPD01000010	13213	13457	245	C408_1356	C408_1359	39.43	+
Candidate_302	AMPD01000010	16889	17039	151	C408_1359	C408_1360	87.6	+
Candidate_303	AMPD01000010	30714	30866	153	C408_1364	C408_1369	32.13	+
Candidate_304	AMPD01000010	34121	34273	153	C408_1370	C408_1371	69.91	+
Candidate_305	AMPD01000010	35067	35452	386	C408_1371	C408_1373	40.47	+
Candidate_306	AMPD01000010	38793	38907	115	C408_1375	C408_1376	44.17	-
Candidate_307	AMPD01000011	892	1427	536	-	C408_1453	199.79	+
Candidate_308	AMPD01000011	2063	2275	213	C408_1446	C408_1447	150.92	-
Candidate_309	AMPD01000011	6339	6508	170	C408_1448	C408_1449	562.82	-
Candidate_310	AMPD01000011	9553	9962	410	C408_1452	C408_1454	508.92	-
Candidate_311	AMPD01000011	12270	12456	187	C408_1454	C408_1456	256.94	-
Candidate_312	AMPD01000011	15620	16164	545	C408_1457	C408_1461	33.29	-
Candidate_313	AMPD01000011	17993	18149	157	C408_1460	C408_1462	46.87	+
Candidate_314	AMPD01000011	18684	18888	205	C408_1461	C408_1463	35.16	-
Candidate_315	AMPD01000011	22325	22550	226	C408_1464	C408_1469	233.4	-
Candidate_316	AMPD01000011	32966	33153	188	C408_1472	C408_1473	58.26	-
Candidate_317	AMPD01000011	35192	35316	125	C408_1473	C408_1478	67.46	-
Candidate_318	AMPD01000011	35344	35462	119	C408_1470	C408_1474	53.39	+
Candidate_319	AMPD01000011	43656	43759	104	C408_1485	C408_1486	156.02	+
Candidate_320	AMPD01000011	44615	44769	155	C408_1486	C408_1487	75.31	+
Candidate_321	AMPD01000011	46465	46732	268	C408_1488	C408_1492	41.74	+
Candidate_322	AMPD01000011	50400	50959	560	C408_1488	C408_1492	39.11	+
Candidate_323	AMPD01000011	52540	53076	537	C408_1491	C408_1497	73.13	-
Candidate_324	AMPD01000011	54661	54800	140	C408_1494	C408_1495	2639.49	+
Candidate_325	AMPD01000011	56526	56646	121	C408_1495	C408_1496	1649.76	+
Candidate_326	AMPD01000011	57221	57566	346	C408_1496	C408_1500	52.12	+
Candidate_327	AMPD01000011	59614	59713	100	C408_1498	C408_1499	1628.68	-
Candidate_328	AMPD01000011	59882	60119	238	C408_1498	C408_1499	5791.79	-
Candidate_329	AMPD01000011	61275	61404	130	C408_1499	C408_1501	655.78	-
Candidate_330	AMPD01000011	61459	61697	239	C408_1499	C408_1501	230.54	-
Candidate_331	AMPD01000011	69552	69738	187	C408_1507	C408_1508	3809	-
Candidate_332	AMPD01000011	72626	72762	137	C408_1511	C408_1512	1634.01	-
Candidate_333	AMPD01000011	74699	75122	424	C408_1514	C408_1518	101.81	-
Candidate_334	AMPD01000011	75522	75637	116	C408_1515	C408_1516	647.53	+
Candidate_335	AMPD01000011	75822	76057	236	C408_1514	C408_1518	93.98	-
Candidate_336	AMPD01000011	76438	76596	159	C408_1517	C408_1520	81.11	+
Candidate_337	AMPD01000011	78901	79176	276	C408_1520	C408_1521	1238.72	+
Candidate_338	AMPD01000011	81015	81204	190	C408_1522	C408_1523	161.17	-
Candidate_339	AMPD01000011	83083	83260	178	C408_1523	C408_1524	95.59	-
Candidate_340	AMPD01000011	91625	92074	450	C408_1528	C408_1531	35.15	+
Candidate_341	AMPD01000011	97830	97931	102	C408_1535	C408_1536	50.73	-
Candidate_342	AMPD01000011	99615	99765	151	C408_1536	C408_1537	34.71	-
Candidate_343	AMPD01000012	15347	15635	289	C408_1558	C408_1559	195.25	+
Candidate_344	AMPD01000012	16235	16374	140	C408_1556	C408_1560	51.44	-
Candidate_345	AMPD01000012	16963	17105	143	C408_1560	C408_1564	32.88	-
Candidate_346	AMPD01000012	19311	19516	206	C408_1562	C408_1563	75.14	+
Candidate_347	AMPD01000012	26375	26846	472	C408_1567	C408_1570	69.5	-
Candidate_348	AMPD01000012	37742	37928	187	C408_1576	C408_1578	86.76	-
Candidate_349	AMPD01000012	55354	55637	284	C408_1591	C408_1592	163.9	+
Candidate_350	AMPD01000012	65823	66034	212	C408_1602	C408_1603	44.67	+
Candidate_351	AMPD01000012	74084	74298	215	C408_1605	C408_1609	70.63	+
Candidate_352	AMPD01000013	2207	2690	484	C408_1637	C408_1644	39.14	+
Candidate_353	AMPD01000013	17905	18095	191	C408_1651	C408_1652	68.15	-
Candidate_354	AMPD01000013	42981	43168	188	C408_1674	C408_1675	64.81	-
Candidate_355	AMPD01000013	45441	45592	152	C408_1677	C408_1678	227.57	-
Candidate_356	AMPD01000013	45980	46277	298	C408_1678	C408_1688	53.39	-
Candidate_357	AMPD01000013	46284	46385	102	C408_1676	C408_1679	41.69	+
Candidate_358	AMPD01000013	57039	57246	208	C408_1688	C408_1689	94.01	-
Candidate_359	AMPD01000013	57559	57766	208	C408_1689	C408_1690	300.21	-
Candidate_360	AMPD01000013	62694	62952	259	C408_1695	C408_1697	36.57	+
Candidate_361	AMPD01000013	63390	63627	238	C408_1697	C408_1704	39.59	+
Candidate_362	AMPD01000014	192	360	169	-	C408_1724	37.17	+
Candidate_363	AMPD01000014	3593	4020	428	C408_1725	C408_1728	39.71	+
Candidate_364	AMPD01000014	4562	4920	359	C408_1727	C408_1729	50.11	-
Candidate_365	AMPD01000014	9071	9235	165	C408_1732	C408_1733	89.71	+
Candidate_366	AMPD01000014	26304	26545	242	C408_1751	C408_1752	71.12	-
Candidate_367	AMPD01000014	31331	31462	132	C408_1750	C408_1755	36.31	+
Candidate_368	AMPD01000014	32833	33007	175	C408_1755	C408_1760	35.9	+
Candidate_369	AMPD01000014	33701	33884	184	C408_1755	C408_1760	36.8	+
Candidate_370	AMPD01000014	34986	35238	253	C408_1758	C408_1759	19026.2	-
Candidate_371	AMPD01000014	37642	37851	210	C408_1761	C408_1763	31.19	-
Candidate_372	AMPD01000014	42079	42332	254	C408_1762	C408_1766	34.89	+
Candidate_373	AMPD01000014	42953	43242	290	C408_1762	C408_1766	30.64	+
Candidate_374	AMPD01000014	46165	46507	343	C408_1765	C408_1767	96.42	-
Candidate_375	AMPD01000014	48472	48707	236	C408_1766	C408_1769	30.76	+
Candidate_376	AMPD01000014	49228	49543	316	C408_1768	C408_1774	73.96	-
Candidate_377	AMPD01000014	53005	53416	412	C408_1768	C408_1774	73.78	-
Candidate_378	AMPD01000014	62272	62417	146	C408_1779	C408_1781	513.99	-
Candidate_379	AMPD01000014	66104	66521	418	C408_1782	C408_1784	116.38	-
Candidate_380	AMPD01000014	67463	67899	437	C408_1783	C408_1785	78.01	+
Candidate_381	AMPD01000014	76126	76623	498	C408_1789	C408_1791	36.06	+
Candidate_382	AMPD01000014	76659	76850	192	C408_1789	C408_1791	30.59	+
Candidate_383	AMPD01000014	84558	84721	164	C408_1796	C408_1797	36.7	-
Candidate_384	AMPD01000014	85771	85885	115	C408_1798	C408_1799	59.68	-
Candidate_385	AMPD01000015	1	305	305	-	C408_1807	35.67	-
Candidate_386	AMPD01000015	792	1307	516	C408_1806	C408_1810	53.6	+
Candidate_387	AMPD01000015	48435	48897	463	C408_1847	C408_1851	307.11	+
Candidate_388	AMPD01000015	49209	49438	230	C408_1850	C408_1852	86.62	-
Candidate_389	AMPD01000015	52637	52771	135	C408_1853	C408_1855	270.73	-
Candidate_390	AMPD01000015	55781	55957	177	C408_1857	C408_1858	2547.53	-
Candidate_391	AMPD01000015	60598	60704	107	C408_1863	C408_1864	581.2	-
Candidate_392	AMPD01000015	61617	61844	228	C408_1865	C408_1866	71.41	-
Candidate_393	AMPD01000015	63129	63721	593	C408_1867	C408_1869	146.94	-
Candidate_394	AMPD01000015	64341	64730	390	C408_1868	C408_1876	44.29	+
Candidate_395	AMPD01000015	66229	66379	151	C408_1870	C408_1871	87.7	-
Candidate_396	AMPD01000015	71466	71701	236	C408_1876	C408_1878	2426.82	+
Candidate_397	AMPD01000015	82586	83043	458	C408_1888	C408_1890	52.84	-
Candidate_398	AMPD01000016	892	1044	153	-	C408_1896	123.71	-
Candidate_399	AMPD01000016	2523	2639	117	C408_1897	C408_1898	31.38	-
Candidate_400	AMPD01000016	5318	5459	142	C408_1898	C408_1899	66.93	-
Candidate_401	AMPD01000016	23410	23532	123	C408_1915	C408_1916	190.41	-
Candidate_402	AMPD01000016	24892	25044	153	C408_1902	C408_1917	88.11	+
Candidate_403	AMPD01000016	32435	32538	104	C408_1923	C408_1924	104.71	-
Candidate_404	AMPD01000016	34333	34482	150	C408_1924	C408_1925	1215.06	-
Candidate_405	AMPD01000016	37152	37677	526	C408_1928	C408_1930	686.47	-
Candidate_406	AMPD01000016	37272	37632	361	C408_1917	C408_1929	1436.84	+
Candidate_407	AMPD01000016	39319	39623	305	C408_1929	C408_1932	47.04	+
Candidate_408	AMPD01000016	40032	40223	192	C408_1931	C408_1935	106.29	-
Candidate_409	AMPD01000016	41981	42294	314	C408_1933	C408_1934	2264.72	+
Candidate_410	AMPD01000016	45588	45755	168	C408_1937	C408_1942	198.54	-
Candidate_411	AMPD01000016	46146	46343	198	C408_1938	C408_1939	17586	+
Candidate_412	AMPD01000016	47805	47925	121	C408_1940	C408_1941	829.36	+
Candidate_413	AMPD01000016	49994	50138	145	C408_1942	C408_1943	52.97	-
Candidate_414	AMPD01000016	53227	53449	223	C408_1946	C408_1947	89.07	-
Candidate_415	AMPD01000016	54737	54890	154	C408_1947	C408_1948	787.34	-
Candidate_416	AMPD01000016	58708	59294	587	C408_1945	C408_1951	82.47	+
Candidate_417	AMPD01000016	62456	62636	181	C408_1952	C408_1956	542.66	-
Candidate_418	AMPD01000016	64158	64325	168	C408_1953	C408_1954	49.2	+
Candidate_419	AMPD01000016	64571	65169	599	C408_1952	C408_1956	46.27	-
Candidate_420	AMPD01000016	65275	65697	423	C408_1952	C408_1956	92.51	-
Candidate_421	AMPD01000016	68348	68475	128	C408_1959	C408_1960	363.29	+
Candidate_422	AMPD01000016	72459	72615	157	C408_1964	C408_1966	557.77	+
Candidate_423	AMPD01000016	74335	74461	127	C408_1968	C408_1969	209.66	+
Candidate_424	AMPD01000016	82508	83021	514	C408_1974	C408_1979	63.35	-
Candidate_425	AMPD01000016	85648	85904	257	C408_1974	C408_1979	30.22	-
Candidate_426	AMPD01000017	107	499	393	-	C408_1982	2066.33	-
Candidate_427	AMPD01000017	562	1148	587	-	C408_1982	33.48	-
Candidate_428	AMPD01000017	3993	4168	176	C408_1985	C408_1988	47.93	-
Candidate_429	AMPD01000017	17619	17784	166	C408_2002	C408_2003	73.31	+
Candidate_430	AMPD01000017	18197	18364	168	C408_2003	C408_2004	38.85	+
Candidate_431	AMPD01000017	19271	19767	497	C408_2000	C408_2007	87.75	-
Candidate_432	AMPD01000017	22369	22535	167	C408_2006	C408_2008	482.8	+
Candidate_433	AMPD01000017	25163	25392	230	C408_2008	C408_2010	132.64	+
Candidate_434	AMPD01000017	25409	25539	131	C408_2008	C408_2010	559.25	+
Candidate_435	AMPD01000017	35084	35447	364	C408_2017	C408_2019	103.71	-
Candidate_436	AMPD01000017	35534	35914	381	C408_2017	C408_2019	37.85	-
Candidate_437	AMPD01000017	37277	37425	149	C408_2019	C408_2020	421.41	-
Candidate_438	AMPD01000017	42728	42864	137	C408_2025	C408_2026	21084.9	-
Candidate_439	AMPD01000017	44337	44576	240	C408_2028	C408_2029	5477.18	-
Candidate_440	AMPD01000017	49712	49811	100	C408_2033	C408_2034	247.15	-
Candidate_441	AMPD01000017	51174	51290	117	C408_2034	C408_2035	45.56	-
Candidate_442	AMPD01000017	53645	53886	242	C408_2037	C408_2038	963.79	-
Candidate_443	AMPD01000017	55293	55406	114	C408_2039	C408_2040	349.16	-
Candidate_444	AMPD01000017	63499	63626	128	C408_2045	C408_2049	30.23	-
Candidate_445	AMPD01000017	63768	63952	185	C408_2047	C408_2048	2658.29	+
Candidate_446	AMPD01000017	64609	65185	577	C408_2048	C408_2053	317.02	+
Candidate_447	AMPD01000017	65729	65839	111	C408_2049	C408_2050	166.71	-
Candidate_448	AMPD01000017	71249	71408	160	C408_2052	C408_2056	903.46	-
Candidate_449	AMPD01000017	71387	71732	346	C408_2048	C408_2053	151.97	+
Candidate_450	AMPD01000017	72288	72471	184	C408_2053	C408_2054	38.68	+
Candidate_451	AMPD01000017	72755	73132	378	C408_2055	C408_2057	54.17	+
Candidate_452	AMPD01000017	73362	73527	166	C408_2057	C408_2058	749.57	+
Candidate_453	AMPD01000017	75505	75604	100	C408_2059	C408_2060	130.98	-
Candidate_454	AMPD01000017	79147	79254	108	C408_2061	C408_2065	1280.53	-
Candidate_455	AMPD01000017	81093	81634	542	C408_2061	C408_2065	127.66	-
Candidate_456	AMPD01000018	1166	1736	571	C408_2066	C408_2069	44.12	+
Candidate_457	AMPD01000018	3129	3368	240	C408_2069	C408_2070	185.05	+
Candidate_458	AMPD01000018	6589	6865	277	C408_2072	C408_2074	41.25	+
Candidate_459	AMPD01000018	8421	8637	217	C408_2073	C408_2078	85.73	-
Candidate_460	AMPD01000018	9568	9869	302	C408_2073	C408_2078	132.33	-
Candidate_461	AMPD01000018	10191	10316	126	C408_2074	C408_2075	47.1	+
Candidate_462	AMPD01000018	11041	11154	114	C408_2075	C408_2076	32.92	+
Candidate_463	AMPD01000018	12681	13066	386	C408_2073	C408_2078	38.11	-
Candidate_464	AMPD01000018	19757	19886	130	C408_2083	C408_2084	43.68	+
Candidate_465	AMPD01000018	21177	21303	127	C408_2084	C408_2085	421.53	+
Candidate_466	AMPD01000018	42895	43211	317	C408_2101	C408_2104	41.85	-
Candidate_467	AMPD01000018	45570	45749	180	C408_2103	C408_2107	76.37	+
Candidate_468	AMPD01000018	46183	46561	379	C408_2103	C408_2107	31.89	+
Candidate_469	AMPD01000018	48212	48470	259	C408_2103	C408_2107	33.51	+
Candidate_470	AMPD01000018	48616	48726	111	C408_2103	C408_2107	55.75	+
Candidate_471	AMPD01000019	36	321	286	-	C408_2135	51.89	+
Candidate_472	AMPD01000019	3457	3572	116	C408_2134	C408_2140	50.8	-
Candidate_473	AMPD01000019	9504	9718	215	C408_2140	C408_2141	50.19	-
Candidate_474	AMPD01000019	11416	11621	206	C408_2139	C408_2171	39.86	+
Candidate_475	AMPD01000019	52910	53025	116	C408_2186	C408_2187	696.64	-
Candidate_476	AMPD01000019	57970	58177	208	C408_2190	C408_2193	46.11	-
Candidate_477	AMPD01000019	59822	60044	223	C408_2193	C408_2198	68.08	-
Candidate_478	AMPD01000019	60254	60698	445	C408_2193	C408_2198	179.97	-
Candidate_479	AMPD01000019	60850	61150	301	C408_2193	C408_2198	177.97	-
Candidate_480	AMPD01000019	63261	63433	173	C408_2199	C408_2202	130.89	-
Candidate_481	AMPD01000019	68950	69114	165	C408_2203	C408_2208	60.36	-
Candidate_482	AMPD01000019	71645	72041	397	C408_2208	C408_2210	71.76	-
Candidate_483	AMPD01000020	668	1262	595	-	C408_2214	32.9	+
Candidate_484	AMPD01000020	1258	1502	245	C408_2213	C408_2219	33.69	-
Candidate_485	AMPD01000020	10613	11060	448	C408_2218	C408_2226	32.12	+
Candidate_486	AMPD01000020	18691	18799	109	C408_2227	C408_2228	2534.5	+
Candidate_487	AMPD01000020	28569	29140	572	C408_2236	C408_2239	37.21	+
Candidate_488	AMPD01000020	29032	29139	108	C408_2238	C408_2240	76.67	-
Candidate_489	AMPD01000020	29155	29426	272	C408_2236	C408_2239	1948.62	+
Candidate_490	AMPD01000020	31548	32122	575	C408_2239	C408_2241	53.38	+
Candidate_491	AMPD01000020	38319	38634	316	C408_2245	C408_2249	55.76	-
Candidate_492	AMPD01000020	39728	39962	235	C408_2245	C408_2249	82.37	-
Candidate_493	AMPD01000020	62312	62438	127	C408_2272	C408_2273	566.31	+
Candidate_494	AMPD01000020	62884	63110	227	C408_2273	C408_2274	1066.41	+
Candidate_495	AMPD01000020	63383	63493	111	C408_2273	C408_2274	45.52	+
Candidate_496	AMPD01000020	68732	69121	390	C408_2276	C408_2278	4177.37	+
Candidate_497	AMPD01000020	70982	71165	184	C408_2280	C408_2281	259.24	+
Candidate_498	AMPD01000021	11385	11741	357	C408_2292	C408_2293	89.35	-
Candidate_499	AMPD01000021	17144	17313	170	C408_2296	C408_2299	526.09	+
Candidate_500	AMPD01000021	38099	38620	522	C408_2319	C408_2322	105.41	-
Candidate_501	AMPD01000021	41102	41492	391	C408_2322	C408_2333	194.31	-
Candidate_502	AMPD01000021	49798	50018	221	C408_2322	C408_2333	47.15	-
Candidate_503	AMPD01000021	50473	51013	541	C408_2322	C408_2333	35.32	-
Candidate_504	AMPD01000021	52139	52681	543	C408_2322	C408_2333	55.92	-
Candidate_505	AMPD01000021	61200	61711	512	C408_2338	C408_2341	63.02	+
Candidate_506	AMPD01000022	22110	22242	133	C408_2373	C408_2374	40.94	+
Candidate_507	AMPD01000022	29437	29728	292	C408_2379	C408_2380	58.67	-
Candidate_508	AMPD01000022	29999	30139	141	C408_2380	C408_2381	1178.92	-
Candidate_509	AMPD01000022	31489	31602	114	C408_2382	C408_2383	43.5	-
Candidate_510	AMPD01000022	37110	37330	221	C408_2386	C408_2387	310.9	-
Candidate_511	AMPD01000022	43279	43530	252	C408_2392	C408_2395	40.9	-
Candidate_512	AMPD01000022	43646	43821	176	C408_2391	C408_2393	26763.9	+
Candidate_513	AMPD01000022	44842	45027	186	C408_2393	C408_2394	622.92	+
Candidate_514	AMPD01000022	47274	47627	354	C408_2395	C408_2396	367.76	-
Candidate_515	AMPD01000022	54601	54705	105	C408_2399	C408_2400	120.07	-
Candidate_516	AMPD01000023	2680	2855	176	C408_2412	C408_2414	33.18	-
Candidate_517	AMPD01000023	2932	3039	108	-	C408_2413	45.55	+
Candidate_518	AMPD01000023	3027	3583	557	C408_2412	C408_2414	31.08	-
Candidate_519	AMPD01000023	19380	19490	111	C408_2428	C408_2429	129.86	-
Candidate_520	AMPD01000023	28183	28305	123	C408_2438	C408_2439	37.3	-
Candidate_521	AMPD01000023	31027	31244	218	C408_2439	C408_2445	58.42	-
Candidate_522	AMPD01000023	32495	32715	221	C408_2441	C408_2442	75.76	+
Candidate_523	AMPD01000023	37823	38202	380	C408_2445	C408_2448	194.62	-
Candidate_524	AMPD01000023	40870	40972	103	C408_2448	C408_2449	56.13	-
Candidate_525	AMPD01000023	45129	45714	586	C408_2450	C408_2451	78.38	-
Candidate_526	AMPD01000023	51215	51724	510	C408_2453	C408_2455	58.61	-
Candidate_527	AMPD01000023	52443	52796	354	C408_2453	C408_2455	45.82	-
Candidate_528	AMPD01000023	53565	53711	147	C408_2455	C408_2458	31.1	-
Candidate_529	AMPD01000023	55776	55948	173	C408_2458	C408_2460	318.49	-
Candidate_530	AMPD01000023	57759	57943	185	C408_2460	C408_2461	522.04	-
Candidate_531	AMPD01000023	63596	63903	308	C408_2461	C408_2470	38.09	-
Candidate_532	AMPD01000024	11081	11235	155	C408_2482	C408_2483	678.41	+
Candidate_533	AMPD01000024	18348	18942	595	C408_2491	C408_2493	87.01	+
Candidate_534	AMPD01000024	18894	19059	166	C408_2492	C408_2499	34.25	-
Candidate_535	AMPD01000024	24211	24378	168	C408_2495	C408_2496	283.18	+
Candidate_536	AMPD01000024	30816	31130	315	C408_2501	C408_2502	337.62	-
Candidate_537	AMPD01000024	35805	36280	476	C408_2502	C408_2505	354.25	-
Candidate_538	AMPD01000024	41051	41344	294	C408_2507	C408_2508	90.08	+
Candidate_539	AMPD01000024	51019	51274	256	C408_2517	C408_2527	41.61	+
Candidate_540	AMPD01000024	56311	56889	579	C408_2517	C408_2527	39.24	+
Candidate_541	AMPD01000024	59419	59578	160	C408_2524	C408_2525	219.53	-
Candidate_542	AMPD01000024	61831	61978	148	C408_2526	C408_2531	143.35	-
Candidate_543	AMPD01000025	5711	5870	160	C408_2537	C408_2553	64.14	-
Candidate_544	AMPD01000025	10204	10738	535	C408_2537	C408_2553	36.82	-
Candidate_545	AMPD01000025	10791	11024	234	C408_2537	C408_2553	35.4	-
Candidate_546	AMPD01000025	12005	12447	443	C408_2537	C408_2553	33.16	-
Candidate_547	AMPD01000025	14323	14454	132	C408_2544	C408_2545	413.57	+
Candidate_548	AMPD01000025	15079	15259	181	C408_2545	C408_2546	31.18	+
Candidate_549	AMPD01000025	17735	18036	302	C408_2537	C408_2553	50.9	-
Candidate_550	AMPD01000025	18302	18553	252	C408_2537	C408_2553	95.13	-
Candidate_551	AMPD01000025	18574	18692	119	C408_2548	C408_2549	73.51	+
Candidate_552	AMPD01000025	20355	20828	474	C408_2537	C408_2553	47.54	-
Candidate_553	AMPD01000025	20900	21052	153	C408_2550	C408_2551	106.22	+
Candidate_554	AMPD01000025	23750	23851	102	C408_2553	C408_2554	859.91	-
Candidate_555	AMPD01000025	25097	25201	105	C408_2555	C408_2556	42.16	-
Candidate_556	AMPD01000025	25694	25810	117	C408_2556	C408_2557	165.68	-
Candidate_557	AMPD01000025	27692	27811	120	C408_2557	C408_2559	54.79	-
Candidate_558	AMPD01000025	27783	27920	138	C408_2552	C408_2558	99.91	+
Candidate_559	AMPD01000025	30796	30919	124	C408_2559	C408_2560	8336.32	-
Candidate_560	AMPD01000025	31706	32112	407	C408_2560	C408_2565	76.99	-
Candidate_561	AMPD01000025	33180	33355	176	C408_2562	C408_2563	506.77	+
Candidate_562	AMPD01000025	39451	39666	216	C408_2564	C408_2577	35.54	+
Candidate_563	AMPD01000025	48102	48292	191	C408_2578	C408_2579	42.52	+
Candidate_564	AMPD01000025	53139	53244	106	C408_2581	C408_2582	266.83	-
Candidate_565	AMPD01000025	54445	55001	557	C408_2580	C408_2584	68.09	+
Candidate_566	AMPD01000025	55539	56132	594	C408_2584	C408_2587	31.39	+
Candidate_567	AMPD01000025	58247	58552	306	C408_2587	C408_2588	310.97	+
Candidate_568	AMPD01000025	59963	60071	109	C408_2588	C408_2589	232.7	+
Candidate_569	AMPD01000025	60741	60872	132	C408_2589	C408_2590	162.7	+
Candidate_570	AMPD01000025	63381	63482	102	C408_2591	C408_2592	168.1	+
Candidate_571	AMPD01000025	66030	66176	147	C408_2592	C408_2593	31.42	+
Candidate_572	AMPD01000026	5353	5630	278	-	C408_2598	35.32	-
Candidate_573	AMPD01000026	17939	18094	156	C408_2607	C408_2608	68.44	-
Candidate_574	AMPD01000026	21655	21801	147	C408_2611	C408_2618	47.63	-
Candidate_575	AMPD01000026	25269	25442	174	C408_2615	C408_2616	37.06	+
Candidate_576	AMPD01000026	26939	27085	147	C408_2617	C408_2631	31.1	+
Candidate_577	AMPD01000026	28088	28218	131	C408_2618	C408_2619	30.34	-
Candidate_578	AMPD01000026	42643	43201	559	C408_2630	C408_2640	69.43	-
Candidate_579	AMPD01000026	45466	45741	276	C408_2630	C408_2640	41.12	-
Candidate_580	AMPD01000027	4180	4307	128	C408_2667	C408_2668	473.26	+
Candidate_581	AMPD01000027	13173	13366	194	C408_2672	C408_2673	30.79	-
Candidate_582	AMPD01000027	24412	24737	326	C408_2681	C408_2687	33.87	+
Candidate_583	AMPD01000027	33097	33389	293	C408_2694	C408_2696	117.21	-
Candidate_584	AMPD01000027	33411	33964	554	C408_2694	C408_2696	109.81	-
Candidate_585	AMPD01000027	33985	34258	274	C408_2694	C408_2696	63.9	-
Candidate_586	AMPD01000027	37553	37737	185	C408_2698	C408_2699	337.44	-
Candidate_587	AMPD01000027	46062	46214	153	C408_2705	C408_2706	51.88	-
Candidate_588	AMPD01000027	49856	50196	341	C408_2707	C408_2710	35.37	+
Candidate_589	AMPD01000027	52150	52424	275	C408_2709	C408_2711	64.04	-
Candidate_590	AMPD01000027	55276	55696	421	C408_2714	C408_2716	30.07	-
Candidate_591	AMPD01000027	57336	57639	304	C408_2716	C408_2717	46.02	-
Candidate_592	AMPD01000027	62611	62750	140	C408_2718	C408_2724	143.07	+
Candidate_593	AMPD01000028	1506	1909	404	-	C408_2726	192.74	-
Candidate_594	AMPD01000028	5116	5220	105	C408_2731	C408_2732	421.37	-
Candidate_595	AMPD01000028	10015	10253	239	C408_2737	C408_2738	44.65	-
Candidate_596	AMPD01000028	12113	12317	205	C408_2738	C408_2740	33.27	-
Candidate_597	AMPD01000028	19006	19488	483	C408_2739	C408_2752	31.31	+
Candidate_598	AMPD01000028	34256	34579	324	C408_2761	C408_2763	51.11	+
Candidate_599	AMPD01000028	41818	41930	113	C408_2768	C408_2769	90.66	-
Candidate_600	AMPD01000028	46262	46545	284	C408_2771	C408_2777	30.93	+
Candidate_601	AMPD01000029	7230	7344	115	C408_2787	C408_2788	208.43	-
Candidate_602	AMPD01000029	9833	9985	153	C408_2790	C408_2791	63.68	-
Candidate_603	AMPD01000029	16926	17410	485	C408_2792	C408_2801	30.78	+
Candidate_604	AMPD01000029	24135	24341	207	C408_2802	C408_2804	44.12	+
Candidate_605	AMPD01000029	25407	25522	116	C408_2804	C408_2805	213.78	+
Candidate_606	AMPD01000029	27964	28095	132	C408_2806	C408_2807	35.76	+
Candidate_607	AMPD01000029	31582	31827	246	C408_2809	C408_2810	1312.95	+
Candidate_608	AMPD01000029	32293	32487	195	C408_2810	C408_2811	399.82	+
Candidate_609	AMPD01000029	36627	36770	144	C408_2814	C408_2815	449.64	-
Candidate_610	AMPD01000029	47201	47307	107	C408_2826	C408_2831	246.21	-
Candidate_611	AMPD01000030	1529	1793	265	-	C408_2839	37.2	+
Candidate_612	AMPD01000030	2256	2383	128	C408_2836	C408_2837	501.2	-
Candidate_613	AMPD01000030	21320	21892	573	C408_2850	C408_2855	155.9	-
Candidate_614	AMPD01000030	27724	27926	203	C408_2855	C408_2856	34.26	-
Candidate_615	AMPD01000030	28844	29008	165	C408_2854	C408_2858	31.45	+
Candidate_616	AMPD01000030	39996	40159	164	C408_2869	C408_2873	72.66	+
Candidate_617	AMPD01000030	41677	41914	238	C408_2871	C408_2872	1773.66	-
Candidate_618	AMPD01000030	42114	42301	188	C408_2871	C408_2872	157.89	-
Candidate_619	AMPD01000030	44304	44730	427	C408_2872	C408_2875	42.53	-
Candidate_620	AMPD01000030	46584	47025	442	C408_2875	C408_2876	136.22	-
Candidate_621	AMPD01000030	47932	48037	106	C408_2876	C408_2878	196.72	-
Candidate_622	AMPD01000030	48112	48235	124	C408_2874	C408_2877	140.44	+
Candidate_623	AMPD01000030	50408	50933	526	C408_2877	C408_2881	57.97	+
Candidate_624	AMPD01000031	1983	2139	157	C408_2886	C408_2887	1695.79	-
Candidate_625	AMPD01000031	3596	4018	423	C408_2888	C408_2890	57.83	-
Candidate_626	AMPD01000031	5299	5571	273	C408_2889	C408_2895	52.88	+
Candidate_627	AMPD01000031	6017	6471	455	C408_2889	C408_2895	111.02	+
Candidate_628	AMPD01000031	6995	7184	190	C408_2889	C408_2895	55.82	+
Candidate_629	AMPD01000031	22583	23016	434	C408_2904	C408_2910	31.69	+
Candidate_630	AMPD01000031	46923	47206	284	C408_2920	C408_2922	36.8	+
Candidate_631	AMPD01000032	13145	13256	112	C408_2934	C408_2935	50.55	+
Candidate_632	AMPD01000032	34319	34440	122	C408_2951	C408_2952	34.49	+
Candidate_633	AMPD01000032	47067	47478	412	C408_2966	C408_2967	39.49	-
Candidate_634	AMPD01000033	18677	18918	242	C408_2991	C408_2992	4433.01	-
Candidate_635	AMPD01000033	28333	28665	333	C408_2987	C408_3002	154.71	+
Candidate_636	AMPD01000033	33006	33197	192	C408_3004	C408_3005	696.32	+
Candidate_637	AMPD01000033	34197	34774	578	C408_3003	C408_3006	94.98	-
Candidate_638	AMPD01000033	34671	35138	468	C408_3005	C408_3007	45.77	+
Candidate_639	AMPD01000033	34916	35336	421	C408_3006	C408_3008	214.94	-
Candidate_640	AMPD01000033	42180	42334	155	C408_3012	C408_3013	326.22	+
Candidate_641	AMPD01000033	45197	45393	197	C408_3013	C408_3014	735.13	+
Candidate_642	AMPD01000033	45951	46274	324	C408_3014	C408_3018	98.6	+
Candidate_643	AMPD01000033	46906	47014	109	C408_3015	C408_3016	113.17	-
Candidate_644	AMPD01000033	50752	50904	153	C408_3017	C408_3020	108.57	-
Candidate_645	AMPD01000033	50995	51333	339	C408_3017	C408_3020	31.53	-
Candidate_646	AMPD01000033	53369	53469	101	C408_3021	C408_3022	112.32	-
Candidate_647	AMPD01000033	53611	53824	214	C408_3022	C408_3023	132.86	-
Candidate_648	AMPD01000034	6909	7057	149	C408_3028	C408_3030	43.85	+
Candidate_649	AMPD01000034	7873	8168	296	C408_3029	C408_3032	87.24	-
Candidate_650	AMPD01000034	10149	10319	171	C408_3033	C408_3034	376.33	-
Candidate_651	AMPD01000034	14262	14478	217	C408_3036	C408_3037	1765.88	+
Candidate_652	AMPD01000034	15176	15523	348	C408_3034	C408_3043	40.33	-
Candidate_653	AMPD01000034	15652	15753	102	C408_3039	C408_3040	31.22	+
Candidate_654	AMPD01000034	20559	20835	277	C408_3042	C408_3046	33	+
Candidate_655	AMPD01000034	21299	21843	545	C408_3045	C408_3048	117.52	-
Candidate_656	AMPD01000034	27914	28018	105	C408_3053	C408_3054	43.31	-
Candidate_657	AMPD01000034	29824	30056	233	C408_3047	C408_3059	31.08	+
Candidate_658	AMPD01000034	32339	32546	208	C408_3047	C408_3059	38.45	+
Candidate_659	AMPD01000034	33142	33449	308	C408_3047	C408_3059	278.97	+
Candidate_660	AMPD01000034	34321	34615	295	C408_3058	C408_3073	35.66	-
Candidate_661	AMPD01000034	35135	35316	182	C408_3058	C408_3073	30.51	-
Candidate_662	AMPD01000034	36505	36677	173	C408_3058	C408_3073	42.6	-
Candidate_663	AMPD01000035	1130	1233	104	-	C408_3078	282.68	-
Candidate_664	AMPD01000035	11822	11932	111	C408_3084	C408_3085	299.65	-
Candidate_665	AMPD01000035	13013	13121	109	C408_3086	C408_3087	66.02	-
Candidate_666	AMPD01000035	14407	14980	574	C408_3083	C408_3091	35.88	+
Candidate_667	AMPD01000035	16825	16970	146	C408_3083	C408_3091	258.8	+
Candidate_668	AMPD01000035	30107	30489	383	C408_3100	C408_3114	37.85	-
Candidate_669	AMPD01000035	33001	33121	121	C408_3102	C408_3103	7176.4	+
Candidate_670	AMPD01000035	41368	41471	104	C408_3111	C408_3112	59.95	+
Candidate_671	AMPD01000035	46332	46511	180	C408_3113	C408_3115	496.47	+
Candidate_672	AMPD01000035	47712	47874	163	C408_3116	C408_3118	106.06	-
Candidate_673	AMPD01000036	1190	1358	169	C408_3119	C408_3123	243.43	-
Candidate_674	AMPD01000036	1921	2031	111	C408_3120	C408_3121	559.15	+
Candidate_675	AMPD01000036	3400	3589	190	C408_3121	C408_3122	126.36	+
Candidate_676	AMPD01000036	4202	4644	443	C408_3119	C408_3123	80.75	-
Candidate_677	AMPD01000036	4999	5513	515	C408_3122	C408_3129	99.6	+
Candidate_678	AMPD01000036	8862	9110	249	C408_3124	C408_3125	58.33	-
Candidate_679	AMPD01000036	11772	11933	162	C408_3122	C408_3129	109.19	+
Candidate_680	AMPD01000036	22518	22648	131	C408_3135	C408_3136	590.24	+
Candidate_681	AMPD01000036	32422	32584	163	C408_3141	C408_3145	211.79	+
Candidate_682	AMPD01000036	35299	35466	168	C408_3145	C408_3148	4570.88	+
Candidate_683	AMPD01000036	36154	36302	149	C408_3149	C408_3150	232.47	+
Candidate_684	AMPD01000036	40077	40513	437	C408_3147	C408_3154	178.62	-
Candidate_685	AMPD01000037	9664	10210	547	-	C408_3174	31.83	-
Candidate_686	AMPD01000037	10247	10687	441	-	C408_3174	73.96	-
Candidate_687	AMPD01000037	12948	13409	462	-	C408_3174	61.96	-
Candidate_688	AMPD01000037	28316	28881	566	C408_3182	C408_3190	34.55	+
Candidate_689	AMPD01000037	30394	30619	226	C408_3182	C408_3190	38	+
Candidate_690	AMPD01000037	30623	31123	501	C408_3182	C408_3190	52.27	+
Candidate_691	AMPD01000037	34586	34711	126	C408_3192	C408_3193	89	+
Candidate_692	AMPD01000038	782	1211	430	-	C408_3206	294.84	+
Candidate_693	AMPD01000038	4863	4974	112	C408_3204	C408_3205	50.97	-
Candidate_694	AMPD01000038	5884	6372	489	C408_3205	C408_3207	70.88	-
Candidate_695	AMPD01000038	7335	7442	108	C408_3206	C408_3208	244.19	+
Candidate_696	AMPD01000038	23685	23849	165	C408_3223	C408_3225	1140.33	+
Candidate_697	AMPD01000038	24801	24923	123	C408_3225	C408_3226	52.64	+
Candidate_698	AMPD01000038	31197	31334	138	C408_3229	C408_3231	255.43	-
Candidate_699	AMPD01000038	33296	33647	352	C408_3231	C408_3234	36.8	-
Candidate_700	AMPD01000038	40467	41052	586	C408_3235	C408_3237	140.61	-
Candidate_701	AMPD01000038	40966	41288	323	C408_3236	C408_3239	31.33	+
Candidate_702	AMPD01000038	43443	43577	135	C408_3236	C408_3239	209.67	+
Candidate_703	AMPD01000039	15671	15830	160	C408_3253	C408_3254	162	-
Candidate_704	AMPD01000039	17186	17387	202	-	C408_3256	38.27	+
Candidate_705	AMPD01000039	18222	18401	180	C408_3256	C408_3257	33.27	+
Candidate_706	AMPD01000039	32189	32615	427	C408_3269	C408_3276	34.54	+
Candidate_707	AMPD01000039	36177	36321	145	C408_3269	C408_3276	61.09	+
Candidate_708	AMPD01000040	5483	5773	291	C408_3291	C408_3303	122.52	-
Candidate_709	AMPD01000040	5850	6268	419	C408_3291	C408_3303	40.74	-
Candidate_710	AMPD01000040	16737	16984	248	C408_3304	C408_3307	91.15	+
Candidate_711	AMPD01000040	18089	18589	501	C408_3304	C408_3307	36.06	+
Candidate_712	AMPD01000040	23186	23443	258	C408_3308	C408_3310	68.25	-
Candidate_713	AMPD01000040	23503	23745	243	C408_3307	C408_3309	679.57	+
Candidate_714	AMPD01000040	34835	34984	150	C408_3316	C408_3317	68.38	-
Candidate_715	AMPD01000040	36029	36179	151	C408_3317	C408_3318	39.88	-
Candidate_716	AMPD01000040	42599	42713	115	C408_3322	C408_3323	38.94	-
Candidate_717	AMPD01000041	1698	1939	242	-	C408_3326	31.88	-
Candidate_718	AMPD01000041	2357	2463	107	C408_3324	C408_3325	107.4	+
Candidate_719	AMPD01000041	6118	6340	223	C408_3327	C408_3329	270.3	-
Candidate_720	AMPD01000041	7115	7258	144	C408_3327	C408_3329	81.72	-
Candidate_721	AMPD01000041	7811	7922	112	C408_3329	C408_3330	31.46	-
Candidate_722	AMPD01000041	9994	10100	107	C408_3328	C408_3333	4194.61	+
Candidate_723	AMPD01000041	22051	22290	240	C408_3343	C408_3344	34.38	-
Candidate_724	AMPD01000041	24020	24389	370	C408_3341	C408_3346	72.11	+
Candidate_725	AMPD01000041	31607	31719	113	C408_3347	C408_3348	1341.46	+
Candidate_726	AMPD01000041	31907	32057	151	C408_3347	C408_3348	467.58	+
Candidate_727	AMPD01000042	1120	1607	488	-	C408_3358	42.13	-
Candidate_728	AMPD01000042	2082	2210	129	C408_3358	C408_3359	147.17	-
Candidate_729	AMPD01000042	4195	4301	107	C408_3360	C408_3361	334.61	-
Candidate_730	AMPD01000042	4512	4675	164	C408_3361	C408_3363	286.26	-
Candidate_731	AMPD01000042	5752	5876	125	C408_3362	C408_3374	43.02	+
Candidate_732	AMPD01000042	7940	8370	431	C408_3362	C408_3374	48.41	+
Candidate_733	AMPD01000042	7959	8101	143	C408_3364	C408_3365	30.8	-
Candidate_734	AMPD01000042	8534	8750	217	C408_3365	C408_3366	106.4	-
Candidate_735	AMPD01000042	17832	17935	104	C408_3378	C408_3379	50.37	-
Candidate_736	AMPD01000042	18809	19359	551	C408_3375	C408_3390	60.69	+
Candidate_737	AMPD01000042	18827	18949	123	C408_3379	C408_3380	63.74	-
Candidate_738	AMPD01000042	26274	26743	470	C408_3375	C408_3390	30.81	+
Candidate_739	AMPD01000042	26398	26674	277	C408_3385	C408_3386	50.6	-
Candidate_740	AMPD01000042	28022	28133	112	C408_3386	C408_3387	38.96	-
Candidate_741	AMPD01000042	28968	29494	527	C408_3375	C408_3390	53.83	+
Candidate_742	AMPD01000042	29520	29760	241	C408_3375	C408_3390	38.44	+
Candidate_743	AMPD01000042	34019	34413	395	C408_3390	C408_3393	33	+
Candidate_744	AMPD01000043	5976	6205	230	-	C408_3417	74.39	-
Candidate_745	AMPD01000043	9501	9731	231	-	C408_3417	35.68	-
Candidate_746	AMPD01000043	13191	13454	264	-	C408_3417	46.95	-
Candidate_747	AMPD01000043	14241	14502	262	C408_3414	C408_3415	153.28	+
Candidate_748	AMPD01000043	25087	25237	151	C408_3424	C408_3425	54.54	+
Candidate_749	AMPD01000043	30157	30264	108	C408_3428	C408_3429	31.16	+
Candidate_750	AMPD01000043	36687	37119	433	C408_3429	C408_3434	30.55	+
Candidate_751	AMPD01000044	9810	9919	110	C408_3445	C408_3446	237.09	-
Candidate_752	AMPD01000044	13215	13572	358	C408_3447	C408_3449	202.33	-
Candidate_753	AMPD01000044	13619	14050	432	C408_3447	C408_3449	41.03	-
Candidate_754	AMPD01000044	15114	15214	101	C408_3449	C408_3450	1398.77	-
Candidate_755	AMPD01000044	18522	18713	192	C408_3452	C408_3453	133.04	-
Candidate_756	AMPD01000044	30867	30972	106	C408_3462	C408_3463	190.31	-
Candidate_757	AMPD01000044	31186	31690	505	C408_3463	C408_3464	248274	-
Candidate_758	AMPD01000045	2111	2210	100	C408_3476	C408_3477	41.89	+
Candidate_759	AMPD01000045	3215	3759	545	-	C408_3479	175.32	-
Candidate_760	AMPD01000045	5617	5771	155	C408_3479	C408_3480	1179.6	-
Candidate_761	AMPD01000045	22662	22792	131	C408_3497	C408_3502	286.11	-
Candidate_762	AMPD01000046	6199	6333	135	C408_3516	C408_3519	36.68	+
Candidate_763	AMPD01000046	12516	12772	257	C408_3522	C408_3526	43.64	+
Candidate_764	AMPD01000046	12767	12949	183	C408_3523	C408_3524	63.46	-
Candidate_765	AMPD01000046	17330	17634	305	C408_3528	C408_3532	58.57	-
Candidate_766	AMPD01000046	19813	19916	104	C408_3530	C408_3531	40.4	+
Candidate_767	AMPD01000046	29920	30110	191	C408_3537	C408_3538	138.18	-
Candidate_768	AMPD01000046	31355	31522	168	C408_3539	C408_3542	7992.86	-
Candidate_769	AMPD01000046	35997	36481	485	C408_3545	C408_3553	32.09	+
Candidate_770	AMPD01000047	4937	5038	102	C408_3554	C408_3555	46.45	-
Candidate_771	AMPD01000047	8028	8255	228	C408_3556	C408_3557	69.87	-
Candidate_772	AMPD01000047	8276	8698	423	-	C408_3561	33.55	+
Candidate_773	AMPD01000047	23162	23292	131	C408_3566	C408_3568	37.56	+
Candidate_774	AMPD01000047	26186	26340	155	C408_3569	C408_3571	259.63	+
Candidate_775	AMPD01000047	27370	27587	218	C408_3571	C408_3573	42.31	+
Candidate_776	AMPD01000047	28034	28538	505	C408_3572	C408_3577	35.62	-
Candidate_777	AMPD01000047	33308	33591	284	C408_3578	C408_3580	71.66	+
Candidate_778	AMPD01000048	8007	8326	320	C408_3593	C408_3596	34.85	+
Candidate_779	AMPD01000048	12301	12643	343	C408_3596	C408_3597	39.31	+
Candidate_780	AMPD01000048	13157	13597	441	C408_3597	C408_3601	56.31	+
Candidate_781	AMPD01000048	26023	26137	115	C408_3611	C408_3612	31.6	+
Candidate_782	AMPD01000048	28706	29234	529	C408_3613	C408_3615	78.33	-
Candidate_783	AMPD01000049	3	451	449	-	C408_3623	36.05	+
Candidate_784	AMPD01000049	1666	1842	177	C408_3622	C408_3624	51.24	-
Candidate_785	AMPD01000049	3319	3446	128	C408_3624	C408_3625	36.41	-
Candidate_786	AMPD01000049	8328	8461	134	C408_3628	C408_3629	130.49	-
Candidate_787	AMPD01000049	9220	9454	235	C408_3623	C408_3630	79.94	+
Candidate_788	AMPD01000049	10652	10787	136	C408_3630	C408_3631	643.12	+
Candidate_789	AMPD01000049	18490	19071	582	C408_3633	C408_3645	43.65	+
Candidate_790	AMPD01000049	20046	20218	173	C408_3638	C408_3639	55.42	-
Candidate_791	AMPD01000049	21896	22240	345	C408_3639	C408_3640	42.13	-
Candidate_792	AMPD01000049	24158	24262	105	C408_3643	C408_3644	85.89	-
Candidate_793	AMPD01000049	25253	25519	267	C408_3644	C408_3646	302.96	-
Candidate_794	AMPD01000049	25577	25952	376	C408_3644	C408_3646	46.66	-
Candidate_795	AMPD01000049	25968	26443	476	C408_3644	C408_3646	59.27	-
Candidate_796	AMPD01000051	542	708	167	C408_3668	C408_3670	691.98	-
Candidate_797	AMPD01000051	3069	3335	267	C408_3670	C408_3671	753.64	-
Candidate_798	AMPD01000051	12169	12659	491	C408_3674	C408_3683	35.48	-
Candidate_799	AMPD01000051	16569	16726	158	C408_3681	C408_3682	82.44	+
Candidate_800	AMPD01000051	16922	17096	175	C408_3682	C408_3688	133.9	+
Candidate_801	AMPD01000051	19429	19637	209	C408_3686	C408_3687	483.17	-
Candidate_802	AMPD01000051	22040	22163	124	C408_3688	C408_3689	130.06	+
Candidate_803	AMPD01000051	26338	26493	156	C408_3692	C408_3693	411.62	-
Candidate_804	AMPD01000051	30753	30875	123	C408_3695	C408_3696	37.65	-
Candidate_805	AMPD01000052	1015	1509	495	C408_3699	C408_3704	34.54	-
Candidate_806	AMPD01000052	2757	2890	134	C408_3700	C408_3701	147.83	+
Candidate_807	AMPD01000052	9278	9378	101	C408_3707	C408_3708	1109.94	-
Candidate_808	AMPD01000052	10786	10921	136	C408_3709	C408_3710	189.75	-
Candidate_809	AMPD01000052	11667	12083	417	C408_3710	C408_3721	327.49	-
Candidate_810	AMPD01000052	16539	16660	122	C408_3712	C408_3713	173.77	+
Candidate_811	AMPD01000053	787	1026	240	C408_3725	C408_3730	61.87	+
Candidate_812	AMPD01000053	3609	3716	108	C408_3729	C408_3732	31.94	-
Candidate_813	AMPD01000053	8910	9347	438	C408_3731	C408_3737	36.27	+
Candidate_814	AMPD01000053	10542	10772	231	C408_3734	C408_3735	337.56	-
Candidate_815	AMPD01000053	12954	13070	117	C408_3735	C408_3736	77.72	-
Candidate_816	AMPD01000053	15806	16154	349	C408_3731	C408_3737	38.3	+
Candidate_817	AMPD01000053	22066	22340	275	C408_3741	C408_3742	317.54	+
Candidate_818	AMPD01000053	23570	23774	205	C408_3742	C408_3743	1459.37	+
Candidate_819	AMPD01000053	25939	26039	101	C408_3744	C408_3745	166.77	-
Candidate_820	AMPD01000055	3759	4011	253	C408_3786	C408_3789	32.5	+
Candidate_821	AMPD01000055	6563	6807	245	C408_3791	C408_3793	592.53	-
Candidate_822	AMPD01000055	7039	7144	106	C408_3793	C408_3795	4386.76	-
Candidate_823	AMPD01000055	7151	7297	147	C408_3792	C408_3794	33.83	+
Candidate_824	AMPD01000055	10547	10660	114	C408_3797	C408_3798	285.22	-
Candidate_825	AMPD01000055	12204	12679	476	C408_3796	C408_3799	31.67	+
Candidate_826	AMPD01000055	19251	19417	167	C408_3804	C408_3807	45	-
Candidate_827	AMPD01000055	25659	26027	369	C408_3810	C408_3817	75.96	-
Candidate_828	AMPD01000055	28079	28178	100	C408_3812	C408_3813	110.94	+
Candidate_829	AMPD01000056	42	595	554	-	C408_3820	80.15	+
Candidate_830	AMPD01000056	2250	2538	289	C408_3819	C408_3821	221.89	-
Candidate_831	AMPD01000056	6974	7099	126	C408_3820	C408_3823	43.44	+
Candidate_832	AMPD01000056	8177	8356	180	C408_3823	C408_3824	87.76	+
Candidate_833	AMPD01000056	9075	9186	112	C408_3824	C408_3825	45.22	+
Candidate_834	AMPD01000056	12087	12362	276	C408_3826	C408_3828	39.68	-
Candidate_835	AMPD01000056	17525	17882	358	C408_3829	C408_3831	1710.05	-
Candidate_836	AMPD01000056	19791	19907	117	C408_3830	C408_3832	36.87	+
Candidate_837	AMPD01000056	24435	24680	246	C408_3837	C408_3838	1651.73	+
Candidate_838	AMPD01000057	1301	1496	196	C408_3847	C408_3848	214.81	-
Candidate_839	AMPD01000057	9308	9712	405	C408_3855	C408_3860	191.84	-
Candidate_840	AMPD01000057	10013	10113	101	C408_3856	C408_3857	149.44	+
Candidate_841	AMPD01000057	12933	13514	582	C408_3859	C408_3861	34450	+
Candidate_842	AMPD01000058	354	746	393	-	C408_3878	31.7	-
Candidate_843	AMPD01000058	11627	11790	164	C408_3885	C408_3886	39.26	+
Candidate_844	AMPD01000058	19669	19843	175	C408_3892	C408_3893	38.86	-
Candidate_845	AMPD01000058	22984	23124	141	C408_3896	C408_3897	42.83	-
Candidate_846	AMPD01000058	24868	24977	110	C408_3897	C408_3898	777.08	-
Candidate_847	AMPD01000058	25659	25866	208	C408_3898	C408_3899	34.38	-
Candidate_848	AMPD01000058	26958	27182	225	C408_3891	C408_3900	64.06	+
Candidate_849	AMPD01000059	3466	3593	128	C408_3905	C408_3906	44.39	+
Candidate_850	AMPD01000059	3598	3928	331	C408_3905	C408_3906	30.21	+
Candidate_851	AMPD01000059	9418	9831	414	C408_3911	C408_3913	43.81	+
Candidate_852	AMPD01000059	18645	18811	167	C408_3919	C408_3920	57.97	+
Candidate_853	AMPD01000059	24483	24883	401	C408_3912	C408_3927	34.06	-
Candidate_854	AMPD01000060	996	1133	138	C408_3932	C408_3933	118.62	+
Candidate_855	AMPD01000060	10119	10348	230	C408_3941	C408_3942	270.1	+
Candidate_856	AMPD01000060	16600	16872	273	C408_3947	C408_3951	44.7	-
Candidate_857	AMPD01000060	18946	19277	332	C408_3950	C408_3953	185.27	+
Candidate_858	AMPD01000060	22855	23005	151	C408_3956	C408_3957	86.28	-
Candidate_859	AMPD01000060	25075	25416	342	C408_3958	C408_3959	909.61	-
Candidate_860	AMPD01000060	25777	26002	226	C408_3959	C408_3960	222.7	-
Candidate_861	AMPD01000061	497	762	266	C408_3964	C408_3965	602.65	+
Candidate_862	AMPD01000061	1706	1869	164	C408_3966	C408_3967	844.8	+
Candidate_863	AMPD01000061	3005	3297	293	C408_3968	C408_3969	5401.61	+
Candidate_864	AMPD01000061	4219	4470	252	C408_3970	C408_3971	950.91	+
Candidate_865	AMPD01000061	8500	8602	103	C408_3971	C408_3972	208.21	+
Candidate_866	AMPD01000061	12889	12992	104	-	C408_3973	56.94	-
Candidate_867	AMPD01000061	13479	13596	118	C408_3973	C408_3976	451.08	-
Candidate_868	AMPD01000061	14449	14705	257	C408_3973	C408_3976	62.38	-
Candidate_869	AMPD01000061	14460	14706	247	C408_3974	C408_3975	47.57	+
Candidate_870	AMPD01000061	17514	17718	205	C408_3977	C408_3979	60.14	-
Candidate_871	AMPD01000061	22211	22553	343	C408_3981	C408_3984	53.4	+
Candidate_872	AMPD01000061	24469	24631	163	C408_3985	C408_3986	85.82	+
Candidate_873	AMPD01000062	1410	1616	207	C408_3990	C408_3991	90.29	-
Candidate_874	AMPD01000062	7560	7966	407	-	C408_3995	722.74	+
Candidate_875	AMPD01000062	8837	9062	226	C408_3996	C408_3997	78.31	-
Candidate_876	AMPD01000062	10294	10399	106	C408_3995	C408_3998	54.93	+
Candidate_877	AMPD01000062	11549	11696	148	C408_3998	C408_3999	62.82	+
Candidate_878	AMPD01000062	19184	19564	381	C408_4004	C408_4006	127.22	-
Candidate_879	AMPD01000062	19550	20030	481	C408_4005	C408_4007	77.99	+
Candidate_880	AMPD01000062	20778	21199	422	C408_4006	C408_4008	78.61	-
Candidate_881	AMPD01000062	21066	21545	480	C408_4007	C408_4015	144.89	+
Candidate_882	AMPD01000062	22981	23310	330	C408_4007	C408_4015	45.65	+
Candidate_883	AMPD01000063	6960	7148	189	C408_4020	C408_4027	31.7	+
Candidate_884	AMPD01000063	7152	7434	283	C408_4020	C408_4027	40.83	+
Candidate_885	AMPD01000063	18550	18910	361	C408_4028	C408_4031	125.79	+
Candidate_886	AMPD01000063	23933	24161	229	C408_4034	C408_4036	647.73	+
Candidate_887	AMPD01000064	736	862	127	C408_4043	C408_4044	110.78	-
Candidate_888	AMPD01000064	17308	17855	548	C408_4055	C408_4060	30.52	-
Candidate_889	AMPD01000064	21270	21593	324	C408_4059	C408_4062	119.12	+
Candidate_890	AMPD01000065	223	418	196	-	C408_4065	725.06	-
Candidate_891	AMPD01000065	449	583	135	-	C408_4065	37.47	-
Candidate_892	AMPD01000065	2965	3069	105	C408_4066	C408_4067	260.55	-
Candidate_893	AMPD01000065	10133	10479	347	C408_4073	C408_4076	30.05	-
Candidate_894	AMPD01000065	10780	11341	562	C408_4073	C408_4076	50.11	-
Candidate_895	AMPD01000065	14452	14563	112	C408_4075	C408_4078	46.53	+
Candidate_896	AMPD01000065	21221	21395	175	C408_4082	C408_4085	128.13	+
Candidate_897	AMPD01000065	21409	21618	210	C408_4082	C408_4085	142.17	+
Candidate_898	AMPD01000065	27275	27402	128	C408_4088	C408_4089	139.34	+
Candidate_899	AMPD01000066	48	383	336	-	C408_4090	69.21	-
Candidate_900	AMPD01000066	2958	3101	144	C408_4090	C408_4091	338.15	-
Candidate_901	AMPD01000066	5675	5818	144	C408_4093	C408_4094	133.67	+
Candidate_902	AMPD01000066	7953	8194	242	C408_4095	C408_4096	751.05	+
Candidate_903	AMPD01000066	9426	9918	493	C408_4092	C408_4098	33.2	-
Candidate_904	AMPD01000066	9937	10041	105	C408_4092	C408_4098	134.81	-
Candidate_905	AMPD01000066	12302	12476	175	C408_4099	C408_4103	82.26	-
Candidate_906	AMPD01000066	12536	12674	139	C408_4097	C408_4100	74.73	+
Candidate_907	AMPD01000066	14424	14734	311	C408_4099	C408_4103	94.42	-
Candidate_908	AMPD01000066	15255	15817	563	C408_4099	C408_4103	37.13	-
Candidate_909	AMPD01000066	15845	16049	205	C408_4099	C408_4103	47.81	-
Candidate_910	AMPD01000066	21054	21652	599	C408_4105	C408_4108	89.78	-
Candidate_911	AMPD01000066	21629	21939	311	C408_4107	C408_4110	59.22	+
Candidate_912	AMPD01000066	22465	22687	223	C408_4107	C408_4110	65.18	+
Candidate_913	AMPD01000067	6696	6932	237	-	C408_4118	144.81	+
Candidate_914	AMPD01000067	9277	9431	155	C408_4119	C408_4120	311.52	-
Candidate_915	AMPD01000067	10470	10581	112	C408_4120	C408_4121	226.44	-
Candidate_916	AMPD01000067	11095	11286	192	C408_4121	C408_4126	127.66	-
Candidate_917	AMPD01000067	14140	14275	136	C408_4124	C408_4125	167.4	+
Candidate_918	AMPD01000067	15361	15773	413	C408_4125	C408_4127	154.29	+
Candidate_919	AMPD01000067	17226	17400	175	C408_4127	C408_4128	127.67	+
Candidate_920	AMPD01000069	2558	2751	194	C408_4163	C408_4164	47.74	-
Candidate_921	AMPD01000069	3995	4165	171	C408_4165	C408_4166	129.49	+
Candidate_922	AMPD01000069	5652	5766	115	C408_4166	C408_4167	114.85	+
Candidate_923	AMPD01000069	7790	7925	136	C408_4167	C408_4168	34.87	+
Candidate_924	AMPD01000070	1	154	154	-	C408_4180	1358.38	-
Candidate_925	AMPD01000070	2801	2901	101	C408_4181	C408_4182	2588.69	-
Candidate_926	AMPD01000070	3277	3453	177	C408_4182	C408_4183	229.3	-
Candidate_927	AMPD01000070	5163	5286	124	C408_4186	C408_4187	128.73	-
Candidate_928	AMPD01000070	9018	9510	493	C408_4189	C408_4195	30.44	+
Candidate_929	AMPD01000070	15818	15941	124	C408_4198	C408_4199	714.54	+
Candidate_930	AMPD01000070	16812	17051	240	C408_4199	C408_4200	1121.51	+
Candidate_931	AMPD01000070	18622	18870	249	C408_4201	C408_4202	639.62	-
Candidate_932	AMPD01000070	21377	21485	109	C408_4203	C408_4204	121.87	-
Candidate_933	AMPD01000070	22698	22878	181	C408_4204	C408_4205	82.31	-
Candidate_934	AMPD01000071	4106	4269	164	C408_4210	C408_4211	2128.85	-
Candidate_935	AMPD01000071	5544	5846	303	C408_4212	C408_4214	57.91	-
Candidate_936	AMPD01000071	8126	8708	583	C408_4215	C408_4218	57.24	-
Candidate_937	AMPD01000071	17504	17668	165	C408_4225	C408_4227	266.03	-
Candidate_938	AMPD01000071	17874	18113	240	C408_4226	C408_4228	121.41	+
Candidate_939	AMPD01000071	18429	18615	187	C408_4228	C408_4229	159.25	+
Candidate_940	AMPD01000071	22920	23201	282	C408_4232	C408_4233	70.3	+
Candidate_941	AMPD01000071	24636	24875	240	C408_4233	C408_4234	37.75	+
Candidate_942	AMPD01000073	97	401	305	-	C408_4265	41.9	+
Candidate_943	AMPD01000073	1781	1957	177	-	C408_4265	31.95	+
Candidate_944	AMPD01000073	7623	8034	412	-	C408_4265	70.57	+
Candidate_945	AMPD01000073	8071	8199	129	C408_4263	C408_4264	51.93	-
Candidate_946	AMPD01000073	14861	15062	202	C408_4269	C408_4270	47.36	-
Candidate_947	AMPD01000073	15236	15479	244	C408_4268	C408_4272	42.39	+
Candidate_948	AMPD01000074	765	886	122	-	C408_4276	50.67	+
Candidate_949	AMPD01000074	890	1025	136	-	C408_4276	49.86	+
Candidate_950	AMPD01000075	10392	10509	118	C408_4296	C408_4298	34.27	+
Candidate_951	AMPD01000075	11332	11434	103	C408_4298	C408_4299	393.46	+
Candidate_952	AMPD01000076	293	460	168	C408_4305	C408_4306	30.47	-
Candidate_953	AMPD01000076	3061	3416	356	-	C408_4307	98.2	+
Candidate_954	AMPD01000076	3239	3454	216	C408_4306	C408_4308	281.64	-
Candidate_955	AMPD01000076	9500	9953	454	C408_4315	C408_4317	90.81	+
Candidate_956	AMPD01000076	11526	11722	197	C408_4315	C408_4317	88.97	+
Candidate_957	AMPD01000076	12935	13084	150	C408_4317	C408_4318	777.59	+
Candidate_958	AMPD01000077	165	362	198	-	C408_4320	42.81	+
Candidate_959	AMPD01000077	4629	4918	290	C408_4324	C408_4326	118.8	+
Candidate_960	AMPD01000077	7565	7692	128	C408_4328	C408_4329	53.66	+
Candidate_961	AMPD01000077	8064	8381	318	C408_4329	C408_4332	89.07	+
Candidate_962	AMPD01000077	8672	9220	549	C408_4329	C408_4332	92.77	+
Candidate_963	AMPD01000078	5936	6208	273	C408_4338	C408_4343	32.76	-
Candidate_964	AMPD01000078	11004	11123	120	C408_4345	C408_4347	41.85	-
Candidate_965	AMPD01000078	12362	12889	528	C408_4346	C408_4348	71.38	+
Candidate_966	AMPD01000081	10466	10609	144	C408_4382	C408_4384	34.92	+
Candidate_967	AMPD01000085	54	461	408	-	C408_4417	1517.53	-
Candidate_968	AMPD01000085	476	675	200	-	C408_4417	31.96	-
Candidate_969	AMPD01000085	534	756	223	-	C408_4416	71.09	+
Candidate_970	AMPD01000087	1195	1630	436	-	C408_4433	31.22	-
Candidate_971	AMPD01000087	4350	4583	234	C408_4432	C408_4435	64.95	+
Candidate_972	AMPD01000088	8147	8246	100	C408_4444	C408_4445	365.96	-
Candidate_973	AMPD01000089	4853	4997	145	C408_4451	C408_4452	31.27	-
Candidate_974	AMPD01000089	7149	7349	201	C408_4453	C408_4456	34.91	-
Candidate_975	AMPD01000091	3139	3665	527	C408_4465	C408_4467	108.94	+
Candidate_976	AMPD01000093	4141	4562	422	C408_4477	C408_4480	51.66	-
