# Supplementary material for: Genome-Wide Detection of Predicted Non-coding RNAs Related to the Adhesion Process in Vibrio alginolyticus Using High-Throughput Sequencing
Source: Front Microbiol. 2016 Apr 28;7:619. doi: 10.3389/fmicb.2016.00619 (PMC4848308; doi:10.3389/fmicb.2016.00619)
Supplement: TABLE S4 — Reads per kb per million reads (RPKM) of candidate ncRNAs. [file Table_4.XLSX]

## Sheet: control
GeneID	Uniq_reads_num(2097030)	Length	Coverage	RPKM
Candidate_115	1268769	452	0.9978	1.33857e+06
Candidate_757	528516	505	0.998	499071
Candidate_841	116891	582	0.9433	95775.3
Candidate_370	41499	253	0.9723	78219
Candidate_496	14781	390	0.9846	18073.2
Candidate_204	14653	366	0.918	19091.5
Candidate_411	10695	198	0.9949	25757.9
Candidate_512	8418	176	0.8977	22808.2
Candidate_328	5592	238	0.9286	11204.3
Candidate_287	5242	353	0.8725	7081.38
Candidate_246	3396	455	0.8989	3559.19
Candidate_863	3380	293	0.9966	5501.04
Candidate_161	2777	220	0.9955	6019.34
Candidate_331	2183	187	0.9947	5566.82
Candidate_835	1690	358	0.9358	2251.12
Candidate_438	1619	137	0.9927	5635.36
Candidate_931	1436	249	0.9799	2750.11
Candidate_406	1409	361	0.9917	1861.23
Candidate_439	1330	240	0.9458	2642.63
Candidate_859	1320	342	0.9064	1840.53
Candidate_194	1313	494	0.998	1267.46
Candidate_337	1006	276	0.9529	1738.14
Candidate_617	929	238	0.9202	1861.38
Candidate_822	896	106	0.9906	4030.86
Candidate_489	862	272	0.9963	1511.24
Candidate_310	807	410	0.8927	938.61
Candidate_692	760	430	0.8093	842.831
Candidate_426	758	393	0.9517	919.755
Candidate_80	740	562	0.8292	627.9
Candidate_669	719	121	0.9917	2833.6
Candidate_730	629	164	0.9756	1828.95
Candidate_837	608	246	0.9797	1178.59
Candidate_224	590	148	0.9932	1901.02
Candidate_445	572	185	0.9892	1474.41
Candidate_29	522	402	0.995	619.213
Candidate_396	520	236	0.9915	1050.72
Candidate_244	498	149	0.9933	1593.82
Candidate_830	489	289	0.8824	806.875
Candidate_223	487	188	0.9947	1235.28
Candidate_809	475	417	0.976	543.191
Candidate_226	460	209	0.9856	1049.56
Candidate_23	460	221	0.9955	992.569
Candidate_167	459	403	0.7568	543.129
Candidate_103	454	371	0.7385	583.549
Candidate_330	412	239	0.9791	822.043
Candidate_409	392	314	0.965	595.322
Candidate_684	392	437	0.8764	427.76
Candidate_137	382	459	0.9586	396.868
Candidate_967	377	408	0.9461	440.633
Candidate_924	375	154	0.9805	1161.2
Candidate_87	368	105	0.9905	1671.3
Candidate_499	355	170	0.9824	995.806
Candidate_324	353	140	0.9929	1202.38
Candidate_5	347	340	0.9765	486.683
Candidate_874	347	407	0.9435	406.565
Candidate_719	346	223	0.9955	739.889
Candidate_760	329	155	0.9806	1012.18
Candidate_651	325	217	0.9032	714.199
Candidate_189	314	496	0.8306	301.886
Candidate_332	311	137	0.9854	1082.52
Candidate_936	303	583	0.9863	247.839
Candidate_818	291	205	0.6878	676.916
Candidate_523	289	380	0.8947	362.668
Candidate_48	287	223	0.9193	613.723
Candidate_797	287	267	0.985	512.585
Candidate_607	285	246	0.8496	552.465
Candidate_890	284	196	0.9439	690.968
Candidate_333	271	424	0.7783	304.789
Candidate_14	269	401	0.9975	319.892
Candidate_655	265	545	0.9743	231.87
Candidate_8	263	191	0.7696	656.625
Candidate_864	260	252	0.7738	492.003
Candidate_96	256	290	0.969	420.957
Candidate_412	247	121	0.9835	973.435
Candidate_151	246	341	0.9941	344.014
Candidate_88	238	299	0.9398	379.578
Candidate_449	238	346	0.9769	328.017
Candidate_957	236	150	0.98	750.267
Candidate_525	236	586	0.7969	192.048
Candidate_100	235	174	0.9943	644.042
Candidate_329	231	130	0.9692	847.352
Candidate_307	223	536	0.8806	198.397
Candidate_455	219	542	0.893	192.682
Candidate_71	218	148	0.9932	702.409
Candidate_86	217	144	0.9722	718.609
Candidate_593	214	404	0.9975	252.597
Candidate_387	211	463	0.7387	217.319
Candidate_700	207	586	0.9249	168.449
Candidate_415	207	154	0.9935	640.981
Candidate_500	204	522	0.9943	186.361
Candidate_759	202	545	0.9725	176.746
Candidate_696	199	165	0.9697	575.128
Candidate_642	199	324	0.9907	292.889
Candidate_861	198	266	0.9774	354.96
Candidate_796	193	167	0.9461	551.107
Candidate_110	188	145	0.7448	618.28
Candidate_767	187	191	0.9319	466.878
Candidate_514	186	354	0.9887	250.556
Candidate_494	185	227	0.6916	388.634
Candidate_659	180	308	0.9318	278.687
Candidate_390	179	177	0.9435	482.253
Candidate_85	177	238	0.9118	354.643
Candidate_416	176	587	0.8961	142.978
Candidate_285	176	266	0.9962	315.52
Candidate_930	169	240	0.7833	335.792
Candidate_627	169	455	0.989	177.121
Candidate_754	166	101	0.9901	783.758
Candidate_293	164	222	0.9054	352.279
Candidate_255	162	200	0.97	386.261
Candidate_584	160	554	0.9657	137.723
Candidate_650	159	171	0.9942	443.401
Candidate_454	159	108	0.9907	702.051
Candidate_641	157	197	0.9695	380.04
Candidate_886	155	229	0.9782	322.769
Candidate_386	155	516	0.9806	143.244
Candidate_814	155	231	0.9784	319.974
Candidate_673	154	169	0.9231	434.54
Candidate_379	154	418	0.9833	175.687
Candidate_309	153	170	0.9706	429.178
Candidate_761	152	131	0.9924	553.309
Candidate_393	151	593	0.9342	121.428
Candidate_955	151	454	0.9581	158.605
Candidate_38	149	351	0.9687	202.43
Candidate_975	149	527	0.9753	134.825
Candidate_880	148	422	0.9882	167.242
Candidate_325	148	121	0.9835	583.273
Candidate_414	147	223	0.8251	314.346
Candidate_97	145	187	0.8342	369.762
Candidate_69	144	138	0.9783	497.598
Candidate_419	142	599	0.9983	113.046
Candidate_171	141	213	0.9249	315.671
Candidate_533	141	595	0.9916	113.005
Candidate_378	140	146	0.9726	457.268
Candidate_446	139	577	0.8752	114.877
Candidate_793	139	267	0.9813	248.256
Candidate_259	137	315	0.873	207.398
Candidate_239	132	378	0.9921	166.524
Candidate_358	130	208	0.8558	298.041
Candidate_639	127	421	0.9264	143.852
Candidate_422	127	157	0.9682	385.744
Candidate_31	123	371	0.9623	158.098
Candidate_857	123	332	0.7922	176.67
Candidate_713	123	243	0.9918	241.376
Candidate_623	122	526	0.9848	110.604
Candidate_839	121	405	0.9358	142.471
Candidate_169	120	520	0.9577	110.046
Candidate_889	120	324	0.7037	176.617
Candidate_703	118	160	0.9812	351.688
Candidate_245	118	162	0.9877	347.346
Candidate_620	117	442	0.9276	126.229
Candidate_420	117	423	0.9504	131.899
Candidate_829	115	554	0.9224	98.9882
Candidate_201	114	538	0.9089	101.046
Candidate_457	113	240	0.925	224.524
Candidate_9	113	201	0.9502	268.088
Candidate_359	112	208	0.9327	256.773
Candidate_624	112	157	0.9873	340.184
Candidate_286	111	426	0.9343	124.254
Candidate_953	110	356	0.9831	147.346
Candidate_526	109	510	0.9922	101.918
Candidate_583	107	293	0.9795	174.145
Candidate_146	106	547	0.9982	92.4089
Candidate_530	105	185	0.973	270.653
Candidate_79	105	452	0.8938	110.776
Candidate_311	104	187	0.9572	265.208
Candidate_827	104	369	0.748	134.401
Candidate_126	104	150	0.8133	330.626
Candidate_380	103	437	0.6888	112.396
Candidate_894	103	562	0.9431	87.3969
Candidate_817	102	275	0.9527	176.874
Candidate_323	101	537	0.9944	89.6897
Candidate_283	101	334	0.985	144.202
Candidate_666	101	574	0.9199	83.9083
Candidate_162	100	132	0.9924	361.261
Candidate_130	98	277	0.8809	168.71
Candidate_944	98	412	0.9442	113.429
Candidate_206	98	558	0.8029	83.7505
Candidate_679	98	162	0.8827	288.474
Candidate_734	97	217	0.9954	213.161
Candidate_128	96	290	0.9966	157.859
Candidate_435	94	364	0.8956	123.146
Candidate_19	94	166	0.994	270.032
Candidate_532	94	155	0.9935	289.195
Candidate_144	94	169	0.9941	265.238
Candidate_878	94	381	0.9738	117.652
Candidate_741	94	527	0.9583	85.0575
Candidate_612	94	128	0.9844	350.198
Candidate_260	93	243	0.9177	182.504
Candidate_308	93	213	0.9531	208.209
Candidate_824	93	114	0.9474	389.021
Candidate_64	88	544	0.9761	77.1399
Candidate_228	88	194	0.9845	216.31
Candidate_694	87	489	0.9693	84.841
Candidate_676	86	443	0.8871	92.5742
Candidate_680	86	131	0.9771	313.056
Candidate_456	85	571	0.9054	70.9869
Candidate_433	85	230	0.9478	176.233
Candidate_698	84	138	0.8261	290.266
Candidate_117	84	204	0.9755	196.356
Candidate_598	83	324	0.966	122.16
Candidate_747	82	262	0.9275	149.248
Candidate_609	81	144	0.9722	268.237
Candidate_881	81	480	0.8042	80.471
Candidate_970	81	436	0.883	88.5919
Candidate_45	80	558	0.8047	68.3677
Candidate_910	80	599	0.8865	63.6881
Candidate_965	79	528	0.9697	71.3491
Candidate_560	79	407	0.9115	92.561
Candidate_547	78	132	0.9091	281.784
Candidate_404	78	150	0.98	247.97
Candidate_726	78	151	0.9868	246.328
Candidate_637	78	578	0.9412	64.352
Candidate_619	77	427	0.918	85.992
Candidate_725	75	113	0.9912	316.503
Candidate_934	75	164	0.9695	218.078
Candidate_55	74	561	0.82	62.902
Candidate_618	74	188	0.9947	187.702
Candidate_60	73	550	0.9436	63.293
Candidate_43	72	582	0.6306	58.9936
Candidate_727	72	488	0.8996	70.3571
Candidate_289	72	485	0.8619	70.7923
Candidate_752	72	358	0.9916	95.9058
Candidate_65	71	527	0.9374	64.2456
Candidate_702	71	135	0.9852	250.796
Candidate_164	71	253	0.8221	133.824
Candidate_795	71	476	0.9622	71.129
Candidate_27	70	368	0.9457	90.708
Candidate_769	70	485	0.9381	68.8259
Candidate_504	70	543	0.8748	61.4743
Candidate_884	70	283	0.9788	117.952
Candidate_578	69	559	0.9857	58.8617
Candidate_374	69	343	0.9679	95.9291
Candidate_129	68	511	0.9139	63.4576
Candidate_410	68	168	0.9821	193.017
Candidate_205	68	211	0.8673	153.682
Candidate_361	68	238	0.9958	136.247
Candidate_67	68	516	0.9961	62.8427
Candidate_442	67	242	0.9793	132.025
Candidate_811	67	240	0.9833	133.125
Candidate_298	67	153	0.9542	208.823
Candidate_42	66	318	0.8396	98.972
Candidate_68	66	522	0.9923	60.2933
Candidate_962	66	549	0.9563	57.328
Candidate_541	66	160	0.9313	196.707
Candidate_338	65	190	0.9737	163.138
Candidate_687	65	462	0.7706	67.0914
Candidate_305	65	386	0.829	80.3011
Candidate_336	65	159	0.9182	194.945
Candidate_956	65	197	0.9949	157.341
Candidate_688	65	566	0.9965	54.7636
Candidate_322	64	560	0.8089	54.4988
Candidate_335	64	236	0.9534	129.319
Candidate_265	64	322	0.8602	94.7806
Candidate_47	63	222	0.8559	135.327
Candidate_573	63	156	0.9744	192.58
Candidate_882	63	330	0.9576	91.0378
Candidate_195	63	296	0.9189	101.495
Candidate_63	62	595	0.842	49.6901
Candidate_498	62	357	0.8992	82.8169
Candidate_225	62	208	0.9567	142.142
Candidate_777	62	284	0.7958	104.104
Candidate_196	62	434	0.7719	68.1236
Candidate_667	62	146	0.9384	202.504
Candidate_482	62	397	0.8413	74.4726
Candidate_315	62	226	0.9381	130.821
Candidate_543	62	160	0.9125	184.785
Candidate_636	61	192	0.9688	151.504
Candidate_625	61	423	0.8865	68.7678
Candidate_480	61	173	0.9711	168.143
Candidate_291	60	283	0.9788	101.102
Candidate_281	60	392	0.9107	72.9895
Candidate_537	59	476	0.6282	59.1072
Candidate_424	59	514	0.93	54.7374
Candidate_645	59	339	0.9381	82.9942
Candidate_772	58	423	0.8983	65.3857
Candidate_816	57	349	0.9542	77.8834
Candidate_565	57	557	0.8546	48.7995
Candidate_686	57	441	0.7596	61.6356
Candidate_706	57	427	0.9251	63.6564
Candidate_501	57	391	0.5857	69.5174
Candidate_821	56	245	0.9673	108.998
Candidate_105	55	283	0.7703	92.6769
Candidate_613	55	573	0.9756	45.7724
Candidate_172	54	234	0.859	110.046
Candidate_197	54	486	0.9259	52.985
Candidate_635	54	333	0.9009	77.3294
Candidate_465	53	127	0.8583	199.007
Candidate_347	53	472	0.6335	53.5463
Candidate_261	53	155	0.8774	163.057
Candidate_633	53	412	0.6796	61.3443
Candidate_937	53	165	0.897	153.175
Candidate_381	53	498	0.8594	50.7507
Candidate_782	53	529	0.9168	47.7766
Candidate_736	52	551	0.8838	45.0036
Candidate_24	52	432	0.6898	57.4004
Candidate_976	52	422	0.9953	58.7606
Candidate_56	52	307	0.9902	80.7719
Candidate_710	51	248	0.9194	98.065
Candidate_685	51	547	0.9598	44.4609
Candidate_165	51	187	0.9519	130.054
Candidate_907	51	311	0.9164	78.1997
Candidate_377	51	412	0.8495	59.0294
Candidate_10	51	512	0.9102	47.5002
Candidate_536	51	315	0.8476	77.2067
Candidate_241	50	236	0.8432	101.031
Candidate_269	50	476	0.9328	50.0909
Candidate_885	50	361	0.892	66.0478
Candidate_911	50	311	0.8907	76.6664
Candidate_838	49	196	0.9694	119.216
Candidate_791	49	345	0.887	67.7286
Candidate_846	49	110	0.9909	212.422
Candidate_918	48	413	0.6223	55.4226
Candidate_300	48	436	0.7592	52.4989
Candidate_478	48	445	0.8876	51.4371
Candidate_39	48	279	0.7025	82.0413
Candidate_851	48	414	0.8261	55.2887
Candidate_280	48	565	0.9522	40.5124
Candidate_458	48	277	0.9928	82.6336
Candidate_567	47	306	0.866	73.244
Candidate_954	47	216	0.9398	103.762
Candidate_16	47	333	0.8198	67.3053
Candidate_199	46	135	0.963	162.487
Candidate_774	46	155	0.9548	141.521
Candidate_800	46	175	0.9886	125.347
Candidate_764	46	183	0.9836	119.868
Candidate_503	46	541	0.8946	40.5467
Candidate_346	45	206	0.9709	104.17
Candidate_312	45	545	0.745	39.3742
Candidate_432	45	167	0.9581	128.497
Candidate_780	45	441	0.8322	48.6597
Candidate_932	45	109	0.9817	196.871
Candidate_53	45	204	0.9314	105.191
Candidate_405	45	526	0.6464	40.7964
Candidate_798	45	491	0.945	43.7045
Candidate_141	45	365	0.6356	58.7916
Candidate_294	44	251	0.9602	83.5938
Candidate_746	44	264	0.9735	79.4775
Candidate_451	44	378	0.9312	55.5081
Candidate_855	44	230	0.9913	91.2263
Candidate_481	44	165	0.9515	127.164
Candidate_236	44	192	0.9844	109.282
Candidate_709	44	419	0.8831	50.0765
Candidate_218	44	263	0.8631	79.7797
Candidate_580	44	128	0.9922	163.922
Candidate_490	43	575	0.9096	35.6612
Candidate_511	43	252	0.7698	81.3698
Candidate_853	43	401	0.9626	51.1351
Candidate_434	43	131	0.9618	156.528
Candidate_334	43	116	0.9741	176.769
Candidate_153	43	477	0.6226	42.9878
Candidate_776	43	505	0.5248	40.6043
Candidate_961	42	318	0.7233	62.9822
Candidate_127	42	120	0.9833	166.903
Candidate_538	42	294	0.9796	68.1236
Candidate_588	42	341	0.8768	58.7341
Candidate_903	42	493	0.6349	40.6254
Candidate_401	41	123	0.9919	158.955
Candidate_483	41	595	0.9429	32.8596
Candidate_109	41	521	0.8388	37.5268
Candidate_531	41	308	0.9903	63.4788
Candidate_708	41	291	0.9588	67.1872
Candidate_376	41	316	0.9684	61.8717
Candidate_177	41	543	0.9079	36.0064
Candidate_364	41	359	0.9526	54.4609
Candidate_152	41	327	0.9052	59.7904
Candidate_258	40	316	0.9209	60.3626
Candidate_600	40	284	0.9718	67.1641
Candidate_897	40	210	0.9333	90.8314
Candidate_768	40	168	0.7738	113.539
Candidate_652	40	348	0.8592	54.8121
Candidate_264	40	140	0.7286	136.247
Candidate_626	40	273	0.8242	69.8703
Candidate_739	40	277	0.9242	68.8614
Candidate_825	40	476	0.9391	40.0727
Candidate_753	40	432	0.8727	44.1542
Candidate_267	40	384	0.7188	49.6734
Candidate_93	39	429	0.958	43.3514
Candidate_591	39	304	0.9441	61.1767
Candidate_431	39	497	0.8431	37.42
Candidate_132	39	551	0.9655	33.7527
Candidate_21	39	548	0.9544	33.9375
Candidate_44	39	472	0.9216	39.402
Candidate_929	39	124	0.9919	149.982
Candidate_210	39	331	0.9879	56.1865
Candidate_908	39	563	0.8739	33.0333
Candidate_263	39	358	0.8436	51.949
Candidate_502	39	221	0.9774	84.1526
Candidate_942	39	305	0.9803	60.9762
Candidate_868	39	257	0.5992	72.3647
Candidate_589	39	275	0.8291	67.6281
Candidate_271	38	181	0.9558	100.115
Candidate_920	38	194	0.8247	93.4065
Candidate_124	38	155	0.9419	116.909
Candidate_879	38	481	0.684	37.6733
Candidate_61	38	262	0.9656	69.1636
Candidate_227	38	169	0.9704	107.224
Candidate_724	38	370	0.8811	48.9753
Candidate_701	38	323	0.9102	56.1018
Candidate_101	38	206	0.5243	87.9654
Candidate_214	37	420	0.95	42.0095
Candidate_566	37	594	0.9343	29.7037
Candidate_913	37	237	0.7595	74.4473
Candidate_33	37	152	0.8618	116.079
Candidate_787	37	235	0.634	75.0809
Candidate_15	37	160	0.9812	110.275
Candidate_603	37	485	0.9423	36.3794
Candidate_518	37	557	0.8043	31.6768
Candidate_677	37	515	0.7398	34.2602
Candidate_546	36	443	0.7765	38.752
Candidate_871	36	343	0.8834	50.05
Candidate_363	36	428	0.8995	40.1101
Candidate_54	36	439	0.9317	39.1051
Candidate_181	35	330	0.7242	50.5766
Candidate_166	35	240	0.9333	69.5428
Candidate_681	35	163	0.9816	102.394
Candidate_899	35	336	0.8363	49.6734
Candidate_712	35	258	0.9845	64.691
Candidate_463	35	386	0.8834	43.239
Candidate_26	34	243	0.9218	66.7218
Candidate_209	34	351	0.9345	46.192
Candidate_789	34	582	0.7904	27.8581
Candidate_744	34	230	0.7304	70.4931
Candidate_487	34	572	0.9073	28.3451
Candidate_408	34	192	0.9219	84.4448
Candidate_394	34	390	0.9308	41.5728
Candidate_351	34	215	0.9674	75.4112
Candidate_699	34	352	0.8722	46.0608
Candidate_728	34	129	0.9457	125.685
Candidate_732	34	431	0.819	37.6181
Candidate_689	33	226	0.8673	69.6307
Candidate_168	33	116	0.9914	135.66
Candidate_742	33	241	0.8672	65.2969
Candidate_134	33	544	0.807	28.9275
Candidate_229	33	206	0.966	76.391
Candidate_131	33	313	0.7316	50.2765
Candidate_34	33	445	0.8899	35.363
Candidate_156	33	557	0.9425	28.2523
Candidate_805	33	495	0.8687	31.791
Candidate_28	33	492	0.6484	31.9848
Candidate_436	33	381	0.9711	41.3033
Candidate_801	33	209	0.9282	75.2945
Candidate_928	33	493	0.6369	31.92
Candidate_497	32	184	0.8859	82.933
Candidate_427	32	587	0.8109	25.996
Candidate_119	32	345	0.942	44.2309
Candidate_938	32	240	0.7417	63.582
Candidate_572	32	278	0.9101	54.8909
Candidate_896	32	175	0.92	87.1982
Candidate_89	32	206	0.9175	74.0761
Candidate_888	32	548	0.885	27.8461
Candidate_174	32	306	0.9052	49.8682
Candidate_155	32	348	0.9914	43.8496
Candidate_842	32	393	0.6743	38.8287
Candidate_492	32	235	0.8383	64.9348
Candidate_211	32	247	0.8543	61.7801
Candidate_704	31	202	0.9901	73.1822
Candidate_91	31	139	0.8417	106.351
Candidate_468	31	379	0.971	39.0048
Candidate_678	31	249	0.8916	59.3687
Candidate_270	31	139	0.9209	106.351
Candidate_775	31	218	0.9037	67.8111
Candidate_867	31	118	0.9661	125.278
Candidate_274	30	390	0.8128	36.6819
Candidate_352	30	484	0.6405	29.5577
Candidate_292	30	323	0.8669	44.2909
Candidate_493	30	127	0.9764	112.645
Candidate_935	30	303	0.901	47.2143
Candidate_552	30	474	0.9304	30.1813
Candidate_590	30	421	0.8504	33.9809
Candidate_355	30	152	0.8684	94.1181
Candidate_35	30	223	0.8924	64.1522
Candidate_856	29	273	0.967	50.656
Candidate_81	29	553	0.8571	25.0074
Candidate_52	29	351	0.943	39.3991
Candidate_529	29	173	0.9017	79.9369
Candidate_865	29	103	0.9515	134.263
Candidate_585	29	274	0.9854	50.4711
Candidate_527	29	354	0.9463	39.0652
Candidate_113	29	464	0.6897	29.8041
Candidate_356	29	298	0.8087	46.4063
Candidate_544	29	535	0.8804	25.8488
Candidate_540	29	579	0.8946	23.8844
Candidate_1	29	365	0.8685	37.8879
Candidate_102	28	362	0.8757	36.8846
Candidate_92	28	209	0.9522	63.8862
Candidate_808	28	136	0.9853	98.1781
Candidate_348	28	187	0.7647	71.4022
Candidate_914	28	155	0.8645	86.1433
Candidate_844	28	175	0.9543	76.2984
Candidate_649	28	296	0.6419	45.1088
Candidate_660	28	295	0.9593	45.2618
Candidate_778	28	320	0.9313	41.7257
Candidate_813	28	438	0.8425	30.4845
Candidate_629	28	434	0.97	30.7655
Candidate_750	27	433	0.8522	29.7352
Candidate_392	27	228	0.9693	56.4708
Candidate_550	27	252	0.9683	51.0927
Candidate_216	27	577	0.9341	22.3143
Candidate_25	27	183	0.8197	70.3571
Candidate_486	27	109	0.9725	118.122
Candidate_690	27	501	0.8104	25.6993
Candidate_933	27	181	0.6243	71.1345
Candidate_592	27	140	0.8	91.9668
Candidate_969	27	223	0.9865	57.737
Candidate_905	27	175	0.9771	73.5734
Candidate_479	27	301	0.9203	42.7753
Candidate_149	26	562	0.6477	22.0614
Candidate_794	26	376	0.766	32.9747
Candidate_505	26	512	0.9922	24.2158
Candidate_711	26	501	0.9561	24.7475
Candidate_340	26	450	0.8267	27.5522
Candidate_3	26	356	0.8118	34.8272
Candidate_448	26	160	0.8938	77.4905
Candidate_743	25	395	0.9671	30.1813
Candidate_582	25	326	0.8405	36.5694
Candidate_369	25	184	0.9348	64.7914
Candidate_893	25	347	0.8213	34.3563
Candidate_397	25	458	0.7948	26.0297
Candidate_77	25	525	0.8876	22.7079
Candidate_388	25	230	0.9783	51.8331
Candidate_296	24	386	0.9041	29.6496
Candidate_175	24	282	0.5816	40.5842
Candidate_786	24	134	0.9328	85.4086
Candidate_303	24	153	0.9412	74.8023
Candidate_180	24	215	0.9163	53.2314
Candidate_385	24	305	0.9672	37.5238
Candidate_738	23	470	0.8128	23.3359
Candidate_407	23	305	0.9049	35.9603
Candidate_326	23	346	0.9075	31.6991
Candidate_854	23	138	0.9348	79.4775
Candidate_459	23	217	0.7512	50.5433
Candidate_17	23	308	0.7825	35.61
Candidate_343	23	289	0.9792	37.9512
Candidate_428	23	176	0.6364	62.3176
Candidate_373	22	290	0.9034	36.176
Candidate_279	22	270	0.6963	38.8557
Candidate_282	22	139	0.9928	75.475
Candidate_90	22	152	0.9737	69.0199
Candidate_471	22	286	0.9371	36.6819
Candidate_95	22	165	0.897	63.582
Candidate_783	21	449	0.7149	22.3033
Candidate_875	21	226	0.9956	44.3105
Candidate_947	21	244	0.8566	41.0417
Candidate_253	21	149	0.9463	67.2091
Candidate_6	21	105	0.9524	95.373
Candidate_485	21	448	0.7835	22.353
Candidate_834	21	276	0.8696	36.2832
Candidate_594	21	105	0.9333	95.373
Candidate_321	21	268	0.7127	37.3663
Candidate_803	21	156	0.8205	64.1934
Candidate_140	21	303	0.8152	33.05
Candidate_40	21	223	0.8072	44.9066
Candidate_251	20	388	0.884	24.5807
Candidate_858	20	151	0.894	63.1609
Candidate_832	20	180	0.8222	52.985
Candidate_553	20	153	0.9869	62.3353
Candidate_179	20	414	0.8696	23.037
Candidate_469	19	259	0.8456	34.9824
Candidate_208	19	136	0.9044	66.6208
Candidate_628	19	190	0.9368	47.6865
Candidate_112	19	330	0.8333	27.4559
Candidate_145	19	145	0.9586	62.4857
Candidate_569	19	132	0.9773	68.6396
Candidate_605	19	116	0.9655	78.1072
Candidate_755	19	192	0.9844	47.1898
Candidate_398	19	153	0.9673	59.2185
Candidate_561	19	176	0.9432	51.4797
Candidate_672	19	163	0.9939	55.5855
Candidate_212	19	136	0.8676	66.6208
Candidate_559	19	124	0.9355	73.068
Candidate_737	19	123	0.9919	73.6621
Candidate_850	19	331	0.9879	27.3729
Candidate_297	18	322	0.9379	26.657
Candidate_452	18	166	0.988	51.7082
Candidate_779	18	343	0.7172	25.025
Candidate_869	18	247	0.9636	34.7513
Candidate_273	18	186	0.9194	46.1482
Candidate_136	18	179	0.9553	47.9529
Candidate_521	18	218	0.7156	39.3742
Candidate_163	18	147	0.8912	58.3916
Candidate_176	18	261	0.8123	32.8872
Candidate_836	18	117	0.9744	73.3638
Candidate_630	18	284	0.9296	30.2238
Candidate_46	18	268	0.9515	32.0282
Candidate_460	17	302	0.7483	26.8434
Candidate_371	17	210	0.9952	38.6033
Candidate_173	17	132	0.9545	61.4144
Candidate_575	17	174	0.9885	46.5902
Candidate_372	17	254	0.9173	31.9162
Candidate_745	17	231	0.7229	35.094
Candidate_654	17	277	0.9964	29.2661
Candidate_968	17	200	0.925	40.5335
Candidate_185	17	322	0.9969	25.1761
Candidate_133	17	250	0.884	32.4268
Candidate_683	17	149	0.9262	54.4074
Candidate_579	17	276	0.9638	29.3721
Candidate_883	17	189	0.8995	42.8926
Candidate_611	16	265	0.966	28.7918
Candidate_940	16	282	0.9894	27.0562
Candidate_949	16	136	0.9853	56.1018
Candidate_845	16	141	0.9858	54.1123
Candidate_466	16	317	0.9274	24.0689
Candidate_763	16	257	0.9377	29.6881
Candidate_368	16	175	0.9543	43.5991
Candidate_522	16	221	0.6063	34.5242
Candidate_848	16	225	0.84	33.9104
Candidate_833	16	112	0.9643	68.1236
Candidate_84	16	110	0.9	69.3622
Candidate_717	16	242	0.8678	31.5283
Candidate_943	16	177	0.9209	43.1064
Candidate_353	16	191	0.8063	39.9468
Candidate_425	16	257	0.8288	29.6881
Candidate_847	16	208	0.8894	36.6819
Candidate_946	15	202	0.9604	35.4108
Candidate_467	15	180	0.95	39.7387
Candidate_121	15	126	0.9127	56.7696
Candidate_32	15	155	0.9677	46.1482
Candidate_974	15	201	0.9055	35.5869
Candidate_852	15	167	0.8204	42.8322
Candidate_290	15	361	0.6316	19.8143
Candidate_74	15	541	0.8577	13.2218
Candidate_157	15	141	0.9433	50.7303
Candidate_12	15	126	0.8651	56.7696
Candidate_820	14	253	0.4743	26.3878
Candidate_345	14	143	0.9231	46.6861
Candidate_182	14	250	0.908	26.7044
Candidate_909	14	205	0.8439	32.5664
Candidate_729	14	107	0.972	62.3935
Candidate_819	14	101	0.9802	66.1001
Candidate_158	14	142	0.8521	47.0148
Candidate_186	14	211	0.7678	31.6403
Candidate_232	14	142	0.8521	47.0148
Candidate_366	13	242	0.8017	25.6167
Candidate_150	13	267	0.6966	23.2181
Candidate_596	13	205	0.9073	30.2402
Candidate_37	13	117	0.9744	52.985
Candidate_948	13	122	0.9918	50.8135
Candidate_50	13	131	0.9466	47.3225
Candidate_249	13	130	0.9231	47.6865
Candidate_545	13	234	0.7521	26.4925
Candidate_423	13	127	0.8819	48.8129
Candidate_59	13	181	0.7514	34.25
Candidate_316	13	188	0.7766	32.9747
Candidate_826	13	167	0.6707	37.1212
Candidate_118	12	126	0.9286	45.4157
Candidate_705	12	180	0.8278	31.791
Candidate_751	12	110	0.9182	52.0216
Candidate_668	12	383	0.9008	14.9409
Candidate_491	12	316	0.8956	18.1088
Candidate_657	12	233	0.9614	24.5596
Candidate_190	12	117	0.9573	48.9092
Candidate_417	12	181	0.6796	31.6154
Candidate_966	12	144	0.9514	39.7387
Candidate_631	12	112	0.9732	51.0927
Candidate_66	12	193	0.9275	29.6496
Candidate_873	12	207	0.8599	27.6443
Candidate_802	12	124	0.8629	46.1482
Candidate_658	12	208	0.9183	27.5114
Candidate_475	12	116	0.8879	49.3309
Candidate_138	12	116	0.9569	49.3309
Candidate_477	11	223	0.7758	23.5225
Candidate_807	11	101	0.9703	51.9358
Candidate_20	11	189	0.5873	27.754
Candidate_862	11	164	0.8659	31.9848
Candidate_662	11	173	0.9306	30.3209
Candidate_248	11	220	0.9773	23.8432
Candidate_430	11	168	0.8631	31.2233
Candidate_608	11	195	0.8359	26.9001
Candidate_462	11	114	0.8684	46.0133
Candidate_959	11	290	0.8897	18.088
Candidate_577	11	131	0.9847	40.0421
Candidate_923	11	136	0.8529	38.57
Candidate_170	11	237	0.9662	22.133
Candidate_36	11	147	0.9456	35.6838
Candidate_622	11	124	0.9919	42.3025
Candidate_200	10	367	0.5695	12.9936
Candidate_892	10	105	0.9619	45.4157
Candidate_895	10	112	0.9196	42.5772
Candidate_108	10	145	0.8966	32.8872
Candidate_301	10	245	0.9061	19.4639
Candidate_506	10	133	0.7669	35.8545
Candidate_418	10	168	0.9405	28.3848
Candidate_614	10	203	0.8374	23.4909
Candidate_215	10	220	0.8182	21.6757
Candidate_122	10	146	0.8014	32.662
Candidate_247	10	164	0.8598	29.0771
Candidate_484	10	245	0.8367	19.4639
Candidate_554	10	102	0.9412	46.7515
Candidate_507	10	292	0.9795	16.331
Candidate_461	10	126	0.9444	37.8464
Candidate_202	10	114	0.9561	41.8303
Candidate_823	10	147	0.9728	32.4398
Candidate_362	10	169	0.858	28.2169
Candidate_375	10	236	0.7966	20.2061
Candidate_242	10	134	0.9179	35.5869
Candidate_116	10	120	0.9	39.7387
Candidate_720	10	144	0.8472	33.1156
Candidate_576	10	147	0.9388	32.4398
Candidate_539	9	256	0.8906	16.7648
Candidate_234	9	133	0.9398	32.2691
Candidate_941	9	240	0.7792	17.8824
Candidate_49	9	110	0.9818	39.0162
Candidate_11	9	143	0.979	30.0125
Candidate_723	9	240	0.8042	17.8824
Candidate_661	9	182	0.7253	23.5812
Candidate_474	9	206	0.5825	20.8339
Candidate_354	9	188	0.9043	22.8286
Candidate_731	9	125	0.912	34.3343
Candidate_148	9	228	0.9737	18.8236
Candidate_581	9	194	0.7165	22.1226
Candidate_586	9	185	0.6486	23.1988
Candidate_299	9	262	0.9809	16.3809
Candidate_213	8	112	0.9554	34.0618
Candidate_675	8	190	0.5368	20.0785
Candidate_519	8	111	0.9369	34.3686
Candidate_765	8	305	0.6328	12.5079
Candidate_444	8	128	0.9688	29.8041
Candidate_350	8	212	0.9811	17.9949
Candidate_450	8	184	0.962	20.7333
Candidate_870	8	205	0.9463	18.6094
Candidate_476	8	208	0.7837	18.341
Candidate_237	8	179	0.7821	21.3124
Candidate_773	8	131	0.8397	29.1215
Candidate_534	7	166	0.9699	20.1088
Candidate_383	7	164	0.9451	20.354
Candidate_971	7	234	0.9487	14.2652
Candidate_41	7	184	0.8261	18.1416
Candidate_317	7	125	0.968	26.7044
Candidate_382	7	192	0.8594	17.3857
Candidate_644	7	153	0.9477	21.8173
Candidate_183	7	100	0.98	33.3805
Candidate_143	7	134	0.8657	24.9109
Candidate_139	7	129	0.814	25.8764
Candidate_597	7	483	0.7578	6.91109
Candidate_785	7	128	0.9375	26.0785
Candidate_898	7	128	0.9219	26.0785
Candidate_595	7	239	0.8159	13.9668
Candidate_958	7	198	0.8788	16.8589
Candidate_602	7	153	0.9739	21.8173
Candidate_4	7	176	0.5568	18.9662
Candidate_275	7	129	0.969	25.8764
Candidate_327	7	100	0.99	33.3805
Candidate_615	6	165	0.8182	17.3405
Candidate_257	6	171	0.9357	16.7321
Candidate_926	6	177	0.9322	16.1649
Candidate_562	6	216	0.7037	13.2462
Candidate_262	6	148	0.9527	19.3324
Candidate_549	6	302	0.8642	9.47414
Candidate_707	6	145	0.8966	19.7323
Candidate_238	6	127	0.9606	22.5291
Candidate_570	6	102	0.951	28.0509
Candidate_278	6	166	0.8012	17.2361
Candidate_647	6	214	0.7757	13.37
Candidate_516	6	176	0.7784	16.2568
Candidate_973	5	145	0.9586	16.4436
Candidate_440	5	100	0.92	23.8432
Candidate_960	5	128	0.7812	18.6275
Candidate_508	5	141	0.8582	16.9101
Candidate_640	5	155	0.9097	15.3827
Candidate_634	5	242	0.6405	9.85258
Candidate_900	5	144	0.7986	16.5578
Candidate_799	5	158	0.6772	15.0907
Candidate_945	5	129	0.9225	18.4831
Candidate_964	5	120	0.9667	19.8694
Candidate_125	5	166	0.8072	14.3634
Candidate_762	5	135	0.8074	17.6617
Candidate_715	5	151	0.8146	15.7902
Candidate_349	5	284	0.6021	8.39551
Candidate_231	5	142	0.8451	16.791
Candidate_810	5	122	0.877	19.5436
Candidate_106	5	137	0.9051	17.4038
Candidate_198	5	127	0.7953	18.7742
Candidate_849	5	128	0.7578	18.6275
Candidate_606	4	132	0.947	14.4505
Candidate_192	4	157	0.828	12.1494
Candidate_344	4	140	0.8429	13.6247
Candidate_339	4	178	0.7191	10.7161
Candidate_207	4	154	0.9156	12.3861
Candidate_788	4	136	0.9853	14.0254
Candidate_188	4	128	0.8516	14.902
Candidate_252	4	163	0.9632	11.7022
Candidate_806	4	134	0.903	14.2348
Candidate_831	4	126	0.8095	15.1386
Candidate_99	4	142	0.8873	13.4328
Candidate_51	4	252	0.9563	7.56928
Candidate_563	4	191	0.4974	9.9867
Candidate_187	4	108	0.9815	17.6617
Candidate_98	4	133	0.797	14.3418
Candidate_429	4	166	0.5482	11.4907
Candidate_963	4	273	0.5897	6.98703
Candidate_302	4	151	0.7815	12.6322
Candidate_104	4	200	0.61	9.5373
Candidate_304	4	153	0.9412	12.4671
Candidate_901	4	144	0.7014	13.2462
Candidate_276	4	201	0.8607	9.48985
Candidate_510	4	221	0.5204	8.63104
Candidate_147	4	103	0.932	18.519
Candidate_473	4	215	0.6558	8.87191
Candidate_472	4	116	0.8621	16.4436
Candidate_413	4	145	0.6621	13.1549
Candidate_400	4	142	0.7394	13.4328
Candidate_610	4	107	0.8972	17.8267
Candidate_288	4	135	0.8296	14.1293
Candidate_921	4	171	0.6608	11.1547
Candidate_638	4	468	0.406	4.07577
Candidate_391	4	107	0.9626	17.8267
Candidate_771	3	228	0.7939	6.27454
Candidate_643	3	109	0.8257	13.1247
Candidate_784	3	177	0.6949	8.08246
Candidate_57	3	165	0.9273	8.67027
Candidate_952	3	168	0.7619	8.51544
Candidate_240	3	150	0.82	9.5373
Candidate_284	3	131	0.9695	10.9206
Candidate_721	3	112	0.9107	12.7732
Candidate_815	3	117	0.812	12.2273
Candidate_548	3	181	0.9116	7.90384
Candidate_574	3	147	0.7075	9.73194
Candidate_551	3	119	0.8151	12.0218
Candidate_564	3	106	0.9057	13.4962
Candidate_860	3	226	0.4513	6.33007
Candidate_812	3	108	0.8889	13.2462
Candidate_217	3	197	0.599	7.2619
Candidate_266	3	146	0.7945	9.79859
Candidate_872	3	163	0.9141	8.77665
Candidate_243	3	413	0.54	3.46391
Candidate_693	3	112	0.8125	12.7732
Candidate_513	3	186	0.8817	7.69137
Candidate_399	3	117	0.9316	12.2273
Candidate_906	3	139	0.9856	10.292
Candidate_360	3	259	0.4826	5.52353
Candidate_58	3	100	0.92	14.3059
Candidate_599	2	113	0.8053	8.44009
Candidate_528	2	147	0.6395	6.48796
Candidate_191	2	108	0.8889	8.83083
Candidate_695	2	108	0.8333	8.83083
Candidate_365	2	165	0.897	5.78018
Candidate_601	2	115	0.8609	8.2933
Candidate_891	2	135	0.8519	7.06467
Candidate_571	2	147	0.8844	6.48796
Candidate_556	2	117	0.9316	8.15154
Candidate_295	2	175	0.5429	5.44988
Candidate_314	2	205	0.522	4.65234
Candidate_443	2	114	0.7895	8.36605
Candidate_220	2	123	0.8374	7.7539
Candidate_621	2	106	0.9717	8.99745
Candidate_972	2	100	0.93	9.5373
Candidate_568	2	109	0.844	8.74981
Candidate_770	2	102	0.9314	9.35029
Candidate_18	2	217	0.5069	4.39507
Candidate_756	2	106	0.9528	8.99745
Candidate_384	2	115	0.9304	8.2933
Candidate_887	2	127	0.7244	7.50968
Candidate_904	2	105	0.9143	9.08314
Candidate_632	2	122	0.7377	7.81746
Candidate_22	2	121	0.8926	7.88206
Candidate_154	2	111	0.8739	8.59216
Candidate_389	2	135	0.9407	7.06467
Candidate_840	2	101	0.8911	9.44287
Candidate_916	2	192	0.6615	4.96734
Candidate_555	2	105	0.8571	9.08314
Candidate_604	2	207	0.6184	4.60739
Candidate_222	2	117	0.8889	8.15154
Candidate_277	2	110	0.8636	8.67027
Candidate_470	1	111	0.8108	4.29608
Candidate_233	1	108	0.8333	4.41542
Candidate_749	1	108	0.8333	4.41542
Candidate_927	1	124	0.7258	3.84568
Candidate_828	1	100	0.9	4.76865
Candidate_82	1	110	0.8182	4.33514
Candidate_917	1	136	0.6618	3.50636
Candidate_876	1	106	0.8491	4.49873
Candidate_558	1	138	0.6522	3.45554
Candidate_357	1	102	0.8824	4.67515
Candidate_111	1	106	0.8491	4.49873
Candidate_447	1	111	0.8108	4.29608
Candidate_62	1	212	0.4245	2.24936
Candidate_402	1	153	0.5882	3.11676
Candidate_925	1	101	0.8911	4.72143
Candidate_107	1	109	0.8257	4.37491
Candidate_313	1	157	0.5732	3.03736
Candidate_78	1	120	0.75	3.97387
Candidate_403	1	104	0.8654	4.58524
Candidate_919	1	175	0.5143	2.72494
Candidate_517	1	108	0.8333	4.41542
Candidate_674	1	111	0.8108	4.29608
Candidate_83	1	103	0.8738	4.62976
Candidate_790	1	173	0.5202	2.75644
Candidate_395	1	151	0.596	3.15805
Candidate_691	1	126	0.7143	3.78464
Candidate_542	1	148	0.6081	3.22206
Candidate_656	1	105	0.8571	4.54157
Candidate_230	1	119	0.7563	4.00727
Candidate_235	1	103	0.8738	4.62976
Candidate_2	1	106	0.8491	4.49873
Candidate_515	1	105	0.8571	4.54157
Candidate_73	1	214	0.4206	2.22834
Candidate_254	1	106	0.8491	4.49873
Candidate_758	1	100	0.9	4.76865
Candidate_718	1	107	0.8411	4.45668
Candidate_922	1	115	0.7826	4.14665
Candidate_135	1	165	0.5455	2.89009
Candidate_306	1	115	0.7826	4.14665
Candidate_520	1	123	0.7317	3.87695
Candidate_342	1	151	0.596	3.15805
Candidate_524	1	103	0.8738	4.62976
Candidate_76	1	106	0.8491	4.49873
Candidate_256	1	112	0.8036	4.25772
Candidate_951	1	103	0.8738	4.62976

## Sheet: Cu
GeneID	Uniq_reads_num(604051)	Length	Coverage	RPKM
Candidate_115	328507	452	0.9956	1.20319e+06
Candidate_757	130557	505	0.9921	427992
Candidate_841	32591	582	0.6959	92704.6
Candidate_204	10966	366	0.7923	49601.4
Candidate_512	10724	176	0.7614	100872
Candidate_370	10610	253	0.9605	69425.9
Candidate_411	5849	198	0.9949	48903.8
Candidate_863	4188	293	0.9898	23662.8
Candidate_438	4143	137	0.9927	50063.4
Candidate_328	2899	238	0.9454	20165
Candidate_246	2797	455	0.8527	10176.7
Candidate_161	2497	220	0.8	18789.8
Candidate_494	2296	227	0.7357	16744.5
Candidate_218	2119	263	0.9848	13338.3
Candidate_835	2049	358	0.9358	9475.13
Candidate_337	1955	276	0.9674	11726.4
Candidate_489	1534	272	0.9963	9336.47
Candidate_496	1460	390	0.8385	6197.47
Candidate_287	1160	353	0.3654	5440.13
Candidate_439	1105	240	0.8875	7622.15
Candidate_537	1045	476	0.5861	3634.43
Candidate_103	1001	371	0.7412	4466.7
Candidate_406	921	361	0.9584	4223.56
Candidate_5	900	340	0.9971	4382.18
Candidate_607	856	246	0.9309	5760.56
Candidate_967	856	408	0.9828	3473.28
Candidate_396	844	236	0.9831	5920.48
Candidate_613	752	573	0.9913	2172.65
Candidate_924	750	154	0.987	8062.45
Candidate_837	735	246	0.9959	4946.28
Candidate_797	691	267	0.9963	4284.43
Candidate_651	662	217	0.9954	5050.39
Candidate_194	661	494	0.998	2215.14
Candidate_324	643	140	0.9786	7603.43
Candidate_171	632	213	0.6995	4912.06
Candidate_669	629	121	0.9917	8605.81
Candidate_80	525	562	0.6886	1546.5
Candidate_617	499	238	0.7815	3470.96
Candidate_216	494	577	0.9983	1417.35
Candidate_29	469	402	0.8781	1931.4
Candidate_822	460	106	0.9906	7184.2
Candidate_224	453	148	0.9865	5067.14
Candidate_244	445	149	0.9866	4944.25
Candidate_874	436	407	0.7076	1773.45
Candidate_696	434	165	0.9939	4354.44
Candidate_445	421	185	0.9946	3767.36
Candidate_23	383	221	0.9729	2869.02
Candidate_14	378	401	0.8479	1560.54
Candidate_226	375	209	0.9856	2970.38
Candidate_167	359	403	0.7022	1474.74
Candidate_760	359	155	0.9484	3834.33
Candidate_409	346	314	0.949	1824.2
Candidate_87	335	105	0.9905	5281.8
Candidate_325	329	121	0.9917	4501.29
Candidate_8	327	191	0.8953	2834.27
Candidate_96	316	290	0.6276	1803.91
Candidate_931	303	249	0.992	2014.51
Candidate_387	286	463	0.5659	1022.61
Candidate_137	280	459	0.9455	1009.88
Candidate_809	271	417	0.976	1075.87
Candidate_814	271	231	0.9784	1942.15
Candidate_242	268	134	0.9925	3310.98
Candidate_426	261	393	0.9567	1099.45
Candidate_223	260	188	0.7181	2289.51
Candidate_48	252	223	0.9372	1870.78
Candidate_859	252	342	0.6784	1219.83
Candidate_818	244	205	0.7463	1970.44
Candidate_864	235	252	0.7698	1543.81
Candidate_861	219	266	0.9774	1362.98
Candidate_415	212	154	0.961	2278.99
Candidate_930	202	240	0.525	1393.37
Candidate_331	186	187	0.9893	1646.64
Candidate_624	177	157	0.9873	1866.38
Candidate_310	173	410	0.8195	698.536
Candidate_525	173	586	0.6519	488.737
Candidate_307	173	536	0.4571	534.328
Candidate_189	171	496	0.629	570.743
Candidate_881	168	480	0.9812	579.421
Candidate_110	167	145	0.7448	1906.67
Candidate_713	160	243	0.8848	1090.03
Candidate_499	157	170	0.9941	1528.89
Candidate_100	147	174	0.9943	1398.6
Candidate_759	146	545	0.9394	443.489
Candidate_245	144	162	0.9753	1471.55
Candidate_684	142	437	0.8192	537.939
Candidate_255	141	200	0.99	1167.12
Candidate_69	141	138	0.9928	1691.48
Candidate_680	139	131	0.9771	1756.59
Candidate_293	137	222	0.982	1021.63
Candidate_422	133	157	0.9745	1402.42
Candidate_857	132	332	0.8614	658.207
Candidate_953	131	356	0.9916	609.183
Candidate_83	131	103	0.9903	2105.53
Candidate_455	127	542	0.9852	387.91
Candidate_378	125	146	0.9932	1417.37
Candidate_390	125	177	0.9718	1169.13
Candidate_162	125	132	0.9848	1567.7
Candidate_636	123	192	0.974	1060.55
Candidate_692	122	430	0.4419	469.697
Candidate_934	121	164	0.9939	1221.43
Candidate_659	119	308	0.987	639.621
Candidate_618	116	188	0.9894	1021.47
Candidate_86	116	144	0.9722	1333.59
Candidate_955	115	454	0.9824	419.342
Candidate_332	111	137	0.9927	1341.31
Candidate_650	110	171	0.9942	1064.93
Candidate_130	110	277	0.4116	657.415
Candidate_523	108	380	0.5211	470.508
Candidate_442	106	242	0.9917	725.132
Candidate_85	105	238	0.8109	730.363
Candidate_151	105	341	0.868	509.755
Candidate_700	105	586	0.9078	296.632
Candidate_405	100	526	0.8327	314.732
Candidate_431	96	497	0.9779	319.773
Candidate_830	96	289	0.917	549.92
Candidate_309	95	170	0.9941	925.126
Candidate_530	95	185	0.9622	850.116
Candidate_283	94	334	0.7096	465.916
Candidate_793	93	267	0.5843	576.631
Candidate_379	92	418	0.9569	364.366
Candidate_929	92	124	0.9758	1228.27
Candidate_105	90	283	0.7562	526.481
Candidate_311	90	187	0.7861	796.76
Candidate_354	90	188	0.9202	792.521
Candidate_434	89	131	0.9771	1124.72
Candidate_47	88	222	0.8739	656.23
Candidate_538	88	294	0.949	495.521
Candidate_432	87	167	0.8503	862.441
Candidate_31	86	371	0.3881	383.752
Candidate_323	86	537	0.9628	265.125
Candidate_259	85	315	0.8825	446.719
Candidate_126	83	150	0.92	916.037
Candidate_567	82	306	0.9967	443.628
Candidate_726	82	151	0.9934	899.007
Candidate_39	80	279	0.828	474.692
Candidate_547	79	132	0.9091	990.785
Candidate_885	79	361	0.9917	362.282
Candidate_412	78	121	0.9091	1067.17
Candidate_6	78	105	0.9619	1229.79
Candidate_285	77	266	0.6504	479.221
Candidate_12	77	126	0.9841	1011.69
Candidate_839	75	405	0.9407	306.572
Candidate_449	75	346	0.7803	358.849
Candidate_308	75	213	0.9484	582.919
Candidate_633	75	412	0.4879	301.363
Candidate_393	74	593	0.9781	206.587
Candidate_829	74	554	0.8863	221.13
Candidate_890	73	196	0.8827	616.585
Candidate_565	71	557	0.9443	211.023
Candidate_490	70	575	0.8035	201.538
Candidate_514	69	354	0.8729	322.68
Candidate_957	68	150	0.98	750.489
Candidate_752	68	358	0.9777	314.45
Candidate_117	67	204	0.9804	543.715
Candidate_89	66	206	0.8786	530.4
Candidate_676	66	443	0.9503	246.642
Candidate_433	66	230	0.6957	475.053
Candidate_129	65	511	0.7554	210.581
Candidate_19	65	166	0.7771	648.234
Candidate_627	65	455	0.8901	236.498
Candidate_533	63	595	0.9261	175.287
Candidate_38	63	351	0.9145	297.139
Candidate_641	63	197	0.9746	529.42
Candidate_526	62	510	0.6412	201.256
Candidate_667	62	146	0.8767	703.016
Candidate_917	58	136	0.9412	706.018
Candidate_918	57	413	0.9782	228.482
Candidate_817	57	275	0.8509	343.138
Candidate_264	57	140	0.9286	674.021
Candidate_754	57	101	0.9901	934.286
Candidate_635	57	333	0.952	283.372
Candidate_97	56	187	0.7594	495.762
Candidate_937	56	165	0.9576	561.863
Candidate_330	55	239	0.9247	380.97
Candidate_454	55	108	0.9907	843.073
Candidate_975	55	527	0.9222	172.774
Candidate_532	54	155	0.9742	576.751
Candidate_9	54	201	0.7214	444.758
Candidate_43	53	582	0.2251	150.758
Candidate_498	53	357	0.9048	245.773
Candidate_376	50	316	0.8038	261.945
Candidate_655	50	545	0.9193	151.88
Candidate_241	49	236	0.9703	343.724
Candidate_796	49	167	0.9641	485.742
Candidate_719	49	223	0.9552	363.762
Candidate_500	48	522	0.91	152.229
Candidate_239	48	378	0.9286	210.221
Candidate_774	47	155	0.9871	501.987
Candidate_217	47	197	0.934	394.964
Candidate_593	47	404	0.9802	192.594
Candidate_938	46	240	0.6917	317.302
Candidate_787	46	235	0.9532	324.053
Candidate_205	46	211	0.9858	360.912
Candidate_416	45	587	0.7871	126.911
Candidate_56	45	307	0.9544	242.661
Candidate_448	45	160	0.9	465.606
Candidate_801	45	209	0.9474	356.445
Candidate_914	44	155	0.871	469.945
Candidate_907	44	311	0.9228	234.217
Candidate_739	44	277	0.8123	262.966
Candidate_195	44	296	0.8243	246.086
Candidate_465	43	127	0.7638	560.52
Candidate_457	43	240	0.8792	296.609
Candidate_702	43	135	0.9037	527.304
Candidate_778	42	320	0.9281	217.283
Candidate_747	42	262	0.7901	265.384
Candidate_206	41	558	0.8172	121.64
Candidate_827	41	369	0.5285	183.943
Candidate_347	40	472	0.9047	140.296
Candidate_492	40	235	0.9106	281.785
Candidate_424	40	514	0.9416	128.832
Candidate_298	40	153	0.9281	432.808
Candidate_169	39	520	0.5731	124.162
Candidate_838	39	196	0.9745	329.409
Candidate_63	38	595	0.8403	105.729
Candidate_61	38	262	0.9084	240.109
Candidate_165	38	187	0.9786	336.41
Candidate_709	38	419	0.9379	150.14
Candidate_480	38	173	0.9884	363.633
Candidate_886	37	229	0.5371	267.481
Candidate_199	37	135	0.9852	453.727
Candidate_854	37	138	0.9348	443.863
Candidate_708	37	291	0.866	210.492
Candidate_609	37	144	0.9861	425.369
Candidate_335	37	236	0.5551	259.547
Candidate_201	36	538	0.8234	110.776
Candidate_678	36	249	0.9317	239.348
Candidate_164	36	253	0.6403	235.564
Candidate_536	36	315	0.8952	189.199
Candidate_215	35	220	0.9636	263.373
Candidate_410	35	168	0.9762	344.894
Candidate_954	35	216	0.9769	268.251
Candidate_846	35	110	0.9909	526.747
Candidate_420	35	423	0.9173	136.979
Candidate_910	35	599	0.5943	96.7314
Candidate_300	34	436	0.9266	129.098
Candidate_225	34	208	0.9615	270.609
Candidate_855	34	230	0.6696	244.725
Candidate_666	34	574	0.9007	98.0603
Candidate_592	34	140	0.8286	402.047
Candidate_176	33	261	0.751	209.315
Candidate_578	33	559	0.8175	97.7301
Candidate_540	33	579	0.7893	94.3543
Candidate_894	33	562	0.9413	97.2084
Candidate_821	32	245	0.9714	216.227
Candidate_21	32	548	0.5876	96.6709
Candidate_824	32	114	0.9474	464.699
Candidate_734	32	217	0.9862	244.127
Candidate_333	32	424	0.4222	124.943
Candidate_388	32	230	0.9783	230.329
Candidate_629	32	434	0.7811	122.064
Candidate_427	31	587	0.7581	87.4279
Candidate_435	31	364	0.8104	140.989
Candidate_652	31	348	0.8103	147.472
Candidate_521	31	218	0.9358	235.414
Candidate_868	31	257	0.6226	199.689
Candidate_380	31	437	0.5767	117.437
Candidate_414	31	223	0.7892	230.135
Candidate_79	30	452	0.5619	109.878
Candidate_303	30	153	0.9673	324.606
Candidate_419	29	599	0.8815	80.1489
Candidate_24	29	432	0.9468	111.132
Candidate_50	29	131	0.9924	366.482
Candidate_976	29	422	0.9763	113.766
Candidate_625	29	423	0.9031	113.497
Candidate_677	29	515	0.5165	93.2217
Candidate_612	29	128	0.9609	375.072
Candidate_26	28	243	0.7613	190.756
Candidate_366	28	242	0.7769	191.544
Candidate_529	28	173	0.8092	267.94
Candidate_261	28	155	0.8129	299.056
Candidate_34	28	445	0.7843	104.166
Candidate_522	28	221	0.5882	209.745
Candidate_291	28	283	0.9965	163.794
Candidate_750	27	433	0.8661	103.229
Candidate_698	27	138	0.7464	323.9
Candidate_761	27	131	0.9695	341.208
Candidate_67	27	516	0.9651	86.6244
Candidate_312	26	545	0.6881	78.9775
Candidate_896	26	175	0.9543	245.958
Candidate_842	26	393	0.5369	109.523
Candidate_798	26	491	0.9532	87.6634
Candidate_816	25	349	0.9599	118.588
Candidate_365	25	165	0.7273	250.832
Candidate_736	25	551	0.7604	75.1129
Candidate_290	25	361	0.795	114.646
Candidate_321	25	268	0.5149	154.43
Candidate_544	25	535	0.7645	77.3593
Candidate_730	25	164	0.7378	252.361
Candidate_258	24	316	0.9177	125.733
Candidate_871	24	343	0.6968	115.836
Candidate_260	24	243	0.893	163.505
Candidate_60	24	550	0.8255	72.2395
Candidate_338	24	190	0.9684	209.114
Candidate_446	24	577	0.9081	68.8592
Candidate_956	24	197	0.8782	201.684
Candidate_936	24	583	0.6141	68.1505
Candidate_776	24	505	0.697	78.6767
Candidate_598	23	324	0.963	117.519
Candidate_686	23	441	0.8526	86.3407
Candidate_190	23	117	0.9915	325.438
Candidate_825	23	476	0.563	79.9921
Candidate_782	23	529	0.8034	71.9778
Candidate_88	22	299	0.8729	121.809
Candidate_81	22	553	0.783	65.8603
Candidate_623	22	526	0.7433	69.241
Candidate_865	22	103	0.9903	353.6
Candidate_780	22	441	0.8912	82.5868
Candidate_483	22	595	0.5227	61.2114
Candidate_582	22	326	0.7515	111.72
Candidate_800	22	175	0.9714	208.119
Candidate_911	22	311	0.791	117.109
Candidate_699	22	352	0.7443	103.468
Candidate_945	22	129	0.9147	282.332
Candidate_210	22	331	0.9245	110.033
Candidate_228	22	194	0.9845	187.736
Candidate_156	22	557	0.5961	65.3874
Candidate_619	22	427	0.5644	85.2945
Candidate_476	22	208	0.9904	175.1
Candidate_741	22	527	0.8102	69.1096
Candidate_732	22	431	0.8167	84.5029
Candidate_497	21	184	0.7935	188.942
Candidate_20	21	189	0.9577	183.943
Candidate_808	21	136	0.9632	255.627
Candidate_377	21	412	0.8325	84.3817
Candidate_504	21	543	0.5967	64.0245
Candidate_40	21	223	0.9148	155.898
Candidate_501	21	391	0.8133	88.9138
Candidate_299	21	262	0.9084	132.692
Candidate_124	20	155	0.9097	213.612
Candidate_197	20	486	0.7078	68.1271
Candidate_121	20	126	0.9762	262.776
Candidate_15	20	160	0.8938	206.936
Candidate_280	20	565	0.6301	58.6014
Candidate_458	20	277	0.9567	119.53
Candidate_789	19	582	0.6924	54.0452
Candidate_132	19	551	0.726	57.0858
Candidate_487	19	572	0.6976	54.99
Candidate_408	19	192	0.6719	163.824
Candidate_879	19	481	0.4782	65.3936
Candidate_788	19	136	0.8088	231.282
Candidate_897	19	210	0.8571	149.782
Candidate_687	19	462	0.8961	68.0829
Candidate_177	19	543	0.6427	57.9269
Candidate_681	19	163	0.9816	192.971
Candidate_364	19	359	0.5181	87.6164
Candidate_764	19	183	0.9836	171.881
Candidate_637	19	578	0.8339	54.4192
Candidate_436	19	381	0.8399	82.5572
Candidate_807	18	101	0.9802	295.038
Candidate_913	18	237	0.7595	125.733
Candidate_102	18	362	0.9365	82.3172
Candidate_401	18	123	0.9837	242.267
Candidate_703	18	160	0.9437	186.243
Candidate_134	18	544	0.6526	54.7772
Candidate_352	18	484	0.6632	61.5678
Candidate_136	18	179	0.8268	166.474
Candidate_340	18	450	0.7311	66.2196
Candidate_518	18	557	0.5763	53.4988
Candidate_679	18	162	0.9506	183.943
Candidate_803	18	156	0.9295	191.018
Candidate_385	18	305	0.8918	97.701
Candidate_158	18	142	0.9437	209.851
Candidate_694	18	489	0.8753	60.9383
Candidate_391	18	107	0.972	278.494
Candidate_867	18	118	0.9576	252.532
Candidate_214	17	420	0.7976	67.0079
Candidate_149	17	562	0.5907	50.0771
Candidate_93	17	429	0.9161	65.6021
Candidate_52	17	351	0.7778	80.1804
Candidate_92	17	209	0.5359	134.657
Candidate_505	17	512	0.7422	54.9674
Candidate_112	17	330	0.897	85.2828
Candidate_746	17	264	0.9924	106.603
Candidate_147	17	103	0.9806	273.236
Candidate_456	17	571	0.6112	49.2878
Candidate_893	17	347	0.8818	81.1047
Candidate_425	17	257	0.8327	109.507
Candidate_281	17	392	0.7959	71.7942
Candidate_315	17	226	0.9071	124.528
Candidate_179	17	414	0.7802	67.979
Candidate_946	16	202	0.9307	131.128
Candidate_251	16	388	0.8866	68.2676
Candidate_727	16	488	0.6988	54.2783
Candidate_888	16	548	0.7938	48.3355
Candidate_394	16	390	0.7974	67.9175
Candidate_963	16	273	0.8901	97.025
Candidate_848	16	225	0.7067	117.724
Candidate_649	16	296	0.4797	89.4859
Candidate_236	16	192	0.901	137.957
Candidate_969	16	223	0.852	118.78
Candidate_878	16	381	0.8425	69.5219
Candidate_811	16	240	0.9125	110.366
Candidate_965	16	528	0.4924	50.1663
Candidate_712	16	258	0.6589	102.666
Candidate_289	16	485	0.7113	54.6141
Candidate_36	16	147	0.9728	180.189
Candidate_463	16	386	0.9171	68.6213
Candidate_381	16	498	0.6245	53.1884
Candidate_589	16	275	0.7564	96.3194
Candidate_267	16	384	0.7135	68.9787
Candidate_744	15	230	0.787	107.967
Candidate_407	15	305	0.8426	81.4175
Candidate_227	15	169	0.9231	146.937
Candidate_768	15	168	0.994	147.812
Candidate_386	15	516	0.8314	48.1247
Candidate_711	15	501	0.6068	49.5655
Candidate_527	15	354	0.6497	70.1479
Candidate_595	15	239	0.7155	103.901
Candidate_322	15	560	0.6946	44.3435
Candidate_908	15	563	0.8828	44.1072
Candidate_880	15	422	0.9076	58.8444
Candidate_870	15	205	0.9463	121.133
Candidate_423	15	127	0.9291	195.53
Candidate_356	15	298	0.6074	83.33
Candidate_559	15	124	0.9274	200.261
Candidate_580	15	128	0.9609	194.003
Candidate_211	15	247	0.5223	100.536
Candidate_856	14	273	0.674	84.8969
Candidate_566	14	594	0.734	39.0183
Candidate_675	14	190	0.5421	121.983
Candidate_895	14	112	0.9732	206.936
Candidate_279	14	270	0.7926	85.8402
Candidate_926	14	177	0.9096	130.943
Candidate_44	14	472	0.7606	49.1035
Candidate_55	14	561	0.7059	41.3135
Candidate_786	14	134	0.9328	172.962
Candidate_575	14	174	0.7989	133.2
Candidate_620	14	442	0.7557	52.4363
Candidate_54	14	439	0.8428	52.7946
Candidate_459	14	217	0.788	106.806
Candidate_898	14	128	0.9141	181.069
Candidate_305	14	386	0.671	60.0437
Candidate_404	14	150	0.82	154.512
Candidate_3	14	356	0.764	65.1035
Candidate_554	14	102	0.9118	227.224
Candidate_899	14	336	0.3839	68.9787
Candidate_755	14	192	0.974	120.713
Candidate_552	14	474	0.7616	48.8963
Candidate_316	14	188	0.883	123.281
Candidate_355	14	152	0.8289	152.479
Candidate_630	14	284	0.8838	81.6086
Candidate_150	13	267	0.824	80.6044
Candidate_572	13	278	0.7734	77.415
Candidate_301	13	245	0.9184	87.8423
Candidate_948	13	122	0.9918	176.405
Candidate_18	13	217	0.7742	99.1768
Candidate_657	13	233	0.9957	92.3664
Candidate_777	13	284	0.7606	75.7794
Candidate_724	13	370	0.7919	58.1658
Candidate_286	13	426	0.662	50.5196
Candidate_474	13	206	0.568	104.473
Candidate_594	13	105	0.9143	204.965
Candidate_935	13	303	0.7954	71.0276
Candidate_610	13	107	0.9159	201.134
Candidate_95	13	165	0.9394	130.432
Candidate_35	13	223	0.7489	96.5083
Candidate_539	12	256	0.957	77.6011
Candidate_534	12	166	0.8373	119.674
Candidate_392	12	228	0.9693	87.131
Candidate_673	12	169	0.6213	117.55
Candidate_466	12	317	0.8991	62.6684
Candidate_166	12	240	0.8833	82.7745
Candidate_832	12	180	0.7722	110.366
Candidate_701	12	323	0.8111	61.5042
Candidate_545	12	234	0.7863	84.8969
Candidate_334	12	116	0.9397	171.258
Candidate_645	12	339	0.6667	58.6014
Candidate_471	12	286	0.9126	69.4611
Candidate_805	12	495	0.7616	40.1331
Candidate_583	12	293	0.8908	67.8016
Candidate_813	12	438	0.4795	45.3559
Candidate_77	12	525	0.7657	37.8398
Candidate_101	12	206	0.5097	96.4363
Candidate_903	12	493	0.7404	40.2959
Candidate_374	12	343	0.8426	57.918
Candidate_849	12	128	0.9062	155.202
Candidate_200	11	367	0.6812	49.6196
Candidate_550	11	252	0.6746	72.2634
Candidate_91	11	139	0.8849	131.01
Candidate_858	11	151	0.8278	120.599
Candidate_573	11	156	0.9615	116.733
Candidate_468	11	379	0.6992	48.0485
Candidate_909	11	205	0.8732	88.8311
Candidate_144	11	169	0.9172	107.754
Candidate_71	11	148	0.9797	123.043
Candidate_603	11	485	0.7794	37.5472
Candidate_968	11	200	0.94	91.0519
Candidate_185	11	322	0.5932	56.554
Candidate_605	11	116	0.9655	156.986
Candidate_153	11	477	0.7023	38.1769
Candidate_362	11	169	0.9586	107.754
Candidate_889	11	324	0.571	56.2049
Candidate_180	11	215	0.7442	84.6995
Candidate_581	11	194	0.9072	93.868
Candidate_503	11	541	0.8743	33.6606
Candidate_553	11	153	0.9216	119.022
Candidate_118	10	126	0.9127	131.388
Candidate_296	10	386	0.6917	42.8883
Candidate_27	10	368	0.6359	44.9861
Candidate_751	10	110	0.9364	150.499
Candidate_41	10	184	0.913	89.9722
Candidate_541	10	160	0.8875	103.468
Candidate_253	10	149	0.9329	111.107
Candidate_944	10	412	0.7597	40.1818
Candidate_248	10	220	0.5909	75.2495
Candidate_491	10	316	0.7911	52.3889
Candidate_145	10	145	0.9172	114.172
Candidate_65	10	527	0.7799	31.4135
Candidate_372	10	254	0.6929	65.1767
Candidate_661	10	182	0.7967	90.961
Candidate_53	10	204	0.4706	81.1514
Candidate_131	10	313	0.6486	52.891
Candidate_359	10	208	0.9183	79.5908
Candidate_64	10	544	0.5901	30.4318
Candidate_660	10	295	0.8305	56.1183
Candidate_196	10	434	0.9447	38.1449
Candidate_125	10	166	0.8133	99.7283
Candidate_769	10	485	0.6577	34.1338
Candidate_943	10	177	0.7684	93.5305
Candidate_706	10	427	0.4005	38.7702
Candidate_728	10	129	0.8372	128.333
Candidate_170	10	237	0.7764	69.8519
Candidate_346	9	206	0.932	72.3272
Candidate_710	9	248	0.5363	60.0782
Candidate_358	9	208	0.625	71.6318
Candidate_282	9	139	0.8993	107.19
Candidate_869	9	247	0.6437	60.3215
Candidate_562	9	216	0.8565	68.9787
Candidate_363	9	428	0.8668	34.8117
Candidate_139	9	129	0.9845	115.499
Candidate_451	9	378	0.6376	39.4164
Candidate_511	9	252	0.746	59.1246
Candidate_608	9	195	0.9744	76.4072
Candidate_932	9	109	0.945	136.692
Candidate_851	9	414	0.7174	35.9889
Candidate_270	9	139	0.8921	107.19
Candidate_791	9	345	0.8522	43.1867
Candidate_398	9	153	0.8758	97.3817
Candidate_731	9	125	0.928	119.195
Candidate_152	9	327	0.945	45.5639
Candidate_905	9	175	0.88	85.1395
Candidate_560	9	407	0.7936	36.6079
Candidate_428	9	176	0.6875	84.6557
Candidate_141	9	365	0.6438	40.8203
Candidate_138	9	116	0.9828	128.443
Candidate_546	8	443	0.5914	29.896
Candidate_940	8	282	0.3333	46.9642
Candidate_209	8	351	0.8319	37.732
Candidate_213	8	112	0.9375	118.249
Candidate_949	8	136	0.9632	97.3817
Candidate_639	8	421	0.4941	31.4582
Candidate_269	8	476	0.687	27.8234
Candidate_274	8	390	0.6436	33.9588
Candidate_109	8	521	0.4779	25.4202
Candidate_11	8	143	0.951	92.6148
Candidate_262	8	148	0.8514	89.4859
Candidate_690	8	501	0.7305	26.435
Candidate_350	8	212	0.9434	62.4713
Candidate_790	8	173	0.7168	76.5544
Candidate_10	8	512	0.4102	25.867
Candidate_725	8	113	0.9823	117.203
Candidate_17	8	308	0.5097	42.9997
Candidate_292	8	323	0.6254	41.0028
Candidate_836	8	117	0.9829	113.196
Candidate_116	8	120	0.9583	110.366
Candidate_590	8	421	0.5606	31.4582
Candidate_884	8	283	0.6926	46.7983
Candidate_826	8	167	0.6467	79.3049
Candidate_342	8	151	0.8079	87.708
Candidate_883	8	189	0.8254	70.0736
Candidate_638	8	468	0.5449	28.299
Candidate_373	7	290	0.9655	39.9601
Candidate_596	7	205	0.4927	56.5289
Candidate_326	7	346	0.8382	33.4926
Candidate_772	7	423	0.565	27.3958
Candidate_952	7	168	0.7798	68.9787
Candidate_182	7	250	0.688	46.3537
Candidate_862	7	164	0.689	70.6611
Candidate_743	7	395	0.357	29.3378
Candidate_329	7	130	0.8308	89.1417
Candidate_371	7	210	0.6333	55.183
Candidate_143	7	134	0.9104	86.4808
Candidate_128	7	290	0.5414	39.9601
Candidate_369	7	184	0.9348	62.9806
Candidate_461	7	126	0.873	91.9716
Candidate_482	7	397	0.5214	29.19
Candidate_349	7	284	0.7887	40.8043
Candidate_561	7	176	0.8466	65.8433
Candidate_275	7	129	0.9535	89.8328
Candidate_343	7	289	0.7163	40.0984
Candidate_576	7	147	0.8163	78.8328
Candidate_753	7	432	0.4838	26.8251
Candidate_579	7	276	0.8659	41.987
Candidate_928	7	493	0.4402	23.5059
Candidate_850	7	331	0.852	35.0103
Candidate_232	7	142	0.9789	81.6086
Candidate_689	6	226	0.7257	43.951
Candidate_584	6	554	0.6444	17.9295
Candidate_119	6	345	0.342	28.7911
Candidate_181	6	330	0.7303	30.0998
Candidate_962	6	549	0.5246	18.0928
Candidate_642	6	324	0.7716	30.6572
Candidate_339	6	178	0.764	55.803
Candidate_172	6	234	0.6325	42.4484
Candidate_763	6	257	0.7626	38.6496
Candidate_947	6	244	0.6475	40.7088
Candidate_418	6	168	0.7619	59.1246
Candidate_548	6	181	0.8729	54.8781
Candidate_531	6	308	0.4675	32.2498
Candidate_723	6	240	0.4167	41.3872
Candidate_485	6	448	0.6027	22.1717
Candidate_626	6	273	0.6667	36.3844
Candidate_247	6	164	0.9207	60.5667
Candidate_174	6	306	0.6307	32.4606
Candidate_654	6	277	0.4513	35.859
Candidate_833	6	112	0.9821	88.6869
Candidate_473	6	215	0.9581	46.1997
Candidate_916	6	192	0.6458	51.734
Candidate_231	6	142	0.9789	69.9503
Candidate_397	6	458	0.5852	21.6876
Candidate_238	6	127	0.9449	78.2121
Candidate_66	6	193	0.7876	51.466
Candidate_795	6	476	0.2689	20.8675
Candidate_543	6	160	0.8125	62.0809
Candidate_440	5	100	0.92	82.7745
Candidate_820	5	253	0.5296	32.7172
Candidate_705	5	180	0.8111	45.9858
Candidate_383	5	164	0.811	50.4722
Candidate_234	5	133	0.8271	62.2364
Candidate_794	5	376	0.5665	22.0145
Candidate_506	5	133	0.9173	62.2364
Candidate_207	5	154	0.8571	53.7497
Candidate_685	5	547	0.5155	15.1324
Candidate_37	5	117	0.9744	70.7474
Candidate_49	5	110	0.9364	75.2495
Candidate_33	5	152	0.6053	54.4569
Candidate_815	5	117	0.8718	70.7474
Candidate_45	5	558	0.4032	14.8341
Candidate_668	5	383	0.7755	21.6121
Candidate_430	5	168	0.7202	49.2705
Candidate_597	5	483	0.3685	17.1376
Candidate_173	5	132	0.8182	62.7079
Candidate_90	5	152	0.9737	54.4569
Candidate_122	5	146	0.8082	56.6948
Candidate_98	5	133	0.8195	62.2364
Candidate_756	5	106	0.9434	78.0891
Candidate_481	5	165	0.9273	50.1663
Candidate_959	5	290	0.8759	28.5429
Candidate_155	5	348	0.9109	23.7858
Candidate_632	5	122	0.7787	67.8479
Candidate_933	5	181	0.6519	45.7318
Candidate_507	5	292	0.4795	28.3474
Candidate_852	5	167	0.5509	49.5655
Candidate_834	5	276	0.7754	29.9907
Candidate_263	5	358	0.4385	23.1214
Candidate_493	5	127	0.9134	65.1767
Candidate_133	5	250	0.492	33.1098
Candidate_707	5	145	0.7586	57.0858
Candidate_59	5	181	0.6133	45.7318
Candidate_28	5	492	0.6037	16.8241
Candidate_672	5	163	0.6994	50.7819
Candidate_819	5	101	0.9802	81.9549
Candidate_588	5	341	0.5689	24.274
Candidate_212	5	136	0.7574	60.8636
Candidate_277	5	110	0.9818	75.2495
Candidate_198	5	127	0.748	65.1767
Candidate_783	4	449	0.3007	14.7482
Candidate_42	4	318	0.673	20.8238
Candidate_470	4	111	0.8829	59.6573
Candidate_477	4	223	0.6368	29.6949
Candidate_271	4	181	0.9171	36.5854
Candidate_892	4	105	0.8667	63.0663
Candidate_704	4	202	0.9455	32.782
Candidate_738	4	470	0.5362	14.0893
Candidate_920	4	194	0.732	34.1338
Candidate_467	4	180	0.8667	36.7887
Candidate_68	4	522	0.4387	12.6857
Candidate_192	4	157	0.9745	42.1781
Candidate_460	4	302	0.3808	21.927
Candidate_971	4	234	0.953	28.299
Candidate_57	4	165	0.6788	40.1331
Candidate_345	4	143	0.6713	46.3074
Candidate_742	4	241	0.8714	27.477
Candidate_294	4	251	0.7888	26.3823
Candidate_348	4	187	0.9412	35.4115
Candidate_175	4	282	0.3475	23.4821
Candidate_551	4	119	0.958	55.6467
Candidate_860	4	226	0.5487	29.3007
Candidate_785	4	128	0.9297	51.734
Candidate_745	4	231	0.9221	28.6665
Candidate_146	4	547	0.34	12.106
Candidate_249	4	130	0.8077	50.9381
Candidate_812	4	108	0.9537	61.3144
Candidate_351	4	215	0.7209	30.7998
Candidate_882	4	330	0.6485	20.0665
Candidate_717	4	242	0.7893	27.3635
Candidate_127	4	120	0.875	55.183
Candidate_4	4	176	0.733	37.6248
Candidate_966	4	144	0.8819	45.9858
Candidate_683	4	149	0.7651	44.4427
Candidate_873	4	207	0.7391	31.9901
Candidate_140	4	303	0.5908	21.8546
Candidate_688	4	566	0.5389	11.6996
Candidate_622	4	124	0.8548	53.4029
Candidate_737	4	123	0.7805	53.8371
Candidate_906	4	139	0.8489	47.64
Candidate_586	4	185	0.627	35.7944
Candidate_186	4	211	0.6398	31.3837
Candidate_297	3	322	0.2888	15.4238
Candidate_452	3	166	0.9398	29.9185
Candidate_950	3	118	0.9661	42.0887
Candidate_108	3	145	0.6759	34.2515
Candidate_682	3	168	0.631	29.5623
Candidate_591	3	304	0.3125	16.3371
Candidate_941	3	240	0.8417	20.6936
Candidate_208	3	136	0.8015	36.5181
Candidate_168	3	116	0.931	42.8144
Candidate_765	3	305	0.6361	16.2835
Candidate_273	3	186	0.6935	26.7014
Candidate_697	3	123	0.7805	40.3778
Candidate_925	3	101	0.9802	49.173
Candidate_443	3	114	0.9386	43.5655
Candidate_508	3	141	0.7021	35.2232
Candidate_367	3	132	0.9015	37.6248
Candidate_517	3	108	0.9722	45.9858
Candidate_549	3	302	0.4106	16.4453
Candidate_302	3	151	0.8278	32.8905
Candidate_569	3	132	0.8939	37.6248
Candidate_395	3	151	0.8344	32.8905
Candidate_853	3	401	0.3591	12.3852
Candidate_510	3	221	0.5068	22.4727
Candidate_113	3	464	0.4159	10.7036
Candidate_958	3	198	0.5455	25.0832
Candidate_202	3	114	0.8596	43.5655
Candidate_417	3	181	0.5635	27.4391
Candidate_266	3	146	0.8151	34.0169
Candidate_923	3	136	0.9338	36.5181
Candidate_767	3	191	0.5497	26.0025
Candidate_464	3	130	0.7154	38.2036
Candidate_106	3	137	0.8467	36.2516
Candidate_278	3	166	0.9096	29.9185
Candidate_658	3	208	0.8125	23.8773
Candidate_1	3	365	0.4877	13.6068
Candidate_773	3	131	0.7786	37.912
Candidate_469	2	259	0.4363	12.7837
Candidate_973	2	145	0.6414	22.8343
Candidate_927	2	124	0.7339	26.7014
Candidate_488	2	108	0.9259	30.6572
Candidate_784	2	177	0.5819	18.7061
Candidate_344	2	140	0.7214	23.6498
Candidate_30	2	109	0.9083	30.376
Candidate_845	2	141	0.8511	23.4821
Candidate_478	2	445	0.2562	7.4404
Candidate_519	2	111	0.8559	29.8286
Candidate_644	2	153	0.7451	21.6404
Candidate_721	2	112	0.8661	29.5623
Candidate_183	2	100	0.99	33.1098
Candidate_556	2	117	0.7778	28.299
Candidate_662	2	173	0.5318	19.1386
Candidate_51	2	252	0.4762	13.1388
Candidate_640	2	155	0.7419	21.3612
Candidate_72	2	110	0.8455	30.0998
Candidate_564	2	106	0.934	31.2356
Candidate_25	2	183	0.5464	18.0928
Candidate_843	2	164	0.8902	20.1889
Candidate_563	2	191	0.4712	17.335
Candidate_429	2	166	0.6265	19.9457
Candidate_634	2	242	0.5455	13.6817
Candidate_304	2	153	0.7712	21.6404
Candidate_799	2	158	0.5886	20.9556
Candidate_535	2	168	0.8571	19.7082
Candidate_276	2	201	0.4478	16.4725
Candidate_84	2	110	0.8364	30.0998
Candidate_163	2	147	0.6599	22.5237
Candidate_336	2	159	0.6792	20.8238
Candidate_964	2	120	0.775	27.5915
Candidate_235	2	103	0.9126	32.1454
Candidate_715	2	151	0.649	21.927
Candidate_74	2	541	0.2329	6.12011
Candidate_16	2	333	0.3994	9.94288
Candidate_718	2	107	0.9346	30.9437
Candidate_472	2	116	0.7845	28.5429
Candidate_970	2	436	0.2546	7.59399
Candidate_479	2	301	0.4551	10.9999
Candidate_243	2	413	0.3123	8.0169
Candidate_502	2	221	0.4796	14.9818
Candidate_942	2	305	0.3344	10.8557
Candidate_250	2	163	0.5644	20.3128
Candidate_647	2	214	0.6355	15.4719
Candidate_237	2	179	0.743	18.4971
Candidate_671	2	180	0.5444	18.3943
Candidate_288	2	135	0.7481	24.5258
Candidate_399	2	117	0.8462	28.299
Candidate_46	2	268	0.4179	12.3544
Candidate_646	2	101	0.9109	32.782
Candidate_320	2	155	0.7419	21.3612
Candidate_771	1	228	0.3947	7.26092
Candidate_606	1	132	0.6818	12.5416
Candidate_961	1	318	0.283	5.20594
Candidate_528	1	147	0.6122	11.2618
Candidate_191	1	108	0.8333	15.3286
Candidate_643	1	109	0.8257	15.188
Candidate_318	1	119	0.7563	13.9117
Candidate_257	1	171	0.5263	9.68122
Candidate_82	1	110	0.8182	15.0499
Candidate_70	1	111	0.8108	14.9143
Candidate_601	1	115	0.7826	14.3956
Candidate_779	1	343	0.2624	4.8265
Candidate_357	1	102	0.8824	16.2303
Candidate_317	1	125	0.72	13.2439
Candidate_628	1	190	0.4737	8.7131
Candidate_447	1	111	0.8108	14.9143
Candidate_188	1	128	0.7031	12.9335
Candidate_284	1	131	0.687	12.6373
Candidate_600	1	284	0.3169	5.82919
Candidate_614	1	203	0.4433	8.15512
Candidate_806	1	134	0.6716	12.3544
Candidate_295	1	175	0.5143	9.45994
Candidate_902	1	242	0.3719	6.84087
Candidate_444	1	128	0.7031	12.9335
Candidate_220	1	123	0.7317	13.4593
Candidate_107	1	109	0.8257	15.188
Candidate_313	1	157	0.5732	10.5445
Candidate_722	1	107	0.8411	15.4719
Candidate_585	1	274	0.3285	6.04193
Candidate_78	1	120	0.75	13.7957
Candidate_568	1	109	0.8257	15.188
Candidate_770	1	102	0.8824	16.2303
Candidate_187	1	108	0.8333	15.3286
Candidate_729	1	107	0.8411	15.4719
Candidate_900	1	144	0.625	11.4965
Candidate_887	1	127	0.7087	13.0353
Candidate_901	1	144	0.625	11.4965
Candidate_691	1	126	0.7143	13.1388
Candidate_160	1	101	0.8911	16.391
Candidate_656	1	105	0.8571	15.7666
Candidate_389	1	135	0.6667	12.2629
Candidate_939	1	187	0.4813	8.85288
Candidate_602	1	153	0.5882	10.8202
Candidate_148	1	228	0.3947	7.26092
Candidate_775	1	218	0.4128	7.59399
Candidate_810	1	122	0.7377	13.5696
Candidate_872	1	163	0.5521	10.1564
Candidate_509	1	114	0.7895	14.5218
Candidate_922	1	115	0.7826	14.3956
Candidate_802	1	124	0.7258	13.3507
Candidate_693	1	112	0.8036	14.7812
Candidate_513	1	186	0.4839	8.90048
Candidate_413	1	145	0.6207	11.4172
Candidate_720	1	144	0.625	11.4965
Candidate_847	1	208	0.4327	7.95908
Candidate_520	1	123	0.7317	13.4593
Candidate_524	1	103	0.8738	16.0727
Candidate_516	1	176	0.5114	9.40619
Candidate_665	1	109	0.8257	15.188
Candidate_360	1	259	0.3475	6.39185
Candidate_740	1	112	0.8036	14.7812
Candidate_265	1	322	0.2795	5.14127

## Sheet: Pb
GeneID	Uniq_reads_num(1064025)	Length	Coverage	RPKM
Candidate_115	620175	452	0.9978	1.28951e+06
Candidate_757	259289	505	0.998	482548
Candidate_841	68372	582	0.5515	110409
Candidate_512	20374	176	0.9943	108796
Candidate_370	10072	253	0.9723	37414.8
Candidate_204	7865	366	0.9891	20196
Candidate_411	6408	198	0.9949	30416.2
Candidate_287	3510	353	0.9433	9345.03
Candidate_438	3103	137	0.9927	21286.8
Candidate_80	2746	562	0.9235	4592.11
Candidate_496	2742	390	0.9974	6607.71
Candidate_863	2435	293	0.9863	7810.51
Candidate_246	2035	455	0.8637	4203.4
Candidate_328	2005	238	0.8487	7917.45
Candidate_396	1786	236	0.9831	7112.42
Candidate_835	1620	358	0.9413	4252.85
Candidate_103	1387	371	0.7278	3513.59
Candidate_409	1300	314	0.9936	3891.01
Candidate_161	1208	220	0.7864	5160.51
Candidate_617	1105	238	0.7815	4363.49
Candidate_489	1025	272	0.9596	3541.63
Candidate_406	992	361	0.9972	2582.57
Candidate_194	930	494	0.996	1769.31
Candidate_439	828	240	0.9458	3242.41
Candidate_445	786	185	0.9946	3993
Candidate_822	771	106	0.9906	6835.92
Candidate_96	664	290	0.7172	2151.88
Candidate_29	639	402	0.9403	1493.9
Candidate_607	610	246	0.9756	2330.47
Candidate_713	602	243	0.9918	2328.3
Candidate_5	568	340	0.9912	1570.06
Candidate_23	538	221	0.7828	2287.91
Candidate_837	504	246	0.9959	1925.5
Candidate_310	503	410	0.8585	1153.01
Candidate_226	479	209	0.9856	2153.96
Candidate_137	474	459	0.9041	970.541
Candidate_924	438	154	0.9805	2673.02
Candidate_167	436	403	0.7047	1016.79
Candidate_223	436	188	0.867	2179.6
Candidate_760	423	155	0.9871	2564.82
Candidate_859	412	342	0.5994	1132.19
Candidate_446	411	577	0.9705	669.444
Candidate_669	409	121	0.9917	3176.77
Candidate_87	378	105	0.9905	3383.38
Candidate_797	345	267	0.9925	1214.38
Candidate_696	335	165	0.9939	1908.13
Candidate_514	334	354	0.9153	886.73
Candidate_337	327	276	0.971	1113.49
Candidate_818	325	205	0.7171	1489.97
Candidate_967	321	408	0.9583	739.423
Candidate_324	315	140	0.9929	2114.61
Candidate_171	308	213	0.7136	1359
Candidate_8	307	191	0.5916	1510.61
Candidate_244	305	149	0.9799	1923.81
Candidate_110	301	145	0.7793	1950.95
Candidate_189	296	496	0.9677	560.865
Candidate_651	287	217	0.977	1243
Candidate_331	274	187	0.9893	1377.07
Candidate_390	261	177	0.9774	1385.85
Candidate_759	251	545	0.9486	432.838
Candidate_684	240	437	0.8719	516.152
Candidate_931	230	249	0.9799	868.114
Candidate_537	221	476	0.3172	436.349
Candidate_817	219	275	0.7491	748.444
Candidate_307	218	536	0.541	382.243
Candidate_809	214	417	0.9209	482.31
Candidate_499	195	170	0.9941	1078.04
Candidate_412	192	121	0.9421	1491.3
Candidate_325	179	121	0.9917	1390.32
Candidate_415	174	154	0.9935	1061.88
Candidate_864	171	252	0.7659	637.74
Candidate_700	170	586	0.884	272.646
Candidate_130	168	277	0.4152	570.004
Candidate_311	167	187	0.8449	839.311
Candidate_69	167	138	0.9855	1137.33
Candidate_224	165	148	0.9932	1047.78
Candidate_796	165	167	0.8862	928.572
Candidate_839	161	405	0.9704	373.61
Candidate_378	161	146	0.9863	1036.39
Candidate_793	161	267	0.7903	566.712
Candidate_624	157	157	0.9873	939.828
Candidate_874	156	407	0.6978	360.229
Candidate_387	155	463	0.8164	314.629
Candidate_930	152	240	0.4958	595.224
Candidate_857	148	332	0.9849	418.959
Candidate_455	146	542	0.7712	253.164
Candidate_285	143	266	0.6692	505.246
Candidate_829	141	554	0.8971	239.198
Candidate_454	137	108	0.9907	1192.19
Candidate_259	134	315	0.8571	399.8
Candidate_293	132	222	0.991	558.816
Candidate_393	131	593	0.9831	207.618
Candidate_432	127	167	0.9581	714.719
Candidate_442	127	242	0.9959	493.215
Candidate_422	126	157	0.9936	754.256
Candidate_426	126	393	0.9542	301.319
Candidate_567	124	306	0.9412	380.845
Candidate_420	124	423	0.9645	275.505
Candidate_523	124	380	0.95	306.681
Candidate_283	123	334	0.7784	346.104
Candidate_31	122	371	0.6415	309.054
Candidate_424	122	514	0.9708	223.072
Candidate_861	121	266	0.9774	427.516
Candidate_19	118	166	0.994	668.07
Candidate_405	118	526	0.9506	210.836
Candidate_830	116	289	0.9204	377.232
Candidate_332	116	137	0.9854	795.766
Candidate_881	114	480	0.9833	223.209
Candidate_698	110	138	0.8768	749.138
Candidate_100	109	174	0.9943	588.743
Candidate_434	109	131	0.9847	781.994
Candidate_151	109	341	0.9941	300.414
Candidate_655	102	545	0.9376	175.894
Candidate_957	100	150	0.9933	626.552
Candidate_578	99	559	0.7818	166.445
Candidate_48	98	223	0.8969	413.018
Candidate_377	98	412	0.8665	223.551
Candidate_910	97	599	0.9716	152.192
Candidate_525	95	586	0.616	152.361
Candidate_242	95	134	0.9851	666.296
Candidate_255	92	200	0.8	432.321
Candidate_593	92	404	0.9282	214.02
Candidate_498	91	357	0.9048	239.564
Candidate_536	91	315	0.9968	271.506
Candidate_63	90	595	0.7311	142.159
Candidate_97	89	187	0.6845	447.298
Candidate_659	89	308	0.9805	271.574
Candidate_43	88	582	0.7612	142.105
Candidate_410	85	168	0.9881	475.508
Candidate_530	84	185	0.9351	426.733
Candidate_88	83	299	0.9264	260.889
Candidate_897	83	210	0.9095	371.456
Candidate_532	83	155	0.9871	503.262
Candidate_323	81	537	0.8883	141.762
Candidate_639	80	421	0.905	178.59
Candidate_965	80	528	0.7652	142.398
Candidate_416	79	587	0.7853	126.484
Candidate_126	78	150	0.9867	488.71
Candidate_239	78	378	0.9788	193.933
Candidate_623	77	526	0.8593	137.579
Candidate_52	77	351	0.8319	206.173
Candidate_431	77	497	0.9618	145.607
Candidate_676	76	443	0.9819	161.235
Candidate_448	76	160	0.6625	446.418
Candidate_465	75	127	0.8031	555.016
Candidate_814	75	231	0.974	305.139
Candidate_955	74	454	0.5396	153.188
Candidate_592	74	140	0.9357	496.766
Candidate_540	73	579	0.9793	118.493
Candidate_529	72	173	0.9942	391.142
Candidate_347	72	472	0.714	143.364
Candidate_635	72	333	0.973	203.206
Candidate_641	72	197	0.9898	343.49
Candidate_504	72	543	0.8582	124.618
Candidate_896	71	175	0.9429	381.301
Candidate_205	71	211	0.8957	316.245
Candidate_38	71	351	0.9373	190.108
Candidate_433	71	230	0.8565	290.121
Candidate_379	70	418	0.9402	157.387
Candidate_526	70	510	0.6098	128.996
Candidate_289	70	485	0.9237	135.645
Candidate_144	68	169	0.929	378.155
Candidate_547	67	132	0.9924	477.034
Candidate_878	67	381	0.9659	165.272
Candidate_694	67	489	0.953	128.77
Candidate_14	67	401	0.8504	157.029
Candidate_953	66	356	0.823	174.238
Candidate_89	66	206	0.9854	301.11
Candidate_105	65	283	0.8551	215.861
Candidate_338	65	190	0.9684	321.52
Candidate_494	65	227	0.6388	269.114
Candidate_471	64	286	0.993	210.311
Candidate_889	64	324	0.7222	185.645
Candidate_565	63	557	0.8941	106.3
Candidate_386	63	516	0.9632	114.746
Candidate_260	62	243	0.9877	239.791
Candidate_627	61	455	0.9516	125.999
Candidate_732	61	431	0.9026	133.015
Candidate_719	61	223	0.9641	257.083
Candidate_667	60	146	0.8151	386.23
Candidate_692	60	430	0.814	131.139
Candidate_281	60	392	0.898	143.851
Candidate_929	59	124	0.9516	447.176
Candidate_162	59	132	0.9848	420.074
Candidate_677	59	515	0.7806	107.67
Candidate_117	59	204	0.951	271.813
Candidate_650	58	171	0.9883	318.772
Candidate_890	58	196	0.8827	278.112
Candidate_6	58	105	0.9524	519.143
Candidate_380	58	437	0.5904	124.737
Candidate_533	57	595	0.8067	90.0339
Candidate_954	57	216	0.9583	248.01
Candidate_907	57	311	0.9325	172.251
Candidate_196	57	434	0.9009	123.434
Candidate_752	57	358	0.8715	149.637
Candidate_894	57	562	0.9591	95.3206
Candidate_649	56	296	0.8378	177.805
Candidate_374	56	343	0.965	153.441
Candidate_449	55	346	0.9682	149.395
Candidate_827	55	369	0.6396	140.083
Candidate_376	55	316	0.7563	163.578
Candidate_500	55	522	0.9693	99.024
Candidate_245	55	162	0.9753	319.077
Candidate_712	55	258	0.9612	200.351
Candidate_501	55	391	0.8159	132.201
Candidate_497	54	184	0.587	275.819
Candidate_65	54	527	0.8596	96.3011
Candidate_754	53	101	0.9802	493.177
Candidate_609	53	144	0.9861	345.909
Candidate_613	53	573	0.7051	86.9299
Candidate_871	52	343	0.895	142.481
Candidate_774	52	155	0.7806	315.297
Candidate_736	52	551	0.931	88.6952
Candidate_492	52	235	0.9021	207.962
Candidate_129	51	511	0.8337	93.7988
Candidate_261	51	155	0.9677	309.234
Candidate_136	51	179	0.9385	267.772
Candidate_482	51	397	0.9798	120.734
Candidate_688	51	566	0.6943	84.6841
Candidate_636	50	192	0.9688	244.747
Candidate_962	49	549	0.8761	83.8826
Candidate_269	49	476	0.8697	96.747
Candidate_457	49	240	0.8875	191.881
Candidate_280	49	565	0.8035	81.5072
Candidate_197	48	486	0.8107	92.8225
Candidate_821	48	245	0.9755	184.129
Candidate_404	48	150	0.96	300.745
Candidate_86	48	144	0.9444	313.276
Candidate_258	47	316	0.9272	139.784
Candidate_165	47	187	0.9358	236.213
Candidate_394	47	390	0.7974	113.261
Candidate_936	47	583	0.825	75.7665
Candidate_419	46	599	0.8881	72.1737
Candidate_703	46	160	0.9938	270.2
Candidate_50	46	131	0.9924	330.016
Candidate_53	46	204	0.6029	211.922
Candidate_322	46	560	0.8946	77.2001
Candidate_156	46	557	0.7935	77.6159
Candidate_975	46	527	0.9639	82.0343
Candidate_934	46	164	0.9756	263.61
Candidate_625	46	423	0.8818	102.203
Candidate_868	46	257	0.9183	168.218
Candidate_42	45	318	0.7799	132.994
Candidate_109	45	521	0.8273	81.1751
Candidate_855	45	230	0.6087	183.879
Candidate_789	44	582	0.8436	71.0523
Candidate_816	44	349	0.7507	118.488
Candidate_264	44	140	0.8357	295.374
Candidate_801	44	209	0.8804	197.858
Candidate_169	43	520	0.6192	77.7165
Candidate_642	43	324	0.9383	124.73
Candidate_206	43	558	0.5824	72.424
Candidate_726	43	151	0.8411	267.633
Candidate_886	42	229	0.5415	172.37
Candidate_21	42	548	0.9471	72.0306
Candidate_908	42	563	0.9005	70.1115
Candidate_463	42	386	0.9378	102.261
Candidate_505	41	512	0.7578	75.2596
Candidate_686	41	441	0.8617	87.3763
Candidate_414	41	223	0.7175	172.793
Candidate_867	41	118	0.9576	326.55
Candidate_779	40	343	0.9563	109.601
Candidate_885	40	361	0.9224	104.136
Candidate_734	40	217	0.9585	173.24
Candidate_335	40	236	0.5763	159.293
Candidate_956	40	197	0.9442	190.828
Candidate_47	39	222	0.8378	165.105
Candidate_308	39	213	0.9577	172.081
Candidate_914	39	155	0.9935	236.473
Candidate_911	39	311	0.8328	117.856
Candidate_747	39	262	0.8321	139.898
Candidate_905	39	175	0.8971	209.447
Candidate_435	38	364	0.9203	98.1139
Candidate_39	38	279	0.5627	128.005
Candidate_177	38	543	0.8214	65.7706
Candidate_9	38	201	0.8209	177.679
Candidate_709	38	419	0.8186	85.235
Candidate_730	38	164	0.9146	217.765
Candidate_782	38	529	0.7599	67.5112
Candidate_589	38	275	0.8291	129.867
Candidate_680	38	131	0.9771	272.622
Candidate_132	37	551	0.9546	63.11
Candidate_201	37	538	0.7323	64.635
Candidate_879	37	481	0.58	72.2944
Candidate_780	37	441	0.9433	78.8517
Candidate_79	37	452	0.9381	76.9328
Candidate_248	37	220	0.6091	158.062
Candidate_851	37	414	0.9444	83.9942
Candidate_560	37	407	0.9435	85.4389
Candidate_298	37	153	0.9542	227.279
Candidate_358	36	208	0.7212	162.662
Candidate_309	36	170	0.9529	199.022
Candidate_195	36	296	0.9392	114.303
Candidate_550	35	252	0.7619	130.532
Candidate_538	35	294	0.9184	111.884
Candidate_618	35	188	0.9362	174.968
Candidate_741	35	527	0.9165	62.4174
Candidate_67	35	516	0.8992	63.748
Candidate_296	34	386	0.6865	82.7827
Candidate_68	34	522	0.8985	61.2148
Candidate_490	34	575	0.7948	55.5724
Candidate_44	34	472	0.875	67.6994
Candidate_340	34	450	0.8311	71.0092
Candidate_699	34	352	0.75	90.7788
Candidate_85	34	238	0.8109	134.261
Candidate_77	34	525	0.96	60.865
Candidate_480	34	173	0.9711	184.706
Candidate_753	34	432	0.9005	73.9679
Candidate_315	34	226	0.969	141.39
Candidate_938	33	240	0.6708	129.226
Candidate_460	33	302	0.7715	102.696
Candidate_708	33	291	0.9966	106.578
Candidate_451	33	378	0.9206	82.0484
Candidate_330	32	239	0.7992	125.835
Candidate_93	32	429	0.9627	70.1037
Candidate_24	32	432	0.4514	69.6169
Candidate_598	32	324	0.9321	92.8225
Candidate_776	32	505	0.7366	59.5534
Candidate_820	31	253	0.7945	115.157
Candidate_727	31	488	0.7152	59.7022
Candidate_363	31	428	0.9136	68.0716
Candidate_800	31	175	0.9086	166.484
Candidate_166	31	240	0.9667	121.394
Candidate_678	31	249	0.9438	117.007
Candidate_603	31	485	0.8268	60.0715
Candidate_834	31	276	0.9638	105.56
Candidate_16	31	333	0.6757	87.4915
Candidate_619	31	427	0.3302	68.231
Candidate_214	30	420	0.9262	67.1305
Candidate_710	30	248	0.7016	113.689
Candidate_711	30	501	0.7425	56.2771
Candidate_968	30	200	0.855	140.974
Candidate_391	30	107	0.9813	263.503
Candidate_312	29	545	0.7596	50.0092
Candidate_944	29	412	0.6845	66.1529
Candidate_687	29	462	0.6926	58.9935
Candidate_262	29	148	0.9189	184.155
Candidate_888	29	548	0.6898	49.7354
Candidate_34	29	445	0.5663	61.2472
Candidate_479	29	301	0.9601	90.5482
Candidate_637	29	578	0.9239	47.154
Candidate_267	29	384	0.7266	70.9766
Candidate_427	28	587	0.724	44.8299
Candidate_744	28	230	0.7913	114.414
Candidate_854	28	138	0.9275	190.69
Candidate_45	28	558	0.8029	47.1598
Candidate_777	28	284	0.7887	92.6591
Candidate_286	28	426	0.6549	61.7727
Candidate_185	28	322	0.7174	81.7241
Candidate_321	28	268	0.5	98.1909
Candidate_316	28	188	0.9574	139.974
Candidate_388	28	230	0.9957	114.414
Candidate_937	28	165	0.9818	159.486
Candidate_466	27	317	0.8644	80.0484
Candidate_808	27	136	0.9779	186.583
Candidate_146	27	547	0.6124	46.39
Candidate_28	27	492	0.6565	51.5759
Candidate_544	27	535	0.8542	47.4305
Candidate_381	27	498	0.8133	50.9545
Candidate_612	27	128	0.9219	198.245
Candidate_949	26	136	0.9853	179.673
Candidate_467	26	180	0.9278	135.753
Candidate_401	26	123	0.9675	198.663
Candidate_824	26	114	0.9474	214.347
Candidate_225	26	208	0.9615	117.478
Candidate_64	26	544	0.8842	44.9182
Candidate_880	26	422	0.9123	57.9041
Candidate_805	26	495	0.8	49.3647
Candidate_803	26	156	0.9423	156.638
Candidate_181	25	330	0.7364	71.1991
Candidate_60	25	550	0.8836	42.7194
Candidate_787	25	235	0.9574	99.9817
Candidate_55	25	561	0.697	41.8818
Candidate_660	25	295	0.678	79.6464
Candidate_518	25	557	0.7522	42.1826
Candidate_935	25	303	0.8581	77.5435
Candidate_12	25	126	0.9841	186.474
Candidate_140	25	303	0.9967	77.5435
Candidate_903	25	493	0.8357	47.6586
Candidate_209	24	351	0.8803	64.2617
Candidate_673	24	169	0.9704	133.467
Candidate_468	24	379	0.9208	59.5141
Candidate_652	24	348	0.8592	64.8157
Candidate_582	24	326	0.8926	69.1898
Candidate_210	24	331	0.7885	68.1446
Candidate_969	24	223	0.991	101.147
Candidate_456	24	571	0.9264	39.5024
Candidate_153	24	477	0.9811	47.2869
Candidate_825	24	476	0.9097	47.3863
Candidate_590	24	421	0.8029	53.5769
Candidate_1	24	365	0.9205	61.7969
Candidate_918	23	413	0.8692	52.3391
Candidate_54	23	439	0.7995	49.2393
Candidate_527	23	354	0.9294	61.0622
Candidate_666	23	574	0.7317	37.6586
Candidate_334	23	116	0.9569	186.345
Candidate_702	23	135	0.9704	160.119
Candidate_190	23	117	0.9915	184.752
Candidate_333	23	424	0.3892	50.9812
Candidate_769	23	485	0.8144	44.5691
Candidate_180	23	215	0.7163	100.54
Candidate_218	23	263	0.9202	82.1902
Candidate_629	23	434	0.9101	49.8065
Candidate_371	22	210	0.9	98.4581
Candidate_485	22	448	0.8549	46.1522
Candidate_838	22	196	0.9796	105.491
Candidate_778	22	320	0.9719	64.6131
Candidate_813	22	438	0.8105	47.2059
Candidate_739	22	277	0.8231	74.6433
Candidate_764	22	183	0.9563	112.985
Candidate_46	22	268	0.9963	77.15
Candidate_546	21	443	0.8871	44.5516
Candidate_483	21	595	0.8471	33.1704
Candidate_270	21	139	0.9712	141.988
Candidate_882	21	330	0.8424	59.8072
Candidate_291	21	283	0.9611	69.7399
Candidate_976	21	422	0.6896	46.7687
Candidate_893	21	347	0.8127	56.8772
Candidate_101	21	206	0.5291	95.8077
Candidate_149	20	562	0.7794	33.4458
Candidate_200	20	367	0.7275	51.2168
Candidate_596	20	205	0.9902	91.6905
Candidate_352	20	484	0.7955	38.8358
Candidate_620	20	442	0.8213	42.5261
Candidate_359	20	208	0.9856	90.368
Candidate_545	20	234	0.8248	80.3271
Candidate_164	20	253	0.5296	74.2947
Candidate_356	20	298	0.6745	63.0757
Candidate_265	20	322	0.9876	58.3744
Candidate_251	19	388	0.6082	46.0225
Candidate_807	19	101	0.9802	176.799
Candidate_279	19	270	0.9889	66.136
Candidate_478	19	445	0.8517	40.1275
Candidate_102	19	362	0.8785	49.328
Candidate_263	19	358	0.7514	49.8791
Candidate_436	19	381	0.9869	46.868
Candidate_610	19	107	0.9533	166.885
Candidate_630	19	284	0.8345	62.8758
Candidate_503	19	541	0.9945	33.0069
Candidate_940	18	282	0.5035	59.989
Candidate_373	18	290	0.8621	58.3341
Candidate_150	18	267	0.7528	63.3592
Candidate_566	18	594	0.8401	28.4796
Candidate_738	18	470	0.7383	35.9934
Candidate_241	18	236	0.8856	71.6818
Candidate_772	18	423	0.6998	39.9927
Candidate_92	18	209	0.5359	80.9421
Candidate_329	18	130	0.9462	130.13
Candidate_597	18	483	0.4306	35.0246
Candidate_174	18	306	0.8399	55.284
Candidate_481	18	165	0.9818	102.527
Candidate_155	18	348	0.7414	48.6118
Candidate_17	18	308	0.6039	54.925
Candidate_798	18	491	0.9226	34.454
Candidate_679	18	162	0.6975	104.425
Candidate_849	18	128	0.8672	132.163
Candidate_539	17	256	0.8555	62.4104
Candidate_961	17	318	0.8868	50.2424
Candidate_947	17	244	0.8443	65.4798
Candidate_372	17	254	0.8898	62.9018
Candidate_98	17	133	0.9398	120.128
Candidate_290	17	361	0.6787	44.2578
Candidate_493	17	127	0.9685	125.804
Candidate_458	17	277	0.8087	57.6789
Candidate_846	17	110	0.9909	145.246
Candidate_704	16	202	0.9455	74.4418
Candidate_81	16	553	0.7432	27.1921
Candidate_282	16	139	0.9928	108.182
Candidate_408	16	192	0.7604	78.319
Candidate_765	16	305	0.7082	49.3024
Candidate_626	16	273	0.9158	55.0815
Candidate_724	16	370	0.7649	40.6412
Candidate_959	16	290	0.9448	51.8526
Candidate_15	16	160	0.9062	93.9828
Candidate_681	16	163	0.7055	92.253
Candidate_899	16	336	0.8125	44.7537
Candidate_819	16	101	0.9901	148.884
Candidate_728	16	129	0.907	116.568
Candidate_158	16	142	0.9085	105.896
Candidate_928	16	493	0.6369	30.5015
Candidate_186	16	211	0.91	71.2665
Candidate_689	15	226	0.9469	62.3779
Candidate_783	15	449	0.6281	31.3974
Candidate_392	15	228	0.9561	61.8308
Candidate_124	15	155	0.9548	90.9511
Candidate_768	15	168	0.8274	83.9132
Candidate_25	15	183	0.7596	77.035
Candidate_128	15	290	0.5379	48.6118
Candidate_554	15	102	0.951	138.21
Candidate_133	15	250	0.916	56.3897
Candidate_942	15	305	0.8393	46.221
Candidate_56	15	307	0.8371	45.9199
Candidate_170	15	237	0.962	59.4828
Candidate_579	15	276	0.8333	51.0776
Candidate_141	15	365	0.5753	38.623
Candidate_179	15	414	0.7899	34.0517
Candidate_407	14	305	0.9082	43.1396
Candidate_326	14	346	0.8006	38.0277
Candidate_685	14	547	0.7404	24.0541
Candidate_112	14	330	0.7606	39.8715
Candidate_227	14	169	0.6923	77.8555
Candidate_746	14	264	0.9129	49.8393
Candidate_215	14	220	0.5545	59.8072
Candidate_633	14	412	0.7063	31.9359
Candidate_361	14	238	0.9664	55.284
Candidate_521	14	218	0.8349	60.3559
Candidate_351	14	215	0.9442	61.1981
Candidate_236	14	192	0.8698	68.5291
Candidate_966	14	144	0.9236	91.3721
Candidate_425	14	257	0.9767	51.1968
Candidate_826	14	167	0.6527	78.7879
Candidate_211	14	247	0.5263	53.2696
Candidate_750	13	433	0.7806	28.2165
Candidate_108	13	145	0.8069	84.2604
Candidate_300	13	436	0.5917	28.0224
Candidate_794	13	376	0.8936	32.494
Candidate_91	13	139	0.777	87.8975
Candidate_932	13	109	0.9633	112.09
Candidate_305	13	386	0.5751	31.6522
Candidate_595	13	239	0.9665	51.1203
Candidate_853	13	401	0.5611	30.4682
Candidate_761	13	131	0.9313	93.2653
Candidate_398	13	153	0.8693	79.8546
Candidate_152	13	327	0.8165	37.3632
Candidate_552	13	474	0.654	25.7759
Candidate_355	13	152	0.8224	80.38
Candidate_658	13	208	0.7163	58.7392
Candidate_543	13	160	0.9125	76.361
Candidate_875	12	226	0.9115	49.9023
Candidate_366	12	242	0.7273	46.603
Candidate_199	12	135	0.9259	83.5402
Candidate_948	12	122	0.9344	92.4421
Candidate_869	12	247	0.7449	45.6596
Candidate_844	12	175	0.7029	64.4453
Candidate_484	12	245	0.8327	46.0324
Candidate_522	12	221	0.5928	51.0314
Candidate_833	12	112	0.9196	100.696
Candidate_228	12	194	0.9794	58.1337
Candidate_160	12	101	0.9604	111.663
Candidate_755	12	192	0.9375	58.7392
Candidate_364	12	359	0.6518	31.4148
Candidate_375	12	236	0.7669	47.7878
Candidate_970	12	436	0.6468	25.8668
Candidate_299	12	262	0.8092	43.0455
Candidate_584	11	554	0.6083	18.6608
Candidate_26	11	243	0.6626	42.5436
Candidate_182	11	250	0.824	41.3524
Candidate_913	11	237	0.7342	43.6207
Candidate_865	11	103	0.9029	100.37
Candidate_61	11	262	0.6603	39.4584
Candidate_862	11	164	0.878	63.0372
Candidate_743	11	395	0.638	26.1724
Candidate_531	11	308	0.6688	33.5653
Candidate_90	11	152	0.9605	68.0138
Candidate_122	11	146	0.8288	70.8089
Candidate_131	11	313	0.7412	33.0291
Candidate_654	11	277	0.8303	37.3217
Candidate_725	11	113	0.9381	91.4876
Candidate_292	11	323	0.7461	32.0065
Candidate_811	11	240	0.95	43.0754
Candidate_74	11	541	0.5176	19.1092
Candidate_559	11	124	0.8387	83.3718
Candidate_580	11	128	0.9375	80.7664
Candidate_346	10	206	0.7233	45.6227
Candidate_611	10	265	0.7434	35.4652
Candidate_675	10	190	0.5263	49.4646
Candidate_572	10	278	0.9245	33.8067
Candidate_20	10	189	0.7566	49.7263
Candidate_487	10	572	0.7115	16.4306
Candidate_172	10	234	0.8162	40.1636
Candidate_273	10	186	0.8441	50.5284
Candidate_121	10	126	0.8571	74.5895
Candidate_786	10	134	0.9701	70.1364
Candidate_486	10	109	0.9266	86.2227
Candidate_459	10	217	0.8433	43.31
Candidate_745	10	231	0.5801	40.6852
Candidate_848	10	225	0.56	41.7701
Candidate_645	10	339	0.6814	27.7235
Candidate_423	10	127	0.811	74.0022
Candidate_362	10	169	0.7633	55.6111
Candidate_353	10	191	0.8796	49.2056
Candidate_385	10	305	0.9049	30.814
Candidate_413	10	145	0.7103	64.8157
Candidate_884	10	283	0.9011	33.2095
Candidate_278	10	166	0.8133	56.6161
Candidate_576	10	147	0.9184	63.9338
Candidate_553	10	153	0.9673	61.4266
Candidate_586	10	185	0.9297	50.8015
Candidate_35	10	223	0.6547	42.1447
Candidate_477	9	223	0.8117	37.9303
Candidate_856	9	273	0.7289	30.9833
Candidate_534	9	166	0.8072	50.9545
Candidate_301	9	245	0.951	34.5243
Candidate_541	9	160	0.9125	52.8653
Candidate_49	9	110	0.9455	76.895
Candidate_418	9	168	0.6667	50.3479
Candidate_925	9	101	0.9604	83.747
Candidate_143	9	134	0.9254	63.1227
Candidate_491	9	316	0.8639	26.7672
Candidate_134	9	544	0.4651	15.5486
Candidate_657	9	233	0.7639	36.3024
Candidate_832	9	180	0.9889	46.9914
Candidate_71	9	148	0.8716	57.1517
Candidate_249	9	130	0.8308	65.065
Candidate_10	9	512	0.4844	16.5204
Candidate_974	9	201	0.9055	42.0818
Candidate_147	9	103	0.9612	82.1209
Candidate_707	9	145	0.9931	58.3341
Candidate_157	9	141	0.9858	59.989
Candidate_397	9	458	0.6463	18.4682
Candidate_706	9	427	0.5105	19.809
Candidate_850	9	331	0.9366	25.5542
Candidate_469	8	259	0.8919	29.0294
Candidate_27	8	368	0.8777	20.431
Candidate_253	8	149	0.9195	50.4605
Candidate_562	8	216	0.9444	34.8084
Candidate_909	8	205	0.9171	36.6762
Candidate_247	8	164	0.8963	45.8452
Candidate_963	8	273	0.7436	27.5407
Candidate_701	8	323	0.6254	23.2775
Candidate_510	8	221	0.5339	34.0209
Candidate_717	8	242	0.8802	31.0687
Candidate_791	8	345	0.3217	21.7931
Candidate_870	8	205	0.9756	36.6762
Candidate_594	8	105	0.9333	71.6059
Candidate_502	8	221	0.7149	34.0209
Candidate_106	8	137	0.9051	54.8804
Candidate_588	8	341	0.9619	22.0487
Candidate_428	8	176	0.6932	42.7194
Candidate_516	8	176	0.9773	42.7194
Candidate_795	8	476	0.5483	15.7954
Candidate_138	8	116	0.9569	64.8157
Candidate_297	7	322	0.2919	20.431
Candidate_895	7	112	0.9464	58.7392
Candidate_274	7	390	0.7487	16.8687
Candidate_573	7	156	0.9615	42.1717
Candidate_294	7	251	0.8845	26.2103
Candidate_11	7	143	0.9021	46.0055
Candidate_511	7	252	0.8492	26.1063
Candidate_302	7	151	0.7219	43.5682
Candidate_898	7	128	0.9531	51.3968
Candidate_113	7	464	0.4289	14.1784
Candidate_343	7	289	0.7682	22.764
Candidate_212	7	136	0.8015	48.3735
Candidate_36	7	147	0.8231	44.7537
Candidate_705	6	180	0.6222	31.3276
Candidate_920	6	194	0.5722	29.0668
Candidate_234	6	133	0.9474	42.3982
Candidate_57	6	165	0.8545	34.1755
Candidate_506	6	133	0.782	42.3982
Candidate_952	6	168	0.8274	33.5653
Candidate_168	6	116	0.9828	48.6118
Candidate_357	6	102	0.9118	55.284
Candidate_763	6	257	0.5331	21.9415
Candidate_742	6	241	0.6141	23.3982
Candidate_662	6	173	0.9538	32.5952
Candidate_902	6	242	0.7645	23.3015
Candidate_368	6	175	0.9771	32.2227
Candidate_585	6	274	0.6095	20.5802
Candidate_690	6	501	0.3273	11.2554
Candidate_790	6	173	0.9191	32.5952
Candidate_507	6	292	0.7842	19.3115
Candidate_417	6	181	0.6519	31.1545
Candidate_923	6	136	0.8897	41.463
Candidate_176	6	261	0.7931	21.6052
Candidate_767	6	191	0.7016	29.5234
Candidate_476	6	208	0.7308	27.1104
Candidate_40	6	223	0.7892	25.2868
Candidate_773	6	131	0.7176	43.0455
Candidate_207	5	154	0.8312	30.5139
Candidate_858	5	151	0.596	31.1201
Candidate_628	5	190	0.5947	24.7323
Candidate_614	5	203	0.5862	23.1485
Candidate_430	5	168	0.631	27.9711
Candidate_216	5	577	0.5754	8.14409
Candidate_145	5	145	0.9448	32.4078
Candidate_139	5	129	0.9767	36.4274
Candidate_173	5	132	0.9394	35.5995
Candidate_517	5	108	0.963	43.5105
Candidate_756	5	106	0.934	44.3315
Candidate_350	5	212	0.9528	22.1657
Candidate_304	5	153	0.8366	30.7133
Candidate_842	5	393	0.3308	11.9571
Candidate_369	5	184	0.9239	25.5388
Candidate_3	5	356	0.6011	13.1998
Candidate_945	5	129	0.7752	36.4274
Candidate_163	5	147	0.7483	31.9669
Candidate_964	5	120	0.9667	39.1595
Candidate_958	5	198	0.9343	23.733
Candidate_125	5	166	0.8193	28.3081
Candidate_266	5	146	0.8904	32.1859
Candidate_583	5	293	0.4949	16.038
Candidate_349	5	284	0.5423	16.5463
Candidate_561	5	176	0.9432	26.6996
Candidate_916	5	192	0.526	24.4747
Candidate_718	5	107	0.9159	43.9172
Candidate_66	5	193	0.7876	24.3479
Candidate_683	5	149	0.9195	31.5378
Candidate_581	5	194	0.6753	24.2224
Candidate_470	4	111	0.8468	33.8677
Candidate_119	4	345	0.5942	10.8966
Candidate_440	4	100	0.93	37.5931
Candidate_383	4	164	0.9451	22.9226
Candidate_41	4	184	0.837	20.431
Candidate_788	4	136	0.7794	27.642
Candidate_33	4	152	0.6118	24.7323
Candidate_348	4	187	0.5668	20.1033
Candidate_295	4	175	0.56	21.4818
Candidate_175	4	282	0.7872	13.3309
Candidate_564	4	106	0.9245	35.4652
Candidate_634	4	242	0.6364	15.5343
Candidate_395	4	151	0.7947	24.8961
Candidate_22	4	121	0.7521	31.0687
Candidate_336	4	159	0.7233	23.6435
Candidate_450	4	184	0.6902	20.431
Candidate_605	4	116	0.8103	32.4078
Candidate_4	4	176	0.9545	21.3597
Candidate_731	4	125	0.88	30.0745
Candidate_472	4	116	0.8448	32.4078
Candidate_873	4	207	0.4686	18.1609
Candidate_116	4	120	0.8333	31.3276
Candidate_720	4	144	0.7778	26.1063
Candidate_622	4	124	0.9919	30.317
Candidate_360	4	259	0.8649	14.5147
Candidate_883	4	189	0.7619	19.8905
Candidate_638	4	468	0.2372	8.03271
Candidate_892	3	105	0.9619	26.8522
Candidate_927	3	124	0.8871	22.7378
Candidate_682	3	168	0.5952	16.7826
Candidate_591	3	304	0.6875	9.27461
Candidate_941	3	240	0.7958	11.7478
Candidate_971	3	234	0.9487	12.0491
Candidate_339	3	178	0.8989	15.8398
Candidate_345	3	143	0.7762	19.7167
Candidate_751	3	110	0.8818	25.6317
Candidate_284	3	131	0.8473	21.5228
Candidate_600	3	284	0.4261	9.92776
Candidate_574	3	147	0.619	19.1802
Candidate_508	3	141	0.8085	19.9963
Candidate_444	3	128	0.9297	22.0272
Candidate_78	3	120	0.7917	23.4957
Candidate_661	3	182	0.5604	15.4917
Candidate_785	3	128	0.9141	22.0272
Candidate_203	3	135	0.8741	20.8851
Candidate_569	3	132	0.803	21.3597
Candidate_632	3	122	0.7869	23.1105
Candidate_276	3	201	0.4527	14.0273
Candidate_474	3	206	0.6359	13.6868
Candidate_933	3	181	0.6188	15.5773
Candidate_852	3	167	0.7904	16.8831
Candidate_461	3	126	0.7619	22.3768
Candidate_217	3	197	0.5482	14.3121
Candidate_2	3	106	0.9717	26.5989
Candidate_73	3	214	0.5421	13.1752
Candidate_775	3	218	0.5367	12.9334
Candidate_231	3	142	0.7465	19.8555
Candidate_836	3	117	0.8889	24.0981
Candidate_872	3	163	0.8466	17.2974
Candidate_802	3	124	0.7661	22.7378
Candidate_288	3	135	0.8	20.8851
Candidate_847	3	208	0.6106	13.5552
Candidate_946	2	202	0.5149	9.30522
Candidate_257	2	171	0.5848	10.9921
Candidate_344	2	140	0.7286	13.4261
Candidate_876	2	106	0.8491	17.7326
Candidate_926	2	177	0.8192	10.6195
Candidate_382	2	192	0.7344	9.78987
Candidate_183	2	100	0.96	18.7966
Candidate_697	2	123	0.7561	15.2817
Candidate_831	2	126	0.7857	14.9179
Candidate_99	2	142	0.6549	13.237
Candidate_402	2	153	0.6993	12.2853
Candidate_640	2	155	0.6387	12.1268
Candidate_32	2	155	0.6581	12.1268
Candidate_575	2	174	0.546	10.8026
Candidate_187	2	108	0.9259	17.4042
Candidate_18	2	217	0.5069	8.662
Candidate_384	2	115	0.7913	16.3448
Candidate_549	2	302	0.4139	6.22402
Candidate_184	2	101	0.9406	18.6104
Candidate_104	2	200	0.475	9.39828
Candidate_904	2	105	0.9048	17.9015
Candidate_84	2	110	0.8273	17.0878
Candidate_154	2	111	0.8198	16.9338
Candidate_656	2	105	0.8571	17.9015
Candidate_389	2	135	0.7111	13.9234
Candidate_354	2	188	0.7234	9.99817
Candidate_823	2	147	0.7075	12.7868
Candidate_275	2	129	0.969	14.571
Candidate_148	2	228	0.4561	8.2441
Candidate_943	2	177	0.6271	10.6195
Candidate_272	2	105	0.8952	17.9015
Candidate_250	2	163	0.8405	11.5316
Candidate_135	2	165	0.6182	11.3918
Candidate_647	2	214	0.6121	8.78343
Candidate_237	2	179	0.5084	10.5009
Candidate_277	2	110	0.8636	17.0878
Candidate_671	2	180	0.5	10.4425
Candidate_921	2	171	0.8187	10.9921
Candidate_95	2	165	0.7818	11.3918
Candidate_520	2	123	0.9512	15.2817
Candidate_342	2	151	0.7947	12.448
Candidate_714	2	150	0.8267	12.531
Candidate_232	2	142	0.8451	13.237
Candidate_118	1	126	0.7143	7.45895
Candidate_973	1	145	0.6207	6.48157
Candidate_528	1	147	0.6122	6.39338
Candidate_643	1	109	0.8257	8.62227
Candidate_828	1	100	0.9	9.39828
Candidate_192	1	157	0.5732	5.98616
Candidate_318	1	119	0.7563	7.89771
Candidate_365	1	165	0.5455	5.69592
Candidate_784	1	177	0.5085	5.30976
Candidate_663	1	104	0.8654	9.0368
Candidate_601	1	115	0.7826	8.17241
Candidate_587	1	153	0.5882	6.14266
Candidate_917	1	136	0.6618	6.9105
Candidate_240	1	150	0.6	6.26552
Candidate_37	1	117	0.7692	8.03271
Candidate_159	1	108	0.8333	8.70211
Candidate_519	1	111	0.8108	8.46691
Candidate_644	1	153	0.5882	6.14266
Candidate_721	1	112	0.8036	8.39132
Candidate_437	1	149	0.604	6.30757
Candidate_252	1	163	0.5521	5.76581
Candidate_815	1	117	0.7692	8.03271
Candidate_548	1	181	0.4972	5.19242
Candidate_806	1	134	0.6716	7.01364
Candidate_443	1	114	0.7895	8.2441
Candidate_495	1	111	0.8108	8.46691
Candidate_551	1	119	0.7563	7.89771
Candidate_313	1	157	0.5732	5.98616
Candidate_403	1	104	0.8654	9.0368
Candidate_563	1	191	0.4712	4.92056
Candidate_608	1	195	0.4615	4.81963
Candidate_674	1	111	0.8108	8.46691
Candidate_900	1	144	0.625	6.52658
Candidate_887	1	127	0.7087	7.40022
Candidate_799	1	158	0.5696	5.94828
Candidate_812	1	108	0.8333	8.70211
Candidate_535	1	168	0.5357	5.59421
Candidate_127	1	120	0.75	7.8319
Candidate_715	1	151	0.596	6.22402
Candidate_473	1	215	0.4186	4.37129
Candidate_555	1	105	0.8571	8.95074
Candidate_327	1	100	0.9	9.39828
Candidate_238	1	127	0.7087	7.40022
Candidate_59	1	181	0.4972	5.19242
Candidate_631	1	112	0.8036	8.39132
Candidate_243	1	413	0.2179	2.27561
Candidate_922	1	115	0.7826	8.17241
Candidate_464	1	130	0.6923	7.22944
Candidate_198	1	127	0.7087	7.40022
Candidate_524	1	103	0.8738	9.12454
Candidate_123	1	161	0.559	5.83744
Candidate_665	1	109	0.8257	8.62227
Candidate_475	1	116	0.7759	8.10196
Candidate_256	1	112	0.8036	8.39132
Candidate_320	1	155	0.5806	6.0634

## Sheet: Hg
GeneID	Uniq_reads_num(1488794)	Length	Coverage	RPKM
Candidate_115	895179	452	0.9978	1.33026e+06
Candidate_757	391986	505	0.9901	521368
Candidate_841	48952	582	0.6014	56495.4
Candidate_204	27194	366	0.8798	49906.5
Candidate_370	14402	253	0.9723	38235.6
Candidate_512	11979	176	0.9375	45716.5
Candidate_411	8825	198	0.9949	29937.5
Candidate_287	8741	353	0.4561	16632.3
Candidate_496	7566	390	0.9154	13030.7
Candidate_438	2928	137	0.9927	14355.4
Candidate_328	2719	238	0.9034	7673.57
Candidate_863	2671	293	0.9829	6123.1
Candidate_246	2388	455	0.8813	3525.24
Candidate_161	1443	220	0.9409	4405.64
Candidate_445	1439	185	0.9946	5224.62
Candidate_835	1388	358	0.933	2604.18
Candidate_406	1387	361	0.9834	2580.68
Candidate_489	1352	272	0.9596	3338.67
Candidate_822	1212	106	0.9906	7680.02
Candidate_194	1050	494	0.998	1427.67
Candidate_439	1044	240	0.9833	2921.83
Candidate_80	996	562	0.9591	1190.39
Candidate_103	946	371	0.7305	1712.71
Candidate_96	871	290	0.9793	2017.37
Candidate_137	869	459	0.9913	1271.66
Candidate_337	810	276	0.9783	1971.25
Candidate_396	810	236	0.9703	2305.36
Candidate_669	747	121	0.9917	4146.68
Candidate_409	703	314	0.9841	1503.8
Candidate_837	682	246	0.9959	1862.15
Candidate_23	670	221	0.8009	2036.33
Candidate_713	666	243	0.9918	1840.91
Candidate_859	644	342	0.6287	1264.81
Candidate_607	589	246	0.8821	1608.22
Candidate_223	586	188	0.8883	2093.66
Candidate_310	561	410	0.8732	919.061
Candidate_924	531	154	0.987	2316
Candidate_5	503	340	0.9853	993.698
Candidate_226	497	209	0.9952	1597.26
Candidate_29	486	402	0.8731	812.037
Candidate_324	482	140	0.9929	2312.51
Candidate_617	460	238	0.8782	1298.21
Candidate_797	441	267	0.9326	1109.41
Candidate_931	433	249	0.9799	1168.03
Candidate_446	424	577	0.9532	493.578
Candidate_8	416	191	0.7906	1462.94
Candidate_189	416	496	0.994	563.348
Candidate_167	410	403	0.6973	683.352
Candidate_244	410	149	0.9933	1848.26
Candidate_224	389	148	0.9932	1765.44
Candidate_696	389	165	0.9939	1583.55
Candidate_967	365	408	0.9779	600.894
Candidate_759	361	545	0.9945	444.914
Candidate_87	358	105	0.9905	2290.12
Candidate_760	348	155	0.9806	1508.04
Candidate_393	308	593	0.9865	348.868
Candidate_110	304	145	0.731	1408.22
Candidate_537	300	476	0.75	423.331
Candidate_818	295	205	0.878	966.571
Candidate_171	291	213	0.6948	917.654
Candidate_864	285	252	0.7659	759.643
Candidate_415	279	154	0.974	1216.88
Candidate_454	274	108	0.9907	1704.09
Candidate_499	272	170	0.9941	1074.7
Candidate_130	267	277	0.9314	647.436
Candidate_412	265	121	0.9917	1471.04
Candidate_390	261	177	0.9605	990.45
Candidate_684	248	437	0.8764	381.185
Candidate_100	246	174	0.9943	949.623
Candidate_651	246	217	0.9171	761.449
Candidate_332	243	137	0.9927	1191.38
Candidate_426	237	393	0.9364	405.062
Candidate_331	237	187	0.9893	851.279
Candidate_624	226	157	0.9873	966.884
Candidate_494	219	227	0.7489	648.013
Candidate_422	206	157	0.9745	881.319
Candidate_874	205	407	0.9066	338.318
Candidate_325	204	121	0.9917	1132.43
Candidate_809	201	417	0.9736	323.762
Candidate_523	197	380	0.9079	348.215
Candidate_698	194	138	0.8841	944.252
Candidate_31	190	371	0.9865	343.989
Candidate_48	190	223	0.9327	572.287
Candidate_255	187	200	0.96	628.025
Candidate_69	184	138	0.9928	895.579
Candidate_239	183	378	0.9656	325.181
Candidate_293	179	222	0.955	541.584
Candidate_455	178	542	0.8413	220.59
Candidate_151	175	341	0.9501	344.706
Candidate_655	172	545	0.8826	211.981
Candidate_387	169	463	0.7711	245.172
Candidate_514	164	354	0.952	311.176
Candidate_378	164	146	0.9863	754.495
Candidate_930	163	240	0.6833	456.186
Candidate_861	161	266	0.9737	406.546
Candidate_19	160	166	0.9096	647.407
Candidate_126	160	150	0.8867	716.464
Candidate_283	154	334	0.7216	309.699
Candidate_307	152	536	0.6604	190.478
Candidate_830	146	289	0.872	339.329
Candidate_532	145	155	0.9935	628.35
Candidate_955	141	454	0.9824	208.607
Candidate_814	137	231	0.9827	398.358
Candidate_285	133	266	0.5827	335.842
Candidate_793	133	267	0.8689	334.584
Candidate_117	127	204	0.9951	418.157
Candidate_857	126	332	0.8916	254.916
Candidate_774	125	155	0.9935	541.681
Candidate_881	124	480	0.9792	173.519
Candidate_839	123	405	0.921	203.993
Candidate_829	123	554	0.8989	149.129
Candidate_442	123	242	0.9917	341.393
Candidate_323	120	537	0.8641	150.097
Candidate_636	120	192	0.9688	419.803
Candidate_432	119	167	0.988	478.626
Candidate_405	119	526	0.9943	151.959
Candidate_692	119	430	0.9814	185.885
Candidate_259	118	315	0.9905	251.615
Candidate_311	118	187	0.8824	423.844
Candidate_593	118	404	0.9975	196.185
Candidate_501	117	391	0.8363	200.99
Candidate_659	116	308	0.9968	252.972
Candidate_433	116	230	0.6957	338.763
Candidate_567	115	306	0.9902	252.43
Candidate_907	113	311	0.9357	244.053
Candidate_641	113	197	0.9746	385.281
Candidate_635	111	333	0.9459	223.895
Candidate_309	108	170	0.9765	426.717
Candidate_416	106	587	0.8637	121.292
Candidate_379	105	418	0.9856	168.725
Candidate_129	105	511	0.9002	138.017
Candidate_525	105	586	0.9249	120.353
Candidate_380	105	437	0.8307	161.389
Candidate_431	104	497	0.8974	140.554
Candidate_957	104	150	0.98	465.701
Candidate_308	104	213	0.9812	327.959
Candidate_315	104	226	0.9735	309.094
Candidate_817	102	275	0.8109	249.134
Candidate_261	101	155	0.9742	437.678
Candidate_530	100	185	0.9892	363.073
Candidate_627	100	455	0.9385	147.623
Candidate_242	99	134	0.9925	496.245
Candidate_929	98	124	0.9597	530.848
Candidate_796	96	167	0.9641	386.118
Candidate_89	94	206	0.9854	306.497
Candidate_886	93	229	0.9214	272.78
Candidate_322	93	560	0.7	111.548
Candidate_821	92	245	0.9837	252.224
Candidate_754	92	101	0.9901	611.832
Candidate_9	92	201	0.5572	307.438
Candidate_386	91	516	0.9457	118.456
Candidate_410	91	168	0.9881	363.829
Candidate_420	91	423	0.9835	144.5
Candidate_540	91	579	0.9568	105.567
Candidate_867	91	118	0.9831	517.994
Candidate_954	90	216	0.9769	279.869
Candidate_732	89	431	0.9606	138.701
Candidate_14	89	401	0.7781	149.077
Candidate_650	88	171	0.9883	345.662
Candidate_424	88	514	0.9981	114.997
Candidate_934	88	164	0.9939	360.416
Candidate_245	87	162	0.9444	360.72
Candidate_726	87	151	0.9934	386.997
Candidate_578	87	559	0.8784	104.538
Candidate_526	85	510	0.9529	111.947
Candidate_667	85	146	0.8219	391.049
Candidate_81	84	553	0.9584	102.028
Candidate_38	83	351	0.9516	158.831
Candidate_465	82	127	0.9843	433.686
Candidate_497	80	184	0.9837	292.037
Candidate_347	80	472	0.8792	113.845
Candidate_827	80	369	0.8943	145.623
Candidate_335	80	236	0.5763	227.69
Candidate_878	79	381	0.9764	139.273
Candidate_449	78	346	0.8353	151.42
Candidate_39	78	279	0.7133	187.783
Candidate_642	77	324	0.9846	159.629
Candidate_719	77	223	0.9641	231.927
Candidate_85	76	238	0.9958	214.488
Candidate_47	75	222	0.8649	226.92
Candidate_374	75	343	0.9971	146.87
Candidate_918	74	413	0.9855	120.35
Candidate_890	73	196	0.8878	250.168
Candidate_500	73	522	0.8199	93.9329
Candidate_613	73	573	0.8377	85.5724
Candidate_448	73	160	0.9938	306.456
Candidate_639	72	421	0.8599	114.872
Candidate_260	72	243	0.9506	199.018
Candidate_975	72	527	0.926	91.7672
Candidate_86	72	144	0.9306	335.842
Candidate_623	71	526	0.9791	90.6647
Candidate_533	71	595	0.8319	80.1506
Candidate_144	71	169	0.9704	282.187
Candidate_63	70	595	0.9916	79.0217
Candidate_897	70	210	0.9	223.895
Candidate_205	70	211	0.8626	222.834
Candidate_700	70	586	0.9676	80.2354
Candidate_855	69	230	0.9913	201.505
Candidate_136	69	179	0.9665	258.918
Candidate_953	68	356	0.9635	128.299
Candidate_177	68	543	0.9061	84.1152
Candidate_434	68	131	0.9847	348.661
Candidate_730	68	164	0.9756	278.503
Candidate_910	68	599	0.5159	76.2513
Candidate_165	67	187	0.9465	240.657
Candidate_937	67	165	0.9818	272.745
Candidate_97	66	187	0.8877	237.065
Candidate_52	65	351	0.7749	124.386
Candidate_498	65	357	0.9048	122.296
Candidate_105	65	283	0.6466	154.274
Candidate_264	65	140	0.9929	311.854
Candidate_377	65	412	0.8665	105.97
Candidate_776	65	505	0.6931	86.4545
Candidate_88	64	299	0.9431	143.772
Candidate_565	64	557	0.9569	77.1774
Candidate_225	64	208	0.5865	206.672
Candidate_414	64	223	0.9507	192.77
Candidate_780	63	441	0.9841	95.9549
Candidate_67	63	516	0.9787	82.008
Candidate_868	62	257	0.6654	162.041
Candidate_694	61	489	0.9407	83.7889
Candidate_677	61	515	0.8136	79.5588
Candidate_169	60	520	0.9115	77.5021
Candidate_504	60	543	0.7698	74.2193
Candidate_529	59	173	0.9075	229.072
Candidate_896	59	175	0.8686	226.454
Candidate_747	59	262	0.8702	151.257
Candidate_480	59	173	0.9884	229.072
Candidate_680	59	131	0.9771	302.514
Candidate_598	58	324	0.8302	120.24
Candidate_676	58	443	0.9639	87.9406
Candidate_894	58	562	0.9769	69.3198
Candidate_547	57	132	0.9091	290.046
Candidate_736	57	551	0.8766	69.4846
Candidate_800	57	175	0.9829	218.777
Candidate_725	57	113	0.9912	338.814
Candidate_457	57	240	0.8542	159.525
Candidate_456	57	571	0.9037	67.0508
Candidate_43	56	582	0.7354	64.6294
Candidate_727	56	488	0.9344	77.0786
Candidate_633	56	412	0.9005	91.2969
Candidate_911	56	311	0.9486	120.946
Candidate_592	56	140	0.8214	268.674
Candidate_824	55	114	0.9474	324.058
Candidate_338	55	190	0.9895	194.435
Candidate_195	55	296	0.9966	124.806
Candidate_419	54	599	0.9249	60.5525
Candidate_21	54	548	0.9434	66.1879
Candidate_708	54	291	0.9794	124.643
Candidate_228	54	194	0.9278	186.964
Candidate_686	54	441	0.873	82.2471
Candidate_889	54	324	0.7253	111.947
Candidate_162	54	132	0.9621	274.78
Candidate_612	54	128	0.9766	283.367
Candidate_483	53	595	0.8269	59.8307
Candidate_451	53	378	0.8386	94.178
Candidate_702	53	135	0.8963	263.698
Candidate_427	52	587	0.8859	59.5019
Candidate_404	51	150	0.9533	228.373
Candidate_164	51	253	0.6561	135.399
Candidate_637	50	578	0.8979	58.1042
Candidate_885	49	361	0.9335	91.1705
Candidate_305	49	386	0.7435	85.2657
Candidate_376	49	316	0.6487	104.154
Candidate_739	49	277	0.8736	118.818
Candidate_625	49	423	0.9196	77.8074
Candidate_580	49	128	0.9766	257.129
Candidate_330	48	239	0.9331	134.899
Candidate_6	48	105	0.9524	307.056
Candidate_492	48	235	0.8298	137.195
Candidate_609	48	144	0.9792	223.895
Candidate_798	48	491	0.998	65.6637
Candidate_289	48	485	0.866	66.476
Candidate_936	48	583	0.8885	55.3016
Candidate_12	48	126	0.9683	255.88
Candidate_79	47	452	0.792	69.8433
Candidate_166	47	240	0.625	131.538
Candidate_603	47	485	0.9258	65.0911
Candidate_825	47	476	0.8908	66.3218
Candidate_808	46	136	0.9706	227.187
Candidate_803	46	156	0.9423	198.061
Candidate_590	46	421	0.9834	73.3907
Candidate_42	45	318	0.7547	95.0497
Candidate_871	45	343	0.7289	88.1219
Candidate_132	45	551	0.9492	54.8563
Candidate_201	45	538	0.8178	56.1818
Candidate_50	45	131	0.9924	230.731
Candidate_761	45	131	0.9771	230.731
Candidate_321	45	268	0.9851	112.783
Candidate_46	45	268	0.9888	112.783
Candidate_938	44	240	0.8042	123.142
Candidate_962	44	549	0.8033	53.8326
Candidate_24	44	432	0.9468	68.4123
Candidate_734	44	217	0.9677	136.194
Candidate_782	44	529	0.9509	55.8679
Candidate_752	44	358	0.8855	82.5534
Candidate_200	43	367	0.9891	78.6987
Candidate_53	43	204	0.7353	141.581
Candidate_699	43	352	0.8097	82.0524
Candidate_218	43	263	0.8479	109.819
Candidate_44	42	472	0.7606	59.7685
Candidate_77	42	525	0.9314	53.7348
Candidate_801	42	209	0.9426	134.98
Candidate_282	41	139	0.9928	198.123
Candidate_329	41	130	0.9077	211.839
Candidate_787	41	235	0.9957	117.188
Candidate_352	41	484	0.8574	56.8989
Candidate_666	41	574	0.8885	47.9775
Candidate_649	41	296	0.8412	93.0374
Candidate_197	40	486	0.9033	55.2827
Candidate_401	40	123	0.9919	218.434
Candidate_206	40	558	0.7007	48.1494
Candidate_908	40	563	0.913	47.7218
Candidate_356	40	298	0.7148	90.159
Candidate_961	39	318	0.8113	82.3764
Candidate_435	39	364	0.8544	71.9662
Candidate_55	39	561	0.8627	46.6947
Candidate_180	39	215	0.7907	121.84
Candidate_92	38	209	0.9522	122.124
Candidate_65	38	527	0.8975	48.4327
Candidate_678	38	249	0.9277	102.506
Candidate_471	38	286	0.9685	89.2448
Candidate_805	38	495	0.8121	51.5637
Candidate_709	38	419	0.9212	60.9165
Candidate_550	36	252	0.8056	95.9549
Candidate_914	36	155	0.8581	156.004
Candidate_156	36	557	0.9713	43.4123
Candidate_290	36	361	0.8892	66.9824
Candidate_928	36	493	0.7546	49.048
Candidate_589	36	275	0.8073	87.9296
Candidate_312	35	545	0.8275	43.1357
Candidate_241	35	236	0.8559	99.6142
Candidate_779	35	343	0.7259	68.5392
Candidate_102	35	362	0.9254	64.9419
Candidate_418	35	168	0.9583	139.934
Candidate_45	35	558	0.9247	42.1308
Candidate_90	35	152	0.9868	154.664
Candidate_956	35	197	0.9695	119.335
Candidate_688	35	566	0.8039	41.5353
Candidate_179	35	414	0.7754	56.7849
Candidate_466	34	317	0.8801	72.0419
Candidate_768	34	168	0.8274	135.936
Candidate_724	34	370	0.7351	61.7224
Candidate_521	34	218	0.7798	104.758
Candidate_518	34	557	0.9731	41.0005
Candidate_538	34	294	0.9184	77.6778
Candidate_679	34	162	0.8086	140.971
Candidate_619	34	427	0.4075	53.4831
Candidate_298	34	153	0.9739	149.263
Candidate_358	33	208	0.7452	106.565
Candidate_60	33	550	0.7618	40.3011
Candidate_109	33	521	0.6718	42.5443
Candidate_511	33	252	0.8095	87.9587
Candidate_146	33	547	0.947	40.5221
Candidate_64	33	544	0.8787	40.7456
Candidate_681	33	163	0.9939	135.985
Candidate_969	33	223	0.991	99.3973
Candidate_101	33	206	0.5146	107.6
Candidate_463	33	386	0.829	57.4238
Candidate_1	33	365	0.8795	60.7276
Candidate_687	32	462	0.7771	46.5236
Candidate_963	32	273	0.9963	78.7323
Candidate_340	32	450	0.7622	47.7642
Candidate_965	32	528	0.6837	40.7082
Candidate_976	32	422	0.8768	50.9334
Candidate_905	32	175	0.9886	122.822
Candidate_544	32	535	0.871	40.1755
Candidate_385	32	305	0.9934	70.4718
Candidate_388	32	230	0.8174	93.4518
Candidate_560	32	407	0.8919	52.8106
Candidate_741	32	527	0.814	40.7854
Candidate_35	32	223	0.8924	96.3852
Candidate_93	31	429	0.9487	48.5366
Candidate_334	31	116	0.9569	179.502
Candidate_813	31	438	0.8653	47.5393
Candidate_458	31	277	0.8736	75.1705
Candidate_712	31	258	0.8333	80.7063
Candidate_618	31	188	0.9947	110.757
Candidate_56	31	307	0.9642	67.8248
Candidate_629	31	434	0.8134	47.9775
Candidate_536	31	315	0.9841	66.1023
Candidate_816	30	349	0.851	57.7379
Candidate_947	30	244	0.8566	82.5842
Candidate_944	30	412	0.7403	48.9091
Candidate_196	30	434	0.924	46.4298
Candidate_935	30	303	0.8086	66.5034
Candidate_26	29	243	0.7778	80.1599
Candidate_297	29	322	0.9286	60.4933
Candidate_744	29	230	0.8913	84.6907
Candidate_673	29	169	0.6272	115.259
Candidate_652	29	348	0.9368	55.9737
Candidate_134	29	544	0.8915	35.8067
Candidate_15	29	160	0.8063	121.743
Candidate_846	29	110	0.9818	177.08
Candidate_753	29	432	0.75	45.0899
Candidate_883	29	189	0.8995	103.063
Candidate_584	28	554	0.9134	33.948
Candidate_258	28	316	0.9177	59.5164
Candidate_940	28	282	0.9043	66.6921
Candidate_490	28	575	0.7183	32.7081
Candidate_746	28	264	0.9735	71.2393
Candidate_25	28	183	0.8415	102.771
Candidate_369	28	184	0.8967	102.213
Candidate_16	28	333	0.6787	56.478
Candidate_428	28	176	0.767	106.859
Candidate_281	28	392	0.8699	47.9775
Candidate_622	28	124	0.9919	151.671
Candidate_267	28	384	0.6979	48.977
Candidate_138	28	116	0.9741	162.131
Candidate_269	27	476	0.8256	38.0998
Candidate_685	27	547	0.7843	33.1545
Candidate_854	27	138	0.9348	131.417
Candidate_176	27	261	0.977	69.4846
Candidate_333	27	424	0.717	42.7724
Candidate_353	27	191	0.9058	94.9502
Candidate_903	27	493	0.6004	36.786
Candidate_181	26	330	0.7212	52.9206
Candidate_251	26	388	0.6933	45.0098
Candidate_562	26	216	0.8843	80.8509
Candidate_711	26	501	0.988	34.8579
Candidate_128	26	290	0.5759	60.22
Candidate_210	26	331	0.8701	52.7607
Candidate_74	26	541	0.7375	32.2806
Candidate_946	25	202	0.9752	83.1293
Candidate_214	25	420	0.8167	39.9812
Candidate_566	25	594	0.8822	28.2696
Candidate_541	25	160	0.9938	104.951
Candidate_505	25	512	0.8145	32.7971
Candidate_703	25	160	0.9	104.951
Candidate_351	25	215	0.9674	78.1029
Candidate_838	25	196	0.9541	85.6741
Candidate_185	25	322	0.7702	52.1494
Candidate_583	25	293	0.8771	57.311
Candidate_40	25	223	0.9552	75.301
Candidate_158	25	142	0.8662	118.254
Candidate_750	24	433	0.7806	37.2296
Candidate_913	24	237	0.9705	68.0187
Candidate_948	24	122	0.9918	132.135
Candidate_485	24	448	0.8527	35.9831
Candidate_359	24	208	0.8798	77.5021
Candidate_522	24	221	0.991	72.9431
Candidate_270	24	139	0.9784	115.974
Candidate_791	24	345	0.9971	46.7259
Candidate_263	24	358	0.9274	45.0291
Candidate_153	24	477	0.8868	33.7955
Candidate_559	24	124	0.9839	130.003
Candidate_610	24	107	0.9813	150.658
Candidate_503	24	541	0.8152	29.7975
Candidate_299	24	262	0.8702	61.5284
Candidate_546	23	443	0.9684	34.873
Candidate_875	23	226	0.9956	68.3573
Candidate_789	23	582	0.8711	26.5442
Candidate_710	23	248	0.8306	62.2933
Candidate_68	23	522	0.8027	29.5953
Candidate_487	23	572	0.7535	27.0083
Candidate_879	23	481	0.6258	32.118
Candidate_869	23	247	0.9676	62.5455
Candidate_654	23	277	0.769	55.7716
Candidate_236	23	192	0.9531	80.4622
Candidate_17	23	308	0.6526	50.1583
Candidate_880	23	422	0.7204	36.6084
Candidate_482	23	397	0.8413	38.9137
Candidate_140	23	303	0.9307	50.986
Candidate_539	22	256	0.8828	57.7229
Candidate_704	22	202	0.8713	73.1538
Candidate_807	22	101	0.9901	146.308
Candidate_11	22	143	0.979	103.336
Candidate_262	22	148	0.9054	99.845
Candidate_34	22	445	0.7034	33.2069
Candidate_554	22	102	0.9216	144.873
Candidate_343	22	289	0.9758	51.1317
Candidate_572	21	278	0.7986	50.7388
Candidate_478	21	445	0.8225	31.6975
Candidate_49	21	110	0.9273	128.231
Candidate_371	21	210	0.8429	67.1685
Candidate_527	21	354	0.7486	39.8457
Candidate_71	21	148	0.9865	95.3066
Candidate_595	21	239	0.8619	59.0183
Candidate_493	21	127	0.9685	111.066
Candidate_775	21	218	0.9083	64.7036
Candidate_893	21	347	0.9395	40.6495
Candidate_630	21	284	0.7606	49.6668
Candidate_119	20	345	0.8522	38.9382
Candidate_91	20	139	0.8849	96.6453
Candidate_468	20	379	0.9657	35.4451
Candidate_216	20	577	0.8631	23.282
Candidate_888	20	548	0.9179	24.514
Candidate_582	20	326	0.7055	41.2076
Candidate_620	20	442	0.8167	30.393
Candidate_286	20	426	0.6878	31.5345
Candidate_842	20	393	0.6183	34.1824
Candidate_660	20	295	0.8169	45.5379
Candidate_280	20	565	0.7699	23.7764
Candidate_398	20	153	0.9739	87.8019
Candidate_594	20	105	0.9143	127.94
Candidate_764	20	183	0.7705	73.4082
Candidate_728	20	129	0.938	104.137
Candidate_581	20	194	0.8402	69.2458
Candidate_381	20	498	0.6546	26.9753
Candidate_516	20	176	0.8182	76.3278
Candidate_346	19	206	0.9709	61.9515
Candidate_596	19	205	0.4976	62.2537
Candidate_124	19	155	0.9806	82.3355
Candidate_300	19	436	0.4748	29.2707
Candidate_862	19	164	0.811	77.8171
Candidate_248	19	220	0.5682	58.0091
Candidate_143	19	134	0.9701	95.2389
Candidate_173	19	132	0.9394	96.6819
Candidate_394	19	390	0.4308	32.7231
Candidate_131	19	313	0.6454	40.7732
Candidate_777	19	284	0.7817	44.9366
Candidate_848	19	225	0.5733	56.72
Candidate_507	19	292	0.8836	43.7055
Candidate_870	19	205	0.9805	62.2537
Candidate_423	19	127	0.7953	100.488
Candidate_479	19	301	0.9336	42.3987
Candidate_769	19	485	0.8804	26.3134
Candidate_783	18	449	0.8641	26.9272
Candidate_296	18	386	0.728	31.3221
Candidate_326	18	346	0.948	34.9431
Candidate_294	18	251	0.7211	48.1686
Candidate_227	18	169	0.9408	71.5404
Candidate_363	18	428	0.8364	28.2484
Candidate_932	18	109	0.9633	110.92
Candidate_851	18	414	0.7633	29.2037
Candidate_899	18	336	0.5268	35.9831
Candidate_336	18	159	0.9245	76.0398
Candidate_968	18	200	0.97	60.4516
Candidate_605	18	116	0.9655	104.227
Candidate_397	18	458	0.5786	26.3981
Candidate_552	18	474	0.9346	25.507
Candidate_436	18	381	0.9606	31.7331
Candidate_355	18	152	0.8816	79.5416
Candidate_658	18	208	0.9423	58.1266
Candidate_820	17	253	0.6126	45.133
Candidate_209	17	351	0.8376	32.5317
Candidate_149	17	562	0.8043	20.3179
Candidate_895	17	112	0.9464	101.952
Candidate_279	17	270	0.9815	42.2913
Candidate_408	17	192	0.9062	59.4721
Candidate_345	17	143	0.7692	79.8506
Candidate_253	17	149	0.9933	76.6352
Candidate_145	17	145	0.9586	78.7492
Candidate_786	17	134	0.9328	85.2137
Candidate_575	17	174	0.7644	65.6244
Candidate_113	17	464	0.903	24.6091
Candidate_778	17	320	0.6844	35.6832
Candidate_291	17	283	0.9717	40.3485
Candidate_170	17	237	0.9789	48.1799
Candidate_579	17	276	0.9565	41.3719
Candidate_543	17	160	0.8625	71.3665
Candidate_391	17	107	0.9813	106.716
Candidate_150	16	267	0.794	40.2508
Candidate_534	16	166	0.9458	64.7407
Candidate_108	16	145	0.8828	74.1169
Candidate_407	16	305	0.8525	35.2359
Candidate_274	16	390	0.8718	27.5563
Candidate_41	16	184	0.8533	58.4074
Candidate_763	16	257	0.9416	41.8169
Candidate_865	16	103	0.9515	104.339
Candidate_743	16	395	0.8608	27.2075
Candidate_121	16	126	0.9921	85.2933
Candidate_54	16	439	0.6424	24.4805
Candidate_701	16	323	0.7833	33.2723
Candidate_361	16	238	0.9202	45.1553
Candidate_28	16	492	0.6524	21.8434
Candidate_689	15	226	0.8496	44.5808
Candidate_199	15	135	0.963	74.6316
Candidate_373	15	290	0.8862	34.7423
Candidate_392	15	228	0.9474	44.1898
Candidate_467	15	180	0.8944	55.9737
Candidate_460	15	302	0.8808	33.3618
Candidate_182	15	250	0.692	40.3011
Candidate_531	15	308	0.961	32.7119
Candidate_844	15	175	0.9029	57.573
Candidate_832	15	180	0.9889	55.9737
Candidate_882	15	330	0.903	30.5311
Candidate_190	15	117	0.9829	86.1134
Candidate_425	15	257	0.8444	39.2034
Candidate_186	15	211	0.891	47.7501
Candidate_949	14	136	0.9926	69.144
Candidate_788	14	136	0.9559	69.144
Candidate_628	14	190	0.9895	49.4925
Candidate_368	14	175	0.9486	53.7348
Candidate_690	14	501	0.6148	18.7696
Candidate_247	14	164	0.9817	57.3389
Candidate_10	14	512	0.791	18.3664
Candidate_755	14	192	0.9583	48.977
Candidate_364	14	359	0.9164	26.1938
Candidate_561	14	176	0.9602	53.4295
Candidate_970	14	436	0.8349	21.5679
Candidate_873	14	207	0.8213	45.4279
Candidate_942	14	305	0.7279	30.8314
Candidate_141	14	365	0.7041	25.7632
Candidate_20	13	189	0.7302	46.2005
Candidate_794	13	376	0.8138	23.2231
Candidate_506	13	133	0.7744	65.6534
Candidate_112	13	330	0.8788	26.4603
Candidate_600	13	284	0.6092	30.7461
Candidate_614	13	203	0.7291	43.0143
Candidate_608	13	195	0.8154	44.779
Candidate_98	13	133	0.985	65.6534
Candidate_785	13	128	0.9453	68.218
Candidate_481	13	165	0.7818	52.9206
Candidate_974	13	201	0.9055	43.4423
Candidate_133	13	250	0.564	34.9276
Candidate_706	13	427	0.7002	20.4494
Candidate_826	13	167	0.9641	52.2868
Candidate_27	12	368	0.7853	21.9028
Candidate_772	12	423	0.7565	19.0549
Candidate_57	12	165	0.9273	48.8498
Candidate_952	12	168	0.8929	47.9775
Candidate_430	12	168	0.9702	47.9775
Candidate_155	12	348	0.5661	23.1615
Candidate_945	12	129	0.907	62.4823
Candidate_717	12	242	0.8182	33.3067
Candidate_836	12	117	0.9744	68.8907
Candidate_66	12	193	0.8342	41.7628
Candidate_588	12	341	0.6481	23.637
Candidate_553	12	153	0.9216	52.6811
Candidate_586	12	185	0.7838	43.5687
Candidate_265	12	322	0.854	25.0317
Candidate_366	11	242	0.8099	30.5311
Candidate_271	11	181	0.9558	40.8206
Candidate_172	11	234	0.9829	31.5749
Candidate_765	11	305	0.8984	24.2247
Candidate_925	11	101	0.9703	73.1538
Candidate_122	11	146	0.9589	50.6064
Candidate_756	11	106	0.9811	69.7031
Candidate_745	11	231	0.9264	31.985
Candidate_853	11	401	0.8529	18.4253
Candidate_266	11	146	0.8493	50.6064
Candidate_966	11	144	0.9583	51.3092
Candidate_819	11	101	0.9604	73.1538
Candidate_116	11	120	0.9	61.5711
Candidate_720	11	144	0.8125	51.3092
Candidate_257	10	171	0.8947	39.2798
Candidate_971	10	234	0.9957	28.7045
Candidate_348	10	187	0.9305	35.919
Candidate_273	10	186	0.8763	36.1121
Candidate_175	10	282	0.8546	23.8186
Candidate_139	10	129	0.9922	52.0686
Candidate_585	10	274	0.635	24.514
Candidate_459	10	217	0.659	30.9532
Candidate_959	10	290	0.8172	23.1615
Candidate_304	10	153	0.7647	43.901
Candidate_3	10	356	0.9242	18.8675
Candidate_147	10	103	0.9612	65.2121
Candidate_767	10	191	0.8743	35.1667
Candidate_198	10	127	0.7953	52.8886
Candidate_849	10	128	0.8828	52.4754
Candidate_469	9	259	0.8185	23.3404
Candidate_213	9	112	0.9554	53.9747
Candidate_856	9	273	0.6044	22.1434
Candidate_383	9	164	0.9024	36.8607
Candidate_682	9	168	0.994	35.9831
Candidate_339	9	178	0.7416	33.9616
Candidate_443	9	114	0.9737	53.0277
Candidate_491	9	316	0.3829	19.1303
Candidate_517	9	108	0.9722	55.9737
Candidate_626	9	273	0.9524	22.1434
Candidate_249	9	130	0.8769	46.5012
Candidate_395	9	151	0.7947	40.0342
Candidate_645	9	339	0.7139	17.8323
Candidate_834	9	276	0.6739	21.9028
Candidate_811	9	240	0.8333	25.1882
Candidate_127	9	120	0.95	50.3763
Candidate_362	9	169	0.716	35.7702
Candidate_731	9	125	0.952	48.3613
Candidate_212	9	136	0.8824	44.4497
Candidate_36	9	147	0.6327	41.1235
Candidate_237	9	179	0.8939	33.7719
Candidate_211	9	247	0.8907	24.4743
Candidate_477	8	223	0.8386	24.0963
Candidate_675	8	190	0.5211	28.2815
Candidate_192	8	157	0.8917	34.226
Candidate_301	8	245	0.9224	21.9326
Candidate_662	8	173	0.9769	31.0606
Candidate_215	8	220	0.5227	24.4249
Candidate_661	8	182	0.7143	29.5246
Candidate_634	8	242	0.8099	22.2044
Candidate_474	8	206	0.6796	26.0848
Candidate_545	8	234	0.7137	22.9636
Candidate_84	8	110	0.9	48.8498
Candidate_275	8	129	0.9457	41.6549
Candidate_502	8	221	0.819	24.3144
Candidate_943	8	177	0.9153	30.3586
Candidate_316	8	188	0.8032	28.5823
Candidate_795	8	476	0.5336	11.2888
Candidate_638	8	468	0.4765	11.4818
Candidate_591	7	304	0.7961	15.4664
Candidate_751	7	110	0.8909	42.7436
Candidate_742	7	241	0.6266	19.5095
Candidate_33	7	152	0.625	30.9328
Candidate_909	7	205	0.9024	22.9356
Candidate_484	7	245	0.5796	19.191
Candidate_933	7	181	0.5525	25.9768
Candidate_852	7	167	0.5449	28.1544
Candidate_125	7	166	0.8072	28.324
Candidate_707	7	145	0.7862	32.4262
Candidate_152	7	327	0.7951	14.3786
Candidate_476	7	208	0.8029	22.6048
Candidate_106	7	137	0.9708	34.3197
Candidate_850	7	331	0.6918	14.2048
Candidate_611	6	265	0.4415	15.208
Candidate_168	6	116	0.9569	34.7423
Candidate_845	6	141	0.7305	28.5823
Candidate_61	6	262	0.8015	15.3821
Candidate_806	6	134	0.9179	30.0754
Candidate_723	6	240	0.5792	16.7921
Candidate_668	6	383	0.3473	10.5225
Candidate_640	6	155	0.9548	26.0007
Candidate_372	6	254	0.8858	15.8666
Candidate_486	6	109	0.8716	36.9735
Candidate_350	6	212	0.7736	19.0099
Candidate_632	6	122	0.959	33.0337
Candidate_292	6	323	0.5944	12.4771
Candidate_303	6	153	0.902	26.3406
Candidate_923	6	136	0.75	29.6331
Candidate_4	6	176	0.9545	22.8983
Candidate_916	6	192	0.9219	20.9901
Candidate_157	6	141	0.9433	28.5823
Candidate_59	6	181	0.8011	22.2658
Candidate_683	6	149	0.953	27.0477
Candidate_884	6	283	0.47	14.2407
Candidate_277	6	110	0.8818	36.6373
Candidate_360	6	259	0.9112	15.5603
Candidate_232	6	142	0.831	28.381
Candidate_773	6	131	0.9313	30.7642
Candidate_892	5	105	0.9619	31.985
Candidate_920	5	194	0.6082	17.3115
Candidate_234	5	133	0.8271	25.2513
Candidate_941	5	240	0.4667	13.9934
Candidate_207	5	154	0.7792	21.8079
Candidate_382	5	192	0.9167	17.4918
Candidate_644	5	153	0.8889	21.9505
Candidate_573	5	156	0.9744	21.5284
Candidate_183	5	100	0.94	33.5842
Candidate_548	5	181	0.884	18.5548
Candidate_295	5	175	0.6	19.191
Candidate_564	5	106	0.9434	31.6832
Candidate_657	5	233	0.6094	14.4138
Candidate_898	5	128	0.8906	26.2377
Candidate_790	5	173	0.8266	19.4128
Candidate_833	5	112	0.9464	29.9859
Candidate_510	5	221	0.9005	15.1965
Candidate_163	5	147	0.7755	22.8464
Candidate_160	5	101	0.9208	33.2517
Candidate_958	5	198	0.8131	16.9617
Candidate_461	5	126	0.9444	26.6542
Candidate_417	5	181	0.9724	18.5548
Candidate_148	5	228	0.9167	14.7299
Candidate_238	5	127	0.8031	26.4443
Candidate_802	5	124	0.9274	27.0841
Candidate_250	5	163	0.9632	20.6038
Candidate_906	5	139	0.8345	24.1613
Candidate_120	4	167	0.6407	16.0883
Candidate_344	4	140	0.7786	19.191
Candidate_519	4	111	0.9189	24.2049
Candidate_252	4	163	0.6687	16.4831
Candidate_367	4	132	0.9394	20.3541
Candidate_18	4	217	0.8571	12.3813
Candidate_384	4	115	0.9565	23.3629
Candidate_302	4	151	0.9868	17.793
Candidate_104	4	200	0.835	13.4337
Candidate_569	4	132	0.8788	20.3541
Candidate_901	4	144	0.7847	18.6579
Candidate_964	4	120	0.9	22.3895
Candidate_230	4	119	0.958	22.5776
Candidate_2	4	106	0.9245	25.3466
Candidate_810	4	122	0.877	22.0224
Candidate_872	4	163	0.8834	16.4831
Candidate_413	4	145	0.7172	18.5292
Candidate_524	4	103	0.9709	26.0848
Candidate_738	3	470	0.4362	4.28735
Candidate_643	3	109	0.9908	18.4867
Candidate_365	3	165	0.6242	12.2124
Candidate_208	3	136	0.7794	14.8166
Candidate_30	3	109	0.9083	18.4867
Candidate_558	3	138	0.7464	14.6018
Candidate_357	3	102	0.902	19.7554
Candidate_284	3	131	0.9924	15.3821
Candidate_831	3	126	0.9683	15.9925
Candidate_574	3	147	0.8163	13.7078
Candidate_107	3	109	0.9083	18.4867
Candidate_722	3	107	0.9346	18.8323
Candidate_174	3	306	0.7026	6.58514
Candidate_887	3	127	0.7087	15.8666
Candidate_184	3	101	0.9901	19.951
Candidate_349	3	284	0.6268	7.09526
Candidate_375	3	236	0.7585	8.53836
Candidate_243	3	413	0.5496	4.87906
Candidate_576	3	147	0.8571	13.7078
Candidate_95	3	165	0.6	12.2124
Candidate_520	3	123	0.7724	16.3826
Candidate_118	2	126	0.746	10.6617
Candidate_973	2	145	0.6207	9.26462
Candidate_470	2	111	0.9009	12.1024
Candidate_606	2	132	0.697	10.177
Candidate_749	2	108	0.8981	12.4386
Candidate_528	2	147	0.7279	9.13857
Candidate_191	2	108	0.9259	12.4386
Candidate_828	2	100	0.9	13.4337
Candidate_318	2	119	0.7815	11.2888
Candidate_917	2	136	0.7941	9.87771
Candidate_858	2	151	0.596	8.89648
Candidate_37	2	117	0.9145	11.4818
Candidate_188	2	128	0.9062	10.4951
Candidate_556	2	117	0.8376	11.4818
Candidate_508	2	141	0.7092	9.52744
Candidate_313	2	157	0.5732	8.55649
Candidate_229	2	206	0.4515	6.52121
Candidate_972	2	100	0.91	13.4337
Candidate_597	2	483	0.2774	2.7813
Candidate_78	2	120	0.9333	11.1947
Candidate_568	2	109	0.844	12.3245
Candidate_919	2	175	0.56	7.6764
Candidate_429	2	166	0.5964	8.09259
Candidate_674	2	111	0.8198	12.1024
Candidate_549	2	302	0.4106	4.44824
Candidate_900	2	144	0.625	9.32895
Candidate_799	2	158	0.6013	8.50234
Candidate_812	2	108	0.8981	12.4386
Candidate_22	2	121	0.9174	11.1022
Candidate_450	2	184	0.6685	7.30092
Candidate_542	2	148	0.6081	9.07682
Candidate_202	2	114	0.8246	11.7839
Candidate_515	2	105	0.8667	12.794
Candidate_912	2	223	0.4709	6.02408
Candidate_354	2	188	0.7074	7.14558
Candidate_939	2	187	0.5348	7.18379
Candidate_715	2	151	0.6159	8.89648
Candidate_473	2	215	0.4512	6.24823
Candidate_823	2	147	0.8912	9.13857
Candidate_555	2	105	0.8571	12.794
Candidate_73	2	214	0.4299	6.27743
Candidate_231	2	142	0.8592	9.46035
Candidate_472	2	116	0.9741	11.5808
Candidate_631	2	112	0.9375	11.9944
Candidate_278	2	166	0.6084	8.09259
Candidate_288	2	135	0.7704	9.95088
Candidate_921	2	171	0.5263	7.85596
Candidate_399	2	117	0.7692	11.4818
Candidate_342	2	151	0.6954	8.89648
Candidate_771	1	228	0.3947	2.94599
Candidate_440	1	100	0.9	6.71685
Candidate_664	1	111	0.8108	6.05121
Candidate_705	1	180	0.5	3.73158
Candidate_319	1	104	0.8654	6.45851
Candidate_950	1	118	0.7627	5.69224
Candidate_82	1	110	0.8182	6.10622
Candidate_70	1	111	0.8108	6.05121
Candidate_784	1	177	0.5085	3.79483
Candidate_601	1	115	0.7826	5.84074
Candidate_587	1	153	0.5882	4.3901
Candidate_876	1	106	0.8491	6.33665
Candidate_240	1	150	0.6	4.4779
Candidate_447	1	111	0.8108	6.05121
Candidate_721	1	112	0.8036	5.99718
Candidate_697	1	123	0.7317	5.46085
Candidate_815	1	117	0.7692	5.74089
Candidate_748	1	151	0.596	4.44824
Candidate_402	1	153	0.5882	4.3901
Candidate_902	1	242	0.3719	2.77556
Candidate_51	1	252	0.3571	2.66542
Candidate_444	1	128	0.7031	5.24754
Candidate_72	1	110	0.8182	6.10622
Candidate_32	1	155	0.5806	4.33345
Candidate_843	1	164	0.5488	4.09564
Candidate_563	1	191	0.4712	3.51667
Candidate_766	1	104	0.8654	6.45851
Candidate_187	1	108	0.8333	6.2193
Candidate_729	1	107	0.8411	6.27743
Candidate_904	1	105	0.8571	6.397
Candidate_13	1	118	0.7627	5.69224
Candidate_276	1	201	0.4478	3.34171
Candidate_577	1	131	0.687	5.12736
Candidate_389	1	135	0.6667	4.97544
Candidate_217	1	197	0.4569	3.40957
Candidate_840	1	101	0.8911	6.65034
Candidate_254	1	106	0.8491	6.33665
Candidate_672	1	163	0.5521	4.12076
Candidate_922	1	115	0.7826	5.84074
Candidate_464	1	130	0.6923	5.1668
Candidate_513	1	186	0.4839	3.61121
Candidate_781	1	115	0.7826	5.84074
Candidate_222	1	117	0.7692	5.74089
Candidate_306	1	115	0.7826	5.84074
Candidate_665	1	109	0.8257	6.16224
Candidate_475	1	116	0.7759	5.79038
Candidate_740	1	112	0.8036	5.99718
Candidate_714	1	150	0.6	4.4779

## Sheet: low pH
GeneID	Uniq_reads_num(693622)	Length	Coverage	RPKM
Candidate_115	374160	452	0.9978	1.19343e+06
Candidate_757	157518	505	0.998	449693
Candidate_80	17097	562	0.8167	43859.2
Candidate_411	11188	198	0.9848	81463.8
Candidate_246	8497	455	0.9011	26923.5
Candidate_841	7585	582	0.9742	18789.3
Candidate_426	6337	393	0.9975	23247.1
Candidate_328	5151	238	0.9958	31202.7
Candidate_409	5024	314	0.9904	23067.3
Candidate_967	5006	408	0.9779	17689.2
Candidate_103	3884	371	0.9191	15093.2
Candidate_331	3396	187	0.9947	26182
Candidate_194	2790	494	0.996	8142.44
Candidate_617	2253	238	0.9244	13647.8
Candidate_87	2246	105	0.9905	30838.8
Candidate_287	1996	353	0.9632	8151.98
Candidate_863	1963	293	0.9898	9658.95
Candidate_244	1921	149	0.9933	18587.4
Candidate_390	1793	177	0.9831	14604.4
Candidate_161	1634	220	0.7818	10708
Candidate_439	1551	240	0.9833	9317.03
Candidate_406	1445	361	0.9972	5770.82
Candidate_859	1388	342	0.8655	5851.14
Candidate_204	1383	366	0.8607	5447.76
Candidate_226	1361	209	0.9952	9388.34
Candidate_890	1244	196	0.9847	9150.43
Candidate_14	1185	401	0.9526	4260.41
Candidate_438	1102	137	0.9927	11596.8
Candidate_512	1019	176	0.9943	8347.16
Candidate_835	952	358	0.8911	3833.81
Candidate_404	851	150	0.9867	8179.29
Candidate_446	811	577	0.9688	2026.39
Candidate_692	788	430	0.9721	2642.01
Candidate_818	773	205	0.9951	5436.29
Candidate_639	728	421	0.9976	2493.02
Candidate_370	677	253	0.9368	3857.85
Candidate_669	618	121	0.9917	7363.43
Candidate_809	600	417	0.9904	2074.4
Candidate_29	525	402	0.9229	1882.83
Candidate_307	521	536	0.9869	1401.36
Candidate_584	509	554	0.9693	1324.6
Candidate_593	465	404	0.9975	1659.39
Candidate_281	451	392	0.9974	1658.7
Candidate_817	450	275	0.9018	2359.16
Candidate_962	440	549	0.9818	1155.47
Candidate_396	438	236	0.9958	2675.71
Candidate_637	430	578	0.9758	1072.55
Candidate_839	423	405	0.9778	1505.78
Candidate_479	413	301	0.9601	1978.16
Candidate_975	388	527	0.9867	1061.45
Candidate_796	385	167	0.988	3323.7
Candidate_760	379	155	0.9935	3525.21
Candidate_460	374	302	0.8775	1785.43
Candidate_151	371	341	0.9971	1568.54
Candidate_864	368	252	0.7619	2105.35
Candidate_359	363	208	0.9856	2516.06
Candidate_478	350	445	0.9596	1133.93
Candidate_514	347	354	0.9944	1413.2
Candidate_910	340	599	0.9933	818.331
Candidate_500	331	522	0.9483	914.186
Candidate_489	329	272	0.9963	1743.83
Candidate_259	323	315	0.9937	1478.32
Candidate_31	314	371	0.8625	1220.21
Candidate_378	304	146	0.9932	3001.91
Candidate_486	300	109	0.9908	3968
Candidate_874	295	407	0.8894	1044.97
Candidate_74	290	541	0.9797	772.819
Candidate_659	288	308	0.9351	1348.09
Candidate_700	288	586	0.9078	708.552
Candidate_156	285	557	0.9605	737.678
Candidate_445	280	185	0.9892	2182.04
Candidate_636	276	192	0.9948	2072.45
Candidate_782	272	529	0.9868	741.294
Candidate_965	269	528	0.9886	734.506
Candidate_449	268	346	0.9913	1116.7
Candidate_324	265	140	0.9929	2728.95
Candidate_795	261	476	0.9643	790.516
Candidate_337	260	276	0.9674	1358.13
Candidate_627	260	455	0.9824	823.833
Candidate_245	258	162	0.9877	2296.05
Candidate_496	257	390	0.9795	950.048
Candidate_146	256	547	0.9982	674.73
Candidate_455	246	542	0.9649	654.354
Candidate_655	244	545	0.9541	645.462
Candidate_583	241	293	0.9795	1185.84
Candidate_537	237	476	0.813	717.825
Candidate_416	234	587	0.9625	574.718
Candidate_713	231	243	0.9918	1370.51
Candidate_505	230	512	0.9805	647.642
Candidate_310	227	410	0.9976	798.214
Candidate_961	225	318	0.9874	1020.08
Candidate_43	222	582	0.9107	549.93
Candidate_179	217	414	0.843	755.678
Candidate_393	214	593	0.9848	520.279
Candidate_189	214	496	0.9597	622.027
Candidate_533	213	595	0.9697	516.107
Candidate_878	212	381	0.9869	802.21
Candidate_330	211	239	0.9707	1272.8
Candidate_944	211	412	0.8859	738.35
Candidate_201	205	538	0.9275	549.349
Candidate_435	205	364	0.9423	811.951
Candidate_677	205	515	0.8563	573.884
Candidate_45	203	558	0.9158	524.492
Candidate_686	202	441	0.9909	660.374
Candidate_332	201	137	0.9927	2115.21
Candidate_736	199	551	0.9274	520.689
Candidate_759	195	545	0.9945	515.84
Candidate_482	190	397	0.9647	689.986
Candidate_153	184	477	0.9895	556.13
Candidate_578	183	559	0.9911	471.972
Candidate_205	180	211	0.9953	1229.89
Candidate_754	179	101	0.9901	2555.11
Candidate_379	173	418	0.988	596.688
Candidate_432	170	167	0.982	1467.61
Candidate_687	165	462	0.987	514.896
Candidate_164	161	253	0.8577	917.45
Candidate_642	158	324	0.9722	703.055
Candidate_550	157	252	0.8651	898.207
Candidate_79	157	452	0.7611	500.77
Candidate_289	156	485	0.9794	463.724
Candidate_431	155	497	0.9819	449.627
Candidate_649	153	296	0.9662	745.207
Candidate_846	153	110	0.9909	2005.28
Candidate_169	151	520	0.9827	418.65
Candidate_374	150	343	0.9942	630.484
Candidate_167	148	403	0.8908	529.461
Candidate_794	148	376	0.9973	567.481
Candidate_765	145	305	0.7279	685.402
Candidate_585	145	274	0.9964	762.947
Candidate_635	145	333	0.9309	627.771
Candidate_710	144	248	0.9879	837.12
Candidate_387	141	463	0.5421	439.051
Candidate_641	141	197	0.9645	1031.88
Candidate_490	140	575	0.7235	351.024
Candidate_830	139	289	0.8997	693.416
Candidate_97	139	187	0.861	1071.64
Candidate_741	139	527	0.945	380.261
Candidate_48	138	223	0.9013	892.178
Candidate_42	137	318	0.8774	621.113
Candidate_28	137	492	0.9329	401.451
Candidate_44	136	472	0.8686	415.407
Candidate_897	134	210	0.8952	919.947
Candidate_65	134	527	0.888	366.582
Candidate_34	134	445	0.9843	434.132
Candidate_286	134	426	0.8873	453.495
Candidate_64	134	544	0.9449	355.126
Candidate_597	132	483	0.9959	394.007
Candidate_880	132	422	0.981	450.961
Candidate_523	132	380	0.8763	500.804
Candidate_532	130	155	0.9935	1209.17
Candidate_326	129	346	0.9884	537.515
Candidate_141	129	365	0.9808	509.535
Candidate_783	128	449	0.9488	410.999
Candidate_477	126	223	0.9238	814.597
Candidate_552	125	474	0.9726	380.197
Candidate_5	124	340	0.9588	525.799
Candidate_676	124	443	0.9639	403.548
Candidate_487	123	572	0.9091	310.018
Candidate_822	122	106	0.9906	1659.32
Candidate_724	122	370	0.8081	475.374
Candidate_504	122	543	0.9227	323.92
Candidate_380	122	437	0.595	402.49
Candidate_738	121	470	0.9383	371.163
Candidate_719	120	223	0.9776	775.807
Candidate_419	119	599	0.9866	286.416
Candidate_861	119	266	0.906	644.974
Candidate_857	119	332	0.8524	516.757
Candidate_291	119	283	0.9965	606.23
Candidate_789	118	582	0.9897	292.305
Candidate_454	118	108	0.9907	1575.2
Candidate_377	118	412	0.8883	412.916
Candidate_10	116	512	0.9316	326.637
Candidate_908	116	563	0.9663	297.048
Candidate_544	116	535	0.9907	312.595
Candidate_134	115	544	0.9963	304.773
Candidate_625	115	423	0.9102	391.954
Candidate_381	115	498	0.8855	332.924
Candidate_623	114	526	0.9981	312.461
Candidate_851	114	414	0.9493	396.992
Candidate_195	114	296	0.9932	555.252
Candidate_420	113	423	0.9385	385.137
Candidate_889	112	324	0.6944	498.368
Candidate_936	112	583	0.8508	276.966
Candidate_96	111	290	0.9655	551.826
Candidate_333	111	424	0.7288	377.428
Candidate_86	111	144	0.9583	1111.32
Candidate_54	109	439	0.8861	357.964
Candidate_959	109	290	0.9759	541.883
Candidate_223	107	188	0.9894	820.546
Candidate_216	107	577	0.9879	267.353
Candidate_694	107	489	0.9632	315.466
Candidate_797	105	267	0.9888	566.964
Candidate_267	105	384	0.9401	394.217
Candidate_63	104	595	0.8504	251.996
Candidate_805	104	495	0.802	302.904
Candidate_560	104	407	0.9631	368.397
Candidate_251	103	388	0.9381	382.721
Candidate_879	103	481	0.8586	308.723
Candidate_352	102	484	0.9442	303.831
Candidate_609	102	144	0.9792	1021.21
Candidate_894	102	562	0.9947	261.662
Candidate_882	100	330	0.9909	436.881
Candidate_218	100	263	0.9468	548.178
Candidate_456	99	571	0.8214	249.963
Candidate_253	98	149	0.9799	948.237
Candidate_483	97	595	0.7496	235.035
Candidate_149	96	562	0.8363	246.27
Candidate_177	96	543	0.9024	254.888
Candidate_651	96	217	0.9124	637.806
Candidate_753	96	432	0.9884	320.379
Candidate_260	95	243	0.9424	563.63
Candidate_100	95	174	0.9828	787.139
Candidate_280	95	565	0.9982	242.411
Candidate_85	95	238	0.9706	575.471
Candidate_903	95	493	0.8986	277.814
Candidate_546	93	443	0.9661	302.661
Candidate_750	93	433	0.9931	309.651
Candidate_60	93	550	0.9382	243.78
Candidate_197	93	486	0.9609	275.882
Candidate_347	93	472	0.6483	284.065
Candidate_323	93	537	0.9143	249.681
Candidate_899	93	336	0.4554	399.044
Candidate_970	93	436	0.8876	307.52
Candidate_171	92	213	0.8967	622.709
Candidate_196	92	434	0.9862	305.615
Candidate_81	91	553	0.83	237.243
Candidate_467	91	180	0.9556	728.863
Candidate_363	91	428	0.9907	306.531
Candidate_77	90	525	0.9829	247.15
Candidate_181	89	330	0.9758	388.824
Candidate_131	89	313	0.9776	409.942
Candidate_666	89	574	0.8833	223.54
Candidate_424	89	514	0.9825	249.634
Candidate_942	89	305	0.9967	420.695
Candidate_744	88	230	0.8217	551.61
Candidate_485	88	448	0.9911	283.193
Candidate_769	88	485	0.9691	261.588
Candidate_101	88	206	0.966	615.875
Candidate_829	87	554	0.9188	226.405
Candidate_394	87	390	0.8949	321.612
Candidate_405	87	526	0.9981	238.457
Candidate_727	86	488	0.9836	254.071
Candidate_827	86	369	0.6504	336.008
Candidate_813	86	438	0.984	283.075
Candidate_730	86	164	0.9695	756.017
Candidate_856	85	273	0.7253	448.883
Candidate_928	85	493	0.7404	248.57
Candidate_566	84	594	0.9933	203.878
Candidate_685	84	547	0.9762	221.396
Candidate_772	83	423	0.9362	282.888
Candidate_292	83	323	0.87	370.47
Candidate_673	82	169	0.9941	699.527
Candidate_554	82	102	0.9902	1159.02
Candidate_811	82	240	0.9958	492.583
Candidate_688	82	566	0.9982	208.869
Candidate_150	81	267	0.8839	437.372
Candidate_684	81	437	0.8009	267.227
Candidate_706	81	427	0.9789	273.485
Candidate_137	80	459	0.7516	251.278
Candidate_68	80	522	0.933	220.951
Candidate_886	79	229	0.9301	497.358
Candidate_626	79	273	0.8974	417.197
Candidate_283	79	334	0.9611	341.003
Candidate_109	78	521	0.7313	215.841
Candidate_531	78	308	0.9123	365.108
Candidate_761	78	131	0.9695	858.421
Candidate_397	78	458	0.9585	245.531
Candidate_27	77	368	0.9755	301.662
Candidate_274	77	390	0.8667	284.645
Candidate_442	77	242	0.9917	458.725
Candidate_228	77	194	0.9691	572.224
Candidate_1	77	365	0.9973	304.141
Candidate_611	76	265	0.9283	413.471
Candidate_650	76	171	0.9883	640.759
Candidate_620	76	442	0.9887	247.895
Candidate_132	75	551	0.9437	196.24
Candidate_711	75	501	0.996	215.824
Candidate_340	75	450	0.9022	240.285
Candidate_624	75	157	0.9745	688.714
Candidate_451	73	378	0.8175	278.425
Candidate_133	73	250	0.98	420.979
Candidate_588	73	341	0.9677	308.635
Candidate_200	72	367	0.8937	282.842
Candidate_55	72	561	0.836	185.032
Candidate_619	72	427	0.9719	243.098
Candidate_503	72	541	0.9741	191.872
Candidate_23	71	221	0.9457	463.173
Candidate_953	70	356	0.9803	283.482
Candidate_93	70	429	0.9627	235.244
Candidate_547	70	132	0.8939	764.542
Candidate_896	70	175	0.9543	576.683
Candidate_924	70	154	0.9805	655.322
Candidate_298	70	153	0.9869	659.605
Candidate_206	69	558	0.6577	178.276
Candidate_527	69	354	0.9915	281.011
Candidate_502	69	221	0.9774	450.126
Candidate_312	68	545	0.6771	179.883
Candidate_311	68	187	0.6898	524.257
Candidate_21	68	548	0.9544	178.898
Candidate_265	68	322	0.8571	304.46
Candidate_61	67	262	0.9275	368.681
Candidate_628	67	190	0.9474	508.392
Candidate_777	67	284	0.9049	340.121
Candidate_911	67	311	0.9614	310.593
Candidate_155	67	348	0.9885	277.57
Candidate_518	67	557	0.9497	173.419
Candidate_742	66	241	0.9959	394.824
Candidate_38	66	351	0.9174	271.09
Candidate_469	65	259	0.973	361.818
Candidate_955	65	454	0.9339	206.412
Candidate_336	65	159	0.9434	589.377
Candidate_427	64	587	0.9165	157.188
Candidate_793	64	267	0.8727	345.578
Candidate_613	64	573	0.7679	161.028
Candidate_315	64	226	0.9292	408.271
Candidate_837	63	246	0.9268	369.218
Candidate_71	63	148	0.9865	613.7
Candidate_907	63	311	0.9807	292.05
Candidate_481	63	165	0.9515	550.47
Candidate_351	63	215	0.9814	422.454
Candidate_798	63	491	0.9959	184.985
Candidate_356	63	298	0.9933	304.79
Candidate_258	62	316	0.9209	282.867
Candidate_300	62	436	0.9427	205.013
Candidate_229	62	206	0.9709	433.912
Candidate_395	62	151	0.8874	591.959
Candidate_436	62	381	0.9843	234.609
Candidate_499	62	170	0.9941	525.799
Candidate_767	61	191	0.9267	460.441
Candidate_152	61	327	0.9847	268.942
Candidate_296	60	386	0.9404	224.1
Candidate_565	60	557	0.7433	155.301
Candidate_121	60	126	0.9921	686.527
Candidate_144	60	169	0.9467	511.849
Candidate_468	59	379	0.8179	224.435
Candidate_492	59	235	0.8723	361.961
Candidate_645	59	339	0.8319	250.917
Candidate_559	59	124	0.9839	685.974
Candidate_407	58	305	0.8951	274.161
Candidate_954	58	216	0.9491	387.125
Candidate_549	58	302	0.9934	276.884
Candidate_525	58	586	0.5546	142.695
Candidate_355	58	152	0.8816	550.125
Candidate_638	58	468	0.938	178.673
Candidate_186	58	211	0.8246	396.299
Candidate_372	57	254	0.9921	323.533
Candidate_834	57	276	0.6993	297.744
Candidate_388	57	230	0.8348	357.293
Candidate_579	57	276	0.9891	297.744
Candidate_871	56	343	0.8892	235.381
Candidate_52	56	351	0.792	230.016
Candidate_780	56	441	0.907	183.074
Candidate_290	56	361	0.8947	223.644
Candidate_73	56	214	0.9907	377.269
Candidate_497	55	184	0.9837	430.945
Candidate_174	55	306	0.951	259.13
Candidate_884	55	283	0.9788	280.19
Candidate_209	54	351	0.9487	221.801
Candidate_88	54	299	0.893	260.375
Candidate_947	54	244	0.8402	319.066
Candidate_931	54	249	0.9116	312.659
Candidate_227	54	169	0.9586	460.664
Candidate_261	54	155	0.9806	502.272
Candidate_701	54	323	0.7461	241.028
Candidate_603	54	485	0.9649	160.52
Candidate_709	54	419	0.8711	185.805
Candidate_305	53	386	0.9093	197.955
Candidate_35	53	223	0.87	342.648
Candidate_214	52	420	0.95	178.497
Candidate_696	52	165	0.9758	454.356
Candidate_273	52	186	0.9677	403.058
Candidate_526	52	510	0.9118	146.998
Candidate_662	52	173	0.9595	433.346
Candidate_888	52	548	0.9653	136.804
Candidate_255	52	200	0.875	374.844
Candidate_600	51	284	0.9965	258.898
Candidate_842	51	393	0.8931	187.092
Candidate_385	51	305	0.9311	241.072
Candidate_853	50	401	0.9127	179.764
Candidate_398	50	153	0.9085	471.146
Candidate_746	49	264	0.9773	267.59
Candidate_800	49	175	0.9829	403.678
Candidate_3	49	356	0.9298	198.437
Candidate_322	49	560	0.9946	126.149
Candidate_334	49	116	0.9655	608.997
Candidate_448	49	160	0.8438	441.523
Candidate_957	48	150	0.98	461.346
Candidate_8	47	191	0.5654	354.766
Candidate_358	47	208	0.9808	325.77
Candidate_763	47	257	0.9961	263.659
Candidate_329	47	130	0.9923	521.233
Candidate_652	47	348	0.9598	194.713
Candidate_745	47	231	0.9913	293.334
Candidate_935	47	303	0.8548	223.631
Candidate_913	46	237	0.8101	279.825
Candidate_112	46	330	0.903	200.965
Candidate_90	46	152	0.9737	436.306
Candidate_929	46	124	0.9919	534.827
Candidate_974	46	201	0.9403	329.943
Candidate_236	46	192	0.9427	345.409
Candidate_185	46	322	0.8696	205.958
Candidate_263	46	358	0.9302	185.247
Candidate_873	46	207	0.9469	320.379
Candidate_658	46	208	0.976	318.839
Candidate_172	45	234	0.9829	277.251
Candidate_545	45	234	0.9701	277.251
Candidate_541	44	160	0.9313	396.47
Candidate_361	44	238	0.9916	266.534
Candidate_335	44	236	0.8093	268.793
Candidate_976	44	422	0.9716	150.32
Candidate_19	43	166	0.988	373.454
Candidate_249	43	130	0.9231	476.872
Candidate_140	43	303	0.9967	204.599
Candidate_126	42	150	0.94	403.678
Candidate_530	41	185	0.9514	319.514
Candidate_376	41	316	0.9335	187.057
Candidate_163	41	147	0.9388	402.109
Candidate_422	40	157	0.9554	367.314
Candidate_702	40	135	0.9852	427.173
Candidate_963	39	273	0.9597	205.958
Candidate_242	39	134	0.9851	419.601
Candidate_776	39	505	0.9485	111.34
Candidate_463	39	386	0.9378	145.665
Candidate_373	38	290	0.8897	188.913
Candidate_408	38	192	0.9531	285.338
Candidate_348	38	187	0.9465	292.967
Candidate_248	38	220	0.7455	249.022
Candidate_264	38	140	0.7429	391.321
Candidate_457	38	240	0.9917	228.27
Candidate_717	38	242	0.9298	226.384
Candidate_747	38	262	0.9542	209.103
Candidate_590	38	421	0.8195	130.13
Candidate_26	37	243	0.9177	219.519
Candidate_529	37	173	0.7861	308.342
Candidate_175	37	282	0.8901	189.16
Candidate_474	37	206	0.9854	258.947
Candidate_375	37	236	0.8305	226.03
Candidate_67	37	516	0.9554	103.378
Candidate_433	37	230	0.9957	231.927
Candidate_689	36	226	0.9469	229.653
Candidate_434	36	131	0.9771	396.194
Candidate_117	36	204	0.9118	254.419
Candidate_539	35	256	0.9531	197.108
Candidate_119	35	345	0.9826	146.26
Candidate_410	35	168	0.9881	300.356
Candidate_521	35	218	0.8853	231.467
Candidate_814	35	231	0.9091	218.441
Candidate_224	34	148	0.9662	331.203
Candidate_279	34	270	0.9852	181.548
Candidate_567	34	306	0.951	160.19
Candidate_24	34	432	0.3727	113.468
Candidate_734	34	217	0.9677	225.89
Candidate_561	34	176	0.9716	278.512
Candidate_325	34	121	0.9917	405.108
Candidate_920	33	194	0.7835	245.239
Candidate_301	33	245	0.9714	194.189
Candidate_466	33	317	0.8738	150.083
Candidate_914	33	155	0.8774	306.944
Candidate_562	33	216	0.9722	220.261
Candidate_368	33	175	0.9886	271.865
Candidate_582	33	326	0.9294	145.94
Candidate_136	33	179	0.9888	265.79
Candidate_657	32	233	0.9614	198.003
Candidate_148	32	228	0.9035	202.345
Candidate_180	32	215	0.8233	214.58
Candidate_162	32	132	0.947	349.505
Candidate_629	32	434	0.9147	106.301
Candidate_752	32	358	0.9525	128.868
Candidate_543	32	160	0.95	288.341
Candidate_270	31	139	0.9784	321.532
Candidate_364	31	359	0.922	124.493
Candidate_572	30	278	0.8921	155.58
Candidate_269	30	476	0.855	90.8639
Candidate_102	30	362	0.989	119.479
Candidate_165	30	187	0.9465	231.29
Candidate_17	30	308	0.9318	140.426
Candidate_712	30	258	0.9729	167.64
Candidate_278	30	166	0.988	260.55
Candidate_130	29	277	0.3935	150.937
Candidate_703	29	160	0.9375	261.309
Candidate_210	29	331	0.9698	126.313
Candidate_471	29	286	0.8846	146.187
Candidate_362	29	169	0.716	247.394
Candidate_803	29	156	0.9359	268.01
Candidate_105	28	283	0.7208	142.642
Candidate_507	28	292	0.7637	138.246
Candidate_392	27	228	0.9693	170.729
Candidate_854	27	138	0.8913	282.073
Candidate_444	27	128	0.9688	304.11
Candidate_176	27	261	0.977	149.142
Candidate_726	27	151	0.9404	257.789
Candidate_540	27	579	0.8463	67.2299
Candidate_46	27	268	0.9216	145.247
Candidate_951	27	103	0.9806	377.923
Candidate_825	26	476	0.9055	78.7487
Candidate_66	26	193	0.8808	194.22
Candidate_12	26	126	0.881	297.495
Candidate_576	26	147	0.9864	254.996
Candidate_946	25	202	0.9752	178.429
Candidate_855	25	230	0.8565	156.707
Candidate_660	25	295	0.9627	122.179
Candidate_69	25	138	0.9203	261.179
Candidate_630	25	284	0.8662	126.911
Candidate_299	25	262	0.9351	137.568
Candidate_294	24	251	0.9482	137.853
Candidate_909	24	205	0.7951	168.785
Candidate_511	24	252	0.7698	137.305
Candidate_386	24	516	0.9128	67.0562
Candidate_122	24	146	0.9932	236.993
Candidate_113	24	464	0.9332	74.5711
Candidate_667	24	146	0.9932	236.993
Candidate_893	24	347	0.8876	99.7146
Candidate_618	24	188	0.9362	184.048
Candidate_943	24	177	0.8644	195.486
Candidate_47	23	222	0.955	149.366
Candidate_129	23	511	0.9119	64.8909
Candidate_16	23	333	0.97	99.5774
Candidate_458	23	277	0.9603	119.709
Candidate_239	23	378	0.873	87.7229
Candidate_536	23	315	0.9206	105.268
Candidate_95	23	165	0.9697	200.965
Candidate_816	22	349	0.5158	90.8813
Candidate_241	22	236	0.9449	134.396
Candidate_308	22	213	0.9531	148.909
Candidate_824	22	114	0.9912	278.224
Candidate_11	22	143	0.9091	221.801
Candidate_787	22	235	0.7447	134.968
Candidate_494	22	227	0.9868	139.725
Candidate_369	22	184	0.9076	172.378
Candidate_881	22	480	0.6875	66.0783
Candidate_243	22	413	0.6925	76.798
Candidate_211	22	247	0.6923	128.411
Candidate_498	21	357	0.6471	84.8063
Candidate_821	21	245	0.9347	123.575
Candidate_39	21	279	0.724	108.516
Candidate_247	21	164	0.9695	184.609
Candidate_683	21	149	0.9933	203.194
Candidate_56	21	307	0.9577	98.6184
Candidate_732	21	431	0.8329	70.2456
Candidate_607	21	246	0.7764	123.073
Candidate_118	20	126	0.9921	228.842
Candidate_743	20	395	0.9646	72.9978
Candidate_50	20	131	0.9924	220.108
Candidate_510	20	221	0.9638	130.471
Candidate_838	20	196	0.949	147.113
Candidate_285	20	266	0.7782	108.399
Candidate_589	20	275	0.6436	104.851
Candidate_885	19	361	0.9003	75.8793
Candidate_459	19	217	0.977	126.232
Candidate_678	19	249	0.7269	110.01
Candidate_654	19	277	0.9061	98.8897
Candidate_592	19	140	0.7857	195.66
Candidate_969	19	223	0.6502	122.836
Candidate_707	19	145	0.9931	188.913
Candidate_428	19	176	0.8239	155.639
Candidate_704	18	202	0.9901	128.469
Candidate_168	18	116	0.9914	223.713
Candidate_869	18	247	0.9636	105.064
Candidate_925	18	101	0.9802	256.938
Candidate_145	18	145	0.9655	178.971
Candidate_690	18	501	0.8842	51.7979
Candidate_634	18	242	0.8636	107.234
Candidate_350	18	212	0.9623	122.409
Candidate_276	18	201	0.9403	129.108
Candidate_4	18	176	0.983	147.447
Candidate_570	18	102	0.9902	254.419
Candidate_801	18	209	0.89	124.166
Candidate_612	18	128	0.9609	202.74
Candidate_973	17	145	0.9724	169.028
Candidate_465	17	127	0.7165	192.984
Candidate_412	17	121	0.8347	202.554
Candidate_755	17	192	0.9167	127.651
Candidate_461	17	126	0.9841	194.516
Candidate_778	17	320	0.9	76.5907
Candidate_354	17	188	0.9947	130.367
Candidate_360	17	259	0.9691	94.6294
Candidate_20	16	189	0.9735	122.049
Candidate_723	16	240	0.675	96.1138
Candidate_338	16	190	0.9368	121.407
Candidate_143	16	134	0.8657	172.144
Candidate_293	16	222	0.6261	103.907
Candidate_832	16	180	0.9556	128.152
Candidate_569	16	132	0.9545	174.752
Candidate_538	16	294	0.9932	78.4603
Candidate_349	16	284	0.9789	81.223
Candidate_158	16	142	0.8592	162.446
Candidate_926	15	177	0.7458	122.179
Candidate_110	15	145	0.9034	149.142
Candidate_674	15	111	0.982	194.825
Candidate_699	15	352	0.8892	61.4364
Candidate_591	14	304	0.9309	66.3944
Candidate_257	14	171	0.9123	118.035
Candidate_858	14	151	0.8477	133.668
Candidate_708	14	291	0.9691	69.3605
Candidate_786	14	134	0.8209	150.626
Candidate_633	14	412	0.6772	48.9901
Candidate_681	14	163	0.8834	123.828
Candidate_823	14	147	0.9796	137.305
Candidate_739	14	277	0.7509	72.8661
Candidate_316	14	188	0.7819	107.361
Candidate_868	14	257	0.716	78.5366
Candidate_414	14	223	0.7265	90.5108
Candidate_346	13	206	0.9466	90.9815
Candidate_675	13	190	0.7526	98.6431
Candidate_774	13	155	0.9677	120.917
Candidate_182	13	250	0.968	74.9688
Candidate_401	13	123	0.9268	152.376
Candidate_252	13	163	0.9141	114.983
Candidate_574	13	147	0.9728	127.498
Candidate_598	13	324	0.7068	57.8463
Candidate_413	13	145	0.7379	129.257
Candidate_960	12	128	0.9844	135.16
Candidate_917	12	136	0.8897	127.209
Candidate_779	12	343	0.691	50.4387
Candidate_6	12	105	0.9238	164.767
Candidate_403	12	104	0.9135	166.351
Candidate_698	12	138	0.9275	125.366
Candidate_302	12	151	0.9272	114.573
Candidate_679	12	162	0.6975	106.793
Candidate_775	12	218	0.6743	79.36
Candidate_802	12	124	0.9113	139.52
Candidate_480	12	173	0.9711	100.003
Candidate_475	12	116	0.9741	149.142
Candidate_883	12	189	0.8254	91.537
Candidate_867	12	118	0.9576	146.614
Candidate_596	11	205	0.5415	77.3599
Candidate_949	11	136	0.9853	116.609
Candidate_930	11	240	0.9083	66.0783
Candidate_309	11	170	0.8647	93.287
Candidate_862	11	164	0.9024	96.6999
Candidate_556	11	117	0.9145	135.545
Candidate_844	11	175	0.92	90.6216
Candidate_900	11	144	0.9514	110.13
Candidate_848	11	225	0.9556	70.4835
Candidate_812	11	108	0.9537	146.841
Candidate_157	11	141	0.8936	112.474
Candidate_343	11	289	0.3806	54.8747
Candidate_212	11	136	0.8971	116.609
Candidate_849	11	128	0.8906	123.897
Candidate_807	10	101	0.9703	142.743
Candidate_91	10	139	0.9065	103.72
Candidate_92	10	209	0.9234	68.9812
Candidate_661	10	182	0.8901	79.2147
Candidate_389	10	135	0.9481	106.793
Candidate_731	10	125	0.912	115.337
Candidate_836	10	117	0.9829	123.223
Candidate_905	10	175	0.7771	82.3833
Candidate_59	10	181	0.7845	79.6523
Candidate_40	10	223	0.8161	64.6506
Candidate_366	9	242	0.5661	53.6172
Candidate_820	9	253	0.9842	51.286
Candidate_271	9	181	0.9613	71.6871
Candidate_124	9	155	0.9548	83.712
Candidate_317	9	125	0.992	103.803
Candidate_53	9	204	0.9657	63.6047
Candidate_450	9	184	0.8804	70.5183
Candidate_810	9	122	0.8607	106.355
Candidate_516	9	176	0.8068	73.7237
Candidate_680	9	131	0.7786	99.0486
Candidate_875	8	226	0.7257	51.0339
Candidate_682	8	168	0.9286	68.6527
Candidate_845	8	141	0.9149	81.799
Candidate_62	8	212	0.8821	54.4041
Candidate_371	8	210	0.6571	54.9222
Candidate_614	8	203	0.9409	56.8161
Candidate_215	8	220	0.8273	52.4257
Candidate_575	8	174	0.7759	66.2854
Candidate_932	8	109	0.9083	105.813
Candidate_15	8	160	0.8562	72.0854
Candidate_799	8	158	0.6519	72.9978
Candidate_833	8	112	0.9286	102.979
Candidate_605	8	116	0.9483	99.4281
Candidate_762	8	135	0.9926	85.4345
Candidate_476	8	208	0.774	55.4503
Candidate_728	8	129	0.845	89.4082
Candidate_606	7	132	0.9318	76.4542
Candidate_528	7	147	0.6871	68.6527
Candidate_927	7	124	0.871	81.3867
Candidate_828	7	100	0.97	100.92
Candidate_208	7	136	0.8088	74.2055
Candidate_751	7	110	0.9909	91.745
Candidate_948	7	122	0.9754	82.7209
Candidate_295	7	175	0.5829	57.6683
Candidate_128	7	290	0.8621	34.7998
Candidate_484	7	245	0.7265	41.1916
Candidate_877	7	148	0.8311	68.1889
Candidate_9	7	201	0.8756	50.2087
Candidate_958	7	198	0.6313	50.9695
Candidate_190	7	117	0.9744	86.256
Candidate_912	7	223	0.87	45.2554
Candidate_594	7	105	0.9048	96.1138
Candidate_631	7	112	0.9554	90.1067
Candidate_764	7	183	0.6612	55.1473
Candidate_847	7	208	0.7788	48.519
Candidate_571	6	147	0.8503	58.8452
Candidate_808	6	136	0.8529	63.6047
Candidate_644	6	153	0.8562	56.5375
Candidate_89	6	206	0.7621	41.9915
Candidate_51	6	252	0.623	34.3264
Candidate_262	6	148	0.9527	58.4476
Candidate_166	6	240	0.8958	36.0427
Candidate_785	6	128	0.9453	67.58
Candidate_98	6	133	0.8571	65.0394
Candidate_901	6	144	0.7986	60.0711
Candidate_968	6	200	0.585	43.2512
Candidate_147	6	103	0.9515	83.983
Candidate_493	6	127	0.8189	68.1122
Candidate_127	6	120	0.95	72.0854
Candidate_956	6	197	0.8426	43.9099
Candidate_170	6	237	0.5105	36.4989
Candidate_581	6	194	0.6443	44.5889
Candidate_553	6	153	0.902	56.5375
Candidate_391	6	107	0.9813	80.8434
Candidate_784	5	177	0.678	40.7262
Candidate_519	5	111	0.8378	64.9418
Candidate_573	5	156	0.8397	46.2086
Candidate_806	5	134	0.8731	53.7951
Candidate_668	5	383	0.7728	18.8212
Candidate_25	5	183	0.6557	39.3909
Candidate_173	5	132	0.8636	54.6101
Candidate_462	5	114	0.9474	63.2328
Candidate_304	5	153	0.8497	47.1146
Candidate_595	5	239	0.841	30.1612
Candidate_522	5	221	0.8371	32.6178
Candidate_632	5	122	0.8279	59.0864
Candidate_916	5	192	0.6198	37.5445
Candidate_425	5	257	0.7315	28.0488
Candidate_272	5	105	0.9048	68.6527
Candidate_400	5	142	0.9789	50.7643
Candidate_647	5	214	0.8879	33.6848
Candidate_277	5	110	0.8818	65.5322
Candidate_671	5	180	0.75	40.0474
Candidate_501	5	391	0.9386	18.4362
Candidate_415	5	154	0.8506	46.8087
Candidate_771	4	228	0.6535	25.2931
Candidate_940	4	282	0.7482	20.4498
Candidate_213	4	112	0.9018	51.4896
Candidate_938	4	240	0.4917	24.0285
Candidate_282	4	139	0.8058	41.488
Candidate_601	4	115	0.9391	50.1463
Candidate_57	4	165	0.9697	34.9505
Candidate_447	4	111	0.991	51.9534
Candidate_107	4	109	0.9541	52.9067
Candidate_517	4	108	0.9815	53.3966
Candidate_756	4	106	0.9245	54.4041
Candidate_577	4	131	0.9008	44.0216
Candidate_725	4	113	0.9735	51.0339
Candidate_303	4	153	0.902	37.6917
Candidate_852	4	167	0.7425	34.5319
Candidate_217	4	197	0.9492	29.2732
Candidate_648	4	149	0.8926	38.7036
Candidate_923	4	136	0.9632	42.4032
Candidate_473	4	215	0.5581	26.8225
Candidate_819	4	101	0.9406	57.0973
Candidate_464	4	130	0.9308	44.3602
Candidate_693	4	112	0.8929	51.4896
Candidate_237	4	179	0.8212	32.2169
Candidate_288	4	135	0.8889	42.7173
Candidate_586	4	185	0.9622	31.1721
Candidate_199	3	135	0.8667	32.0379
Candidate_452	3	166	0.8855	26.055
Candidate_892	3	105	0.8762	41.1916
Candidate_120	3	167	0.8024	25.8989
Candidate_950	3	118	0.8983	36.6536
Candidate_108	3	145	0.869	29.8284
Candidate_941	3	240	0.6375	18.0213
Candidate_891	3	135	0.8519	32.0379
Candidate_49	3	110	0.9	39.3193
Candidate_284	3	131	0.8702	33.0162
Candidate_220	3	123	0.9187	35.1636
Candidate_768	3	168	0.9405	25.7448
Candidate_843	3	164	0.8293	26.3727
Candidate_568	3	109	0.9083	39.68
Candidate_770	3	102	0.9118	42.4032
Candidate_18	3	217	0.9862	19.9314
Candidate_384	3	115	0.9043	37.6098
Candidate_729	3	107	0.9626	40.4217
Candidate_535	3	168	0.5595	25.7448
Candidate_945	3	129	0.8837	33.5281
Candidate_423	3	127	0.8819	34.0561
Candidate_321	3	268	0.3918	16.1385
Candidate_934	3	164	0.5549	26.3727
Candidate_604	3	207	0.657	20.8943
Candidate_966	3	144	0.7569	30.0356
Candidate_231	3	142	0.993	30.4586
Candidate_509	3	114	0.8947	37.9397
Candidate_116	3	120	0.75	36.0427
Candidate_36	3	147	0.8435	29.4226
Candidate_937	3	165	0.897	26.2129
Candidate_665	3	109	0.9541	39.68
Candidate_256	3	112	0.8929	38.6172
Candidate_470	2	111	0.8288	25.9767
Candidate_297	2	322	0.3478	8.9547
Candidate_534	2	166	0.5542	17.37
Candidate_643	2	109	0.8716	26.4533
Candidate_383	2	164	0.5549	17.5818
Candidate_192	2	157	0.7962	18.3657
Candidate_866	2	104	0.9327	27.7251
Candidate_735	2	104	0.9519	27.7251
Candidate_365	2	165	0.8545	17.4752
Candidate_344	2	140	0.75	20.5958
Candidate_345	2	143	0.6783	20.1637
Candidate_37	2	117	0.8803	24.6446
Candidate_865	2	103	0.8932	27.9943
Candidate_33	2	152	0.6053	18.9698
Candidate_225	2	208	0.5769	13.8626
Candidate_402	2	153	0.8431	18.8458
Candidate_902	2	242	0.4215	11.9149
Candidate_733	2	143	0.7832	20.1637
Candidate_491	2	316	0.5665	9.12473
Candidate_508	2	141	0.7234	20.4498
Candidate_551	2	119	0.8403	24.2304
Candidate_557	2	120	0.8917	24.0285
Candidate_78	2	120	0.9	24.0285
Candidate_563	2	191	0.5236	15.0964
Candidate_608	2	195	0.5641	14.7867
Candidate_429	2	166	0.6627	17.37
Candidate_904	2	105	0.8667	27.4611
Candidate_933	2	181	0.9558	15.9305
Candidate_791	2	345	0.2986	8.35772
Candidate_202	2	114	0.886	25.2931
Candidate_515	2	105	0.8571	27.4611
Candidate_870	2	205	0.561	14.0654
Candidate_266	2	146	0.637	19.7494
Candidate_616	2	164	0.6037	17.5818
Candidate_840	2	101	0.9505	28.5487
Candidate_602	2	153	0.6732	18.8458
Candidate_872	2	163	0.5951	17.6897
Candidate_922	2	115	0.7826	25.0732
Candidate_106	2	137	0.8321	21.0468
Candidate_737	2	123	0.9268	23.4424
Candidate_198	2	127	0.7165	22.7041
Candidate_399	2	117	0.8205	24.6446
Candidate_123	2	161	0.7267	17.9094
Candidate_850	2	331	0.3021	8.71122
Candidate_138	2	116	0.8362	24.857
Candidate_232	2	142	0.6901	20.3057
Candidate_918	1	413	0.2179	3.49082
Candidate_453	1	100	0.9	14.4171
Candidate_599	1	113	0.7965	12.7585
Candidate_319	1	104	0.8654	13.8626
Candidate_191	1	108	0.8333	13.3491
Candidate_895	1	112	0.8036	12.8724
Candidate_70	1	111	0.8108	12.9884
Candidate_971	1	234	0.3846	6.16114
Candidate_506	1	133	0.6767	10.8399
Candidate_952	1	168	0.5357	8.58159
Candidate_339	1	178	0.5056	8.09948
Candidate_207	1	154	0.5844	9.36174
Candidate_876	1	106	0.8491	13.601
Candidate_240	1	150	0.6	9.61138
Candidate_558	1	138	0.6522	10.4472
Candidate_382	1	192	0.4688	7.50889
Candidate_418	1	168	0.5357	8.58159
Candidate_437	1	149	0.604	9.67589
Candidate_183	1	100	0.9	14.4171
Candidate_314	1	205	0.439	7.03272
Candidate_99	1	142	0.6338	10.1529
Candidate_748	1	151	0.596	9.54773
Candidate_443	1	114	0.7895	12.6466
Candidate_495	1	111	0.8108	12.9884
Candidate_716	1	115	0.7826	12.5366
Candidate_621	1	106	0.8491	13.601
Candidate_32	1	155	0.5806	9.30134
Candidate_564	1	106	0.8491	13.601
Candidate_367	1	132	0.6818	10.922
Candidate_887	1	127	0.7087	11.352
Candidate_104	1	200	0.45	7.20854
Candidate_94	1	131	0.687	11.0054
Candidate_75	1	106	0.8491	13.601
Candidate_804	1	123	0.7317	11.7212
Candidate_84	1	110	0.8182	13.1064
Candidate_670	1	104	0.8654	13.8626
Candidate_964	1	120	0.75	12.0142
Candidate_656	1	105	0.8571	13.7305
Candidate_939	1	187	0.4813	7.70967
Candidate_715	1	151	0.596	9.54773
Candidate_114	1	110	0.8182	13.1064
Candidate_555	1	105	0.8571	13.7305
Candidate_758	1	100	0.9	14.4171
Candidate_135	1	165	0.5455	8.73762
Candidate_250	1	163	0.5521	8.84483
Candidate_781	1	115	0.7826	12.5366
Candidate_268	1	112	0.8036	12.8724
Candidate_826	1	167	0.5389	8.63298
Candidate_222	1	117	0.7692	12.3223
Candidate_622	1	124	0.7258	11.6267
Candidate_921	1	171	0.5263	8.43104
Candidate_646	1	101	0.8911	14.2743
Candidate_193	1	106	0.8491	13.601
Candidate_76	1	106	0.8491	13.601
Candidate_58	1	100	0.9	14.4171
