# Supplementary material for: Genome-Wide Detection of Predicted Non-coding RNAs Related to the Adhesion Process in Vibrio alginolyticus Using High-Throughput Sequencing
Source: Front Microbiol. 2016 Apr 28;7:619. doi: 10.3389/fmicb.2016.00619 (PMC4848308; doi:10.3389/fmicb.2016.00619)
Supplement: TABLE S5 — Differential expression of ncRNAs under stress treatments. [file Table_5.XLSX]

## Sheet: Cu VS control
geneID	geneLength	control-Expression	Cu-Expression	control-RPKM	Cu-RPKM	log2 Ratio(Cu/control)	Up-Down-Regulation(Sample_1A/Sample_11A)	P-value	FDR
Candidate_950	118	0	3	0	42.0887	15.3611	Up	0.00500234	0.013082
Candidate_697	123	0	3	0	40.3778	15.3013	Up	0.00500234	0.0130089
Candidate_464	130	0	3	0	38.2036	15.2214	Up	0.00500234	0.0129366
Candidate_367	132	0	3	0	37.6248	15.1994	Up	0.00500234	0.0129726
Candidate_646	101	0	2	0	32.782	15.0006	Up	0.0223686	0.0477641
Candidate_488	108	0	2	0	30.6572	14.9039	Up	0.0223686	0.0485435
Candidate_30	109	0	2	0	30.376	14.8906	Up	0.0223686	0.0484306
Candidate_72	110	0	2	0	30.0998	14.8775	Up	0.0223686	0.0483183
Candidate_682	168	0	3	0	29.5623	14.8515	Up	0.00500234	0.0130453
Candidate_320	155	0	2	0	21.3612	14.3827	Up	0.0223686	0.0476548
Candidate_250	163	0	2	0	20.3128	14.3101	Up	0.0223686	0.0479843
Candidate_843	164	0	2	0	20.1889	14.3013	Up	0.0223686	0.0482064
Candidate_535	168	0	2	0	19.7082	14.2665	Up	0.0223686	0.0480951
Candidate_671	180	0	2	0	18.3943	14.167	Up	0.0223686	0.0478739
Candidate_160	101	0	1	0	16.391	14.0006	Up	0.100023	0.169312
Candidate_722	107	0	1	0	15.4719	13.9174	Up	0.100023	0.169621
Candidate_665	109	0	1	0	15.188	13.8906	Up	0.100023	0.168394
Candidate_70	111	0	1	0	14.9143	13.8644	Up	0.100023	0.170241
Candidate_740	112	0	1	0	14.7812	13.8515	Up	0.100023	0.16809
Candidate_509	114	0	1	0	14.5218	13.8259	Up	0.100023	0.168699
Candidate_318	119	0	1	0	13.9117	13.764	Up	0.100023	0.170553
Candidate_939	187	0	1	0	8.85288	13.1119	Up	0.100023	0.169005
Candidate_902	242	0	1	0	6.84087	12.74	Up	0.100023	0.16993
Candidate_83	103	1	131	4.62976	2105.53	8.82903	Up	2.84866e-84	6.97922e-83
Candidate_917	136	1	58	3.50636	706.018	7.65359	Up	3.92602e-37	5.80179e-36
Candidate_218	263	44	2119	79.7797	13338.3	7.38534	Up	0	0
Candidate_242	134	10	268	35.5869	3310.98	6.53977	Up	1.14014e-158	3.66026e-157
Candidate_216	577	27	494	22.3143	1417.35	5.98908	Up	2.52956e-280	1.12144e-278
Candidate_537	476	59	1045	59.1072	3634.43	5.94225	Up	0	0
Candidate_217	197	3	47	7.2619	394.964	5.76523	Up	1.18911e-27	1.31793e-26
Candidate_613	573	55	752	45.7724	2172.65	5.56883	Up	0	0
Candidate_365	165	2	25	5.78018	250.832	5.43946	Up	5.69974e-15	4.45921e-14
Candidate_494	227	185	2296	388.634	16744.5	5.42913	Up	0	0
Candidate_354	188	9	90	22.8286	792.521	5.11753	Up	2.57658e-48	4.44221e-47
Candidate_790	173	1	8	2.75644	76.5544	4.79561	Up	2.23488e-05	8.77921e-05
Candidate_342	151	1	8	3.15805	87.708	4.79561	Up	2.23488e-05	8.74232e-05
Candidate_18	217	2	13	4.39507	99.1768	4.49604	Up	1.17627e-07	5.73353e-07
Candidate_12	126	15	77	56.7696	1011.69	4.1555	Up	6.80606e-36	9.60067e-35
Candidate_788	136	4	19	14.0254	231.282	4.04353	Up	7.98904e-10	4.73745e-09
Candidate_391	107	4	18	17.8267	278.494	3.96553	Up	2.98534e-09	1.66428e-08
Candidate_171	213	141	632	315.671	4912.06	3.95983	Up	1.6303e-269	6.59917e-268
Candidate_945	129	5	22	18.4831	282.332	3.93311	Up	6.45118e-11	4.05814e-10
Candidate_147	103	4	17	18.519	273.236	3.88307	Up	1.10619e-08	5.95298e-08
Candidate_963	273	4	16	6.98703	97.025	3.79561	Up	4.06108e-08	2.0774e-07
Candidate_470	111	1	4	4.29608	59.6573	3.79561	Up	0.00546126	0.01393
Candidate_6	105	21	78	95.373	1229.79	3.68869	Up	8.90798e-33	1.15185e-31
Candidate_215	220	10	35	21.6757	263.373	3.60296	Up	2.69212e-15	2.16066e-14
Candidate_610	107	4	13	17.8267	201.134	3.49604	Up	1.88101e-06	8.26048e-06
Candidate_607	246	285	856	552.465	5760.56	3.38225	Up	0	0
Candidate_925	101	1	3	4.72143	49.173	3.38057	Up	0.020537	0.0454156
Candidate_517	108	1	3	4.41542	45.9858	3.38057	Up	0.020537	0.0453079
Candidate_395	151	1	3	3.15805	32.8905	3.38057	Up	0.020537	0.0452008
Candidate_916	192	2	6	4.96734	51.734	3.38057	Up	0.00130422	0.00386698
Candidate_476	208	8	22	18.341	175.1	3.25504	Up	2.51762e-09	1.42055e-08
Candidate_5	340	347	900	486.683	4382.18	3.17059	Up	8e-306	3.724e-304
Candidate_438	137	1619	4143	5635.36	50063.4	3.15118	Up	0	0
Candidate_277	110	2	5	8.67027	75.2495	3.11753	Up	0.0045822	0.0122236
Candidate_756	106	2	5	8.99745	78.0891	3.11753	Up	0.0045822	0.012294
Candidate_632	122	2	5	7.81746	67.8479	3.11753	Up	0.0045822	0.0122587
Candidate_431	497	39	96	37.42	319.773	3.09517	Up	1.74541e-33	2.3214e-32
Candidate_797	267	287	691	512.585	4284.43	3.06324	Up	2.19892e-226	8.52998e-225
Candidate_849	128	5	12	18.6275	155.202	3.05864	Up	1.87937e-05	7.41396e-05
Candidate_929	124	39	92	149.982	1228.27	3.03376	Up	1.78316e-31	2.2135e-30
Candidate_952	168	3	7	8.51544	68.9787	3.018	Up	0.0010643	0.00322757
Candidate_926	177	6	14	16.1649	130.943	3.018	Up	4.6488e-06	1.95839e-05
Candidate_299	262	9	21	16.3809	132.692	3.018	Up	2.2744e-08	1.18294e-07
Candidate_967	408	377	856	440.633	3473.28	2.97865	Up	4.97556e-271	2.10557e-269
Candidate_50	131	13	29	47.3225	366.482	2.95315	Up	9.46814e-11	5.83764e-10
Candidate_325	121	148	329	583.273	4501.29	2.9481	Up	3.10296e-104	8.49663e-103
Candidate_405	526	45	100	40.7964	314.732	2.94761	Up	5.41778e-33	7.10416e-32
Candidate_103	371	454	1001	583.549	4466.7	2.93628	Up	0	0
Candidate_696	165	199	434	575.128	4354.44	2.92053	Up	2.38094e-135	6.71714e-134
Candidate_366	242	13	28	25.6167	191.544	2.90252	Up	2.9669e-10	1.79363e-09
Candidate_595	239	7	15	13.9668	103.901	2.89514	Up	3.68934e-06	1.58285e-05
Candidate_538	294	42	88	68.1236	495.521	2.86272	Up	2.61506e-28	2.96905e-27
Candidate_881	480	81	168	80.471	579.421	2.84807	Up	4.44632e-52	8.44801e-51
Candidate_434	131	43	89	156.528	1124.72	2.84507	Up	2.06368e-28	2.37196e-27
Candidate_89	206	32	66	74.0761	530.4	2.84	Up	1.78961e-21	1.68295e-20
Candidate_651	217	325	662	714.199	5050.39	2.822	Up	4.04476e-197	1.39469e-195
Candidate_636	192	61	123	151.504	1060.55	2.80738	Up	5.43108e-38	8.15538e-37
Candidate_924	154	375	750	1161.2	8062.45	2.79561	Up	1.62795e-220	6.06249e-219
Candidate_898	128	7	14	26.0785	181.069	2.79561	Up	1.15678e-05	4.7029e-05
Candidate_638	468	4	8	4.07577	28.299	2.79561	Up	0.000817468	0.00252845
Candidate_927	124	1	2	3.84568	26.7014	2.79561	Up	0.0744672	0.134099
Candidate_548	181	3	6	7.90384	54.8781	2.79561	Up	0.0035034	0.00970734
Candidate_718	107	1	2	4.45668	30.9437	2.79561	Up	0.0744672	0.133582
Candidate_125	166	5	10	14.3634	99.7283	2.79561	Up	0.000195046	0.000672548
Candidate_235	103	1	2	4.62976	32.1454	2.79561	Up	0.0744672	0.13384
Candidate_337	276	1006	1955	1738.14	11726.4	2.75414	Up	0	0
Candidate_432	167	45	87	128.497	862.441	2.7467	Up	1.01728e-26	1.07623e-25
Candidate_190	117	12	23	48.9092	325.438	2.7342	Up	3.40062e-08	1.74916e-07
Candidate_20	189	11	21	27.754	183.943	2.72849	Up	1.35315e-07	6.52739e-07
Candidate_870	205	8	15	18.6094	121.133	2.7025	Up	8.75478e-06	3.59062e-05
Candidate_176	261	18	33	32.8872	209.315	2.67007	Up	8.03904e-11	5.02305e-10
Candidate_324	140	353	643	1202.38	7603.43	2.66076	Up	3.19318e-178	1.06173e-176
Candidate_489	272	862	1534	1511.24	9336.47	2.62714	Up	0	0
Candidate_675	190	8	14	20.0785	121.983	2.60296	Up	2.634e-05	0.000101753
Candidate_522	221	16	28	34.5242	209.745	2.60296	Up	3.63474e-09	2.01425e-08
Candidate_814	231	155	271	319.974	1942.15	2.60163	Up	3.19554e-74	7.25621e-73
Candidate_567	306	47	82	73.244	443.628	2.59857	Up	1.05536e-23	1.04526e-22
Candidate_448	160	26	45	77.4905	465.606	2.58702	Up	1.08827e-13	8.1708e-13
Candidate_521	218	18	31	39.3742	235.414	2.57988	Up	6.8704e-10	4.10022e-09
Candidate_534	166	7	12	20.1088	119.674	2.57321	Up	0.000107194	0.000380906
Candidate_290	361	15	25	19.8143	114.646	2.53257	Up	4.13548e-08	2.1039e-07
Candidate_39	279	48	80	82.0413	474.692	2.53257	Up	1.80268e-22	1.76663e-21
Candidate_815	117	3	5	12.2273	70.7474	2.53257	Up	0.0111381	0.0267949
Candidate_105	283	55	90	92.6769	526.481	2.5061	Up	9.53716e-25	9.97651e-24
Candidate_807	101	11	18	51.9358	295.038	2.5061	Up	3.49418e-06	1.50606e-05
Candidate_490	575	43	70	35.6612	201.538	2.49862	Up	1.46864e-19	1.32748e-18
Candidate_396	236	520	844	1050.72	5920.48	2.49434	Up	7.34084e-215	2.62859e-213
Candidate_680	131	86	139	313.056	1756.59	2.48828	Up	6.40074e-37	9.31108e-36
Candidate_934	164	75	121	218.078	1221.43	2.48565	Up	2.47804e-32	3.11764e-31
Candidate_854	138	23	37	79.4775	443.863	2.4815	Up	5.11812e-11	3.26368e-10
Candidate_442	242	67	106	132.025	725.132	2.45744	Up	3.78586e-28	4.24655e-27
Candidate_624	157	112	177	340.184	1866.38	2.45586	Up	9.59586e-46	1.59531e-44
Candidate_885	361	50	79	66.0478	362.282	2.45553	Up	2.11128e-21	1.9656e-20
Candidate_914	155	28	44	86.1433	469.945	2.44768	Up	1.32755e-12	9.36326e-12
Candidate_618	188	74	116	187.702	1021.47	2.44413	Up	1.97863e-30	2.42382e-29
Candidate_778	320	28	42	41.7257	217.283	2.38057	Up	1.00942e-11	6.91005e-11
Candidate_473	215	4	6	8.87191	46.1997	2.38057	Up	0.00777186	0.0192949
Candidate_443	114	2	3	8.36605	43.5655	2.38057	Up	0.0506884	0.0957219
Candidate_339	178	4	6	10.7161	55.803	2.38057	Up	0.00777186	0.0193465
Candidate_562	216	6	9	13.2462	68.9787	2.38057	Up	0.00129232	0.00385626
Candidate_36	147	11	16	35.6838	180.189	2.33617	Up	2.80128e-05	0.000107768
Candidate_474	206	9	13	20.8339	104.473	2.32612	Up	0.000157397	0.000548826
Candidate_938	240	32	46	63.582	317.302	2.31917	Up	2.63978e-12	1.84785e-11
Candidate_41	184	7	10	18.1416	89.9722	2.31018	Up	0.000903102	0.00277488
Candidate_264	140	40	57	136.247	674.021	2.30657	Up	9.15566e-15	7.04456e-14
Candidate_633	412	53	75	61.3443	301.363	2.2965	Up	8.41156e-19	7.31884e-18
Candidate_14	401	269	378	319.892	1560.54	2.28639	Up	6.27152e-87	1.62188e-85
Candidate_349	284	5	7	8.39551	40.8043	2.28103	Up	0.0053593	0.0137074
Candidate_554	102	10	14	46.7515	227.224	2.28103	Up	0.000110259	0.00038883
Candidate_895	112	10	14	42.5772	206.936	2.28103	Up	0.000110259	0.000390308
Candidate_47	222	63	88	135.327	656.23	2.27776	Up	1.52692e-21	1.45058e-20
Candidate_801	209	33	45	75.2945	356.445	2.24306	Up	1.32148e-11	8.85105e-11
Candidate_387	463	211	286	217.319	1022.61	2.23438	Up	2.93376e-64	5.93768e-63
Candidate_539	256	9	12	16.7648	77.6011	2.21064	Up	0.00043434	0.00140896
Candidate_121	126	15	20	56.7696	262.776	2.21064	Up	6.7666e-06	2.82498e-05
Candidate_57	165	3	4	8.67027	40.1331	2.21064	Up	0.0338978	0.0684574
Candidate_860	226	3	4	6.33007	29.3007	2.21064	Up	0.0338978	0.0681617
Candidate_551	119	3	4	12.0218	55.6467	2.21064	Up	0.0338978	0.0683092
Candidate_262	148	6	8	19.3324	89.4859	2.21064	Up	0.00367314	0.0100876
Candidate_812	108	3	4	13.2462	61.3144	2.21064	Up	0.0338978	0.0680148
Candidate_906	139	3	4	10.292	47.64	2.21064	Up	0.0338978	0.0678685
Candidate_713	243	123	160	241.376	1090.03	2.17502	Up	1.6796e-35	2.29957e-34
Candidate_301	245	10	13	19.4639	87.8423	2.17412	Up	0.000299844	0.00100055
Candidate_158	142	14	18	47.0148	209.851	2.15818	Up	2.5775e-05	9.99855e-05
Candidate_139	129	7	9	25.8764	115.499	2.15818	Up	0.0025093	0.00721037
Candidate_388	230	25	32	51.8331	230.329	2.15175	Up	2.69528e-08	1.39406e-07
Candidate_512	176	8418	10724	22808.2	100872	2.1449	Up	0	0
Candidate_592	140	27	34	91.9668	402.047	2.12818	Up	1.30924e-08	6.96517e-08
Candidate_874	407	347	436	406.565	1773.45	2.125	Up	1.69991e-90	4.52176e-89
Candidate_207	154	4	5	12.3861	53.7497	2.11753	Up	0.0225902	0.0480171
Candidate_492	235	32	40	64.9348	281.785	2.11753	Up	8.42794e-10	4.96608e-09
Candidate_303	153	24	30	74.8023	324.606	2.11753	Up	9.94768e-08	4.90015e-07
Candidate_98	133	4	5	14.3418	62.2364	2.11753	Up	0.0225902	0.0479077
Candidate_162	132	100	125	361.261	1567.7	2.11753	Up	3.71058e-27	4.01692e-26
Candidate_565	557	57	71	48.7995	211.023	2.11246	Up	4.10216e-16	3.37974e-15
Candidate_8	191	263	327	656.625	2834.27	2.10983	Up	1.0512e-67	2.33016e-66
Candidate_787	235	37	46	75.0809	324.053	2.10971	Up	5.4719e-11	3.46554e-10
Candidate_863	293	3380	4188	5501.04	23662.8	2.10484	Up	0	0
Candidate_96	290	256	316	420.957	1803.91	2.09939	Up	4.76354e-65	1.00792e-63
Candidate_581	194	9	11	22.1226	93.868	2.08511	Up	0.00116611	0.0035021
Candidate_245	162	118	144	347.346	1471.55	2.08289	Up	2.44302e-30	2.95383e-29
Candidate_376	316	41	50	61.8717	261.945	2.08191	Up	1.2887e-11	8.69408e-11
Candidate_835	358	1690	2049	2251.12	9475.13	2.0735	Up	0	0
Candidate_837	246	608	735	1178.59	4946.28	2.06928	Up	1.29062e-145	4.00524e-144
Candidate_231	142	5	6	16.791	69.9503	2.05864	Up	0.0150624	0.0347967
Candidate_930	240	169	202	335.792	1393.37	2.05294	Up	5.26912e-41	8.31449e-40
Candidate_953	356	110	131	147.346	609.183	2.04767	Up	3.89398e-27	4.16701e-26
Candidate_321	268	21	25	37.3663	154.43	2.04714	Up	1.93418e-06	8.45409e-06
Candidate_918	413	48	57	55.4226	228.482	2.04353	Up	1.01405e-12	7.26217e-12
Candidate_678	249	31	36	59.3687	239.348	2.01133	Up	1.90882e-08	9.98379e-08
Candidate_423	127	13	15	48.8129	195.53	2.00206	Up	0.000251298	0.000853863
Candidate_629	434	28	32	30.7655	122.064	1.98825	Up	1.43016e-07	6.82808e-07
Candidate_540	579	29	33	23.8844	94.3543	1.98202	Up	9.8561e-08	4.88087e-07
Candidate_130	277	98	110	168.71	657.415	1.96226	Up	8.57156e-22	8.22693e-21
Candidate_661	182	9	10	23.5812	90.961	1.94761	Up	0.00303594	0.00848787
Candidate_861	266	198	219	354.96	1362.98	1.94104	Up	5.39572e-41	8.37236e-40
Candidate_362	169	10	11	28.2169	107.754	1.93311	Up	0.00204424	0.00594746
Candidate_739	277	40	44	68.8614	262.966	1.93311	Up	1.64547e-09	9.45636e-09
Candidate_200	367	10	11	12.9936	49.6196	1.93311	Up	0.00204424	0.0059661
Candidate_760	155	329	359	1012.18	3834.33	1.9215	Up	4.87284e-65	1.00814e-63
Candidate_657	233	12	13	24.5596	92.3664	1.91108	Up	0.000931408	0.00284308
Candidate_316	188	13	14	32.9747	123.281	1.90252	Up	0.000630062	0.00200886
Candidate_857	332	123	132	176.67	658.207	1.89748	Up	1.19298e-24	1.22051e-23
Candidate_946	202	15	16	35.4108	131.128	1.88871	Up	0.000289388	0.000969138
Candidate_425	257	16	17	29.6881	109.507	1.88307	Up	0.000196447	0.000674878
Candidate_937	165	53	56	153.175	561.863	1.87504	Up	3.0986e-11	1.98951e-10
Candidate_635	333	54	57	77.3294	283.372	1.87361	Up	2.13678e-11	1.38149e-10
Candidate_726	151	78	82	246.328	899.007	1.86776	Up	1.26393e-15	1.03221e-14
Candidate_422	157	127	133	385.744	1402.42	1.8622	Up	3.4289e-24	3.4699e-23
Candidate_415	154	207	212	640.981	2278.99	1.83004	Up	1.38483e-36	1.98351e-35
Candidate_774	155	46	47	141.521	501.987	1.82663	Up	2.28208e-09	1.2955e-08
Candidate_547	132	78	79	281.784	990.785	1.81398	Up	1.54133e-14	1.17621e-13
Candidate_213	112	8	8	34.0618	118.249	1.79561	Up	0.0114872	0.0274925
Candidate_78	120	1	1	3.97387	13.7957	1.79561	Up	0.255334	0.367981
Candidate_313	157	1	1	3.03736	10.5445	1.79561	Up	0.255334	0.368552
Candidate_192	157	4	4	12.1494	42.1781	1.79561	Up	0.0623474	0.114941
Candidate_556	117	2	2	8.15154	28.299	1.79561	Up	0.155362	0.244328
Candidate_107	109	1	1	4.37491	15.188	1.79561	Up	0.255334	0.369124
Candidate_266	146	3	3	9.79859	34.0169	1.79561	Up	0.0975056	0.167178
Candidate_61	262	38	38	69.1636	240.109	1.79561	Up	1.05988e-07	5.19342e-07
Candidate_350	212	8	8	17.9949	62.4713	1.79561	Up	0.0114872	0.0274221
Candidate_667	146	62	62	202.504	703.016	1.79561	Up	1.33581e-11	8.88315e-11
Candidate_731	125	9	9	34.3343	119.195	1.79561	Up	0.00763458	0.019107
Candidate_143	134	7	7	24.9109	86.4808	1.79561	Up	0.017361	0.0396155
Candidate_136	179	18	18	47.9529	166.474	1.79561	Up	0.000216906	0.000742425
Candidate_922	115	1	1	4.14665	14.3956	1.79561	Up	0.255334	0.36628
Candidate_691	126	1	1	3.78464	13.1388	1.79561	Up	0.255334	0.367413
Candidate_238	127	6	6	22.5291	78.2121	1.79561	Up	0.0263826	0.0550722
Candidate_198	127	5	5	18.7742	65.1767	1.79561	Up	0.0403722	0.0787977
Candidate_440	100	5	5	23.8432	82.7745	1.79561	Up	0.0403722	0.0789633
Candidate_40	223	21	21	44.9066	155.898	1.79561	Up	6.79894e-05	0.000247258
Candidate_275	129	7	7	25.8764	89.8328	1.79561	Up	0.017361	0.0395186
Candidate_82	110	1	1	4.33514	15.0499	1.79561	Up	0.255334	0.370852
Candidate_948	122	13	13	50.8135	176.405	1.79561	Up	0.00153739	0.00452947
Candidate_150	267	13	13	23.2181	80.6044	1.79561	Up	0.00153739	0.00454385
Candidate_357	102	1	1	4.67515	16.2303	1.79561	Up	0.255334	0.370274
Candidate_524	103	1	1	4.62976	16.0727	1.79561	Up	0.255334	0.365155
Candidate_656	105	1	1	4.54157	15.7666	1.79561	Up	0.255334	0.366846
Candidate_520	123	1	1	3.87695	13.4593	1.79561	Up	0.255334	0.365717
Candidate_848	225	16	16	33.9104	117.724	1.79561	Up	0.000472682	0.00152272
Candidate_750	433	27	27	29.7352	103.229	1.79561	Up	6.82816e-06	2.83795e-05
Candidate_447	111	1	1	4.29608	14.9143	1.79561	Up	0.255334	0.369698
Candidate_241	236	50	49	101.031	343.724	1.76646	Up	2.67106e-09	1.49805e-08
Candidate_69	138	144	141	497.598	1691.48	1.76523	Up	1.04118e-23	1.0423e-22
Candidate_427	587	32	31	25.996	87.4279	1.7498	Up	2.34458e-06	1.01526e-05
Candidate_529	173	29	28	79.9369	267.94	1.74498	Up	7.33594e-06	3.03545e-05
Candidate_129	511	68	65	63.4576	210.581	1.73051	Up	1.6302e-11	1.06881e-10
Candidate_752	358	72	68	95.9058	314.45	1.71314	Up	8.17376e-12	5.67893e-11
Candidate_283	334	101	94	144.202	465.916	1.69198	Up	1.88962e-15	1.52977e-14
Candidate_545	234	13	12	26.4925	84.8969	1.68013	Up	0.00364114	0.0100293
Candidate_87	105	368	335	1671.3	5281.8	1.66006	Up	3.47464e-49	6.22094e-48
Candidate_170	237	11	10	22.133	69.8519	1.6581	Up	0.00814128	0.0199988
Candidate_248	220	11	10	23.8432	75.2495	1.6581	Up	0.00814128	0.0200517
Candidate_530	185	105	95	270.653	850.116	1.65122	Up	4.40406e-15	3.47473e-14
Candidate_864	252	260	235	492.003	1543.81	1.64975	Up	9.68872e-35	1.30728e-33
Candidate_708	291	41	37	67.1872	210.492	1.64751	Up	8.66548e-07	3.86008e-06
Candidate_161	220	2777	2497	6019.34	18789.8	1.64227	Up	0	0
Candidate_29	402	522	469	619.213	1931.4	1.64114	Up	6.28524e-67	1.36083e-65
Candidate_112	330	19	17	27.4559	85.2828	1.63514	Up	0.000780872	0.00243141
Candidate_244	149	498	445	1593.82	4944.25	1.63326	Up	3.80312e-63	7.53341e-62
Candidate_378	146	140	125	457.268	1417.37	1.63211	Up	5.24932e-19	4.6544e-18
Candidate_11	143	9	8	30.0125	92.6148	1.62568	Up	0.0184574	0.0416073
Candidate_110	145	188	167	618.28	1906.67	1.62472	Up	1.17911e-24	1.21972e-23
Candidate_409	314	392	346	595.322	1824.2	1.61552	Up	1.00039e-48	1.75729e-47
Candidate_582	326	25	22	36.5694	111.72	1.61118	Up	0.000170673	0.000592897
Candidate_48	223	287	252	613.723	1870.78	1.60798	Up	9.56268e-36	1.32878e-34
Candidate_669	121	719	629	2833.6	8605.81	1.60267	Up	6.1756e-86	1.55391e-84
Candidate_255	200	162	141	386.261	1167.12	1.59531	Up	1.52943e-20	1.39598e-19
Candidate_311	187	104	90	265.208	796.76	1.58702	Up	1.30241e-13	9.70033e-13
Candidate_56	307	52	45	80.7719	242.661	1.58702	Up	1.42386e-07	6.83307e-07
Candidate_709	419	44	38	50.0765	150.14	1.5841	Up	1.31607e-06	5.80691e-06
Candidate_907	311	51	44	78.1997	234.217	1.58261	Up	2.06522e-07	9.6136e-07
Candidate_544	535	29	25	25.8488	77.3593	1.58148	Up	8.0874e-05	0.000291836
Candidate_803	156	21	18	64.1934	191.018	1.57321	Up	0.000797308	0.00247431
Candidate_498	357	62	53	82.8169	245.773	1.56933	Up	1.57343e-08	8.27605e-08
Candidate_323	537	101	86	89.6897	265.125	1.56366	Up	8.1685e-13	5.89525e-12
Candidate_179	414	20	17	23.037	67.979	1.56114	Up	0.00117493	0.00351724
Candidate_34	445	33	28	35.363	104.166	1.55857	Up	3.8261e-05	0.000143633
Candidate_818	205	291	244	676.916	1970.44	1.54147	Up	1.44373e-32	1.84125e-31
Candidate_293	222	164	137	352.279	1021.63	1.53609	Up	5.9492e-19	5.22519e-18
Candidate_707	145	6	5	19.7323	57.0858	1.53257	Up	0.0656822	0.120138
Candidate_491	316	12	10	18.1088	52.3889	1.53257	Up	0.0124803	0.0292675
Candidate_118	126	12	10	45.4157	131.388	1.53257	Up	0.0124803	0.0294157
Candidate_751	110	12	10	52.0216	150.499	1.53257	Up	0.0124803	0.0293414
Candidate_23	221	460	383	992.569	2869.02	1.53132	Up	1.4387e-49	2.62634e-48
Candidate_439	240	1330	1105	2642.63	7622.15	1.52823	Up	7.9742e-139	2.39483e-137
Candidate_246	455	3396	2797	3559.19	10176.7	1.51565	Up	0	0
Candidate_575	174	17	14	46.5902	133.2	1.5155	Up	0.00378702	0.0103091
Candidate_26	243	34	28	66.7218	190.756	1.5155	Up	5.57774e-05	0.000206067
Candidate_21	548	39	32	33.9375	96.6709	1.5102	Up	1.80353e-05	7.14505e-05
Candidate_608	195	11	9	26.9001	76.4072	1.5061	Up	0.0187245	0.0421076
Candidate_226	209	460	375	1049.56	2970.38	1.50086	Up	4.10192e-47	6.94343e-46
Candidate_896	175	32	26	87.1982	245.958	1.49604	Up	0.000118276	0.000415528
Candidate_842	393	32	26	38.8287	109.523	1.49604	Up	0.000118276	0.000413966
Candidate_465	127	53	43	199.007	560.52	1.49395	Up	9.0679e-07	4.0201e-06
Candidate_308	213	93	75	208.209	582.919	1.48527	Up	1.30797e-10	8.0113e-10
Candidate_199	135	46	37	162.487	453.727	1.4815	Up	5.7972e-06	2.43117e-05
Candidate_251	388	20	16	24.5807	68.2676	1.47368	Up	0.00254296	0.00726226
Candidate_116	120	10	8	39.7387	110.366	1.47368	Up	0.0281978	0.0579518
Candidate_126	150	104	83	330.626	916.037	1.4702	Up	2.05422e-11	1.3374e-10
Candidate_117	204	84	67	196.356	543.715	1.46938	Up	1.6688e-09	9.53161e-09
Candidate_838	196	49	39	119.216	329.409	1.4663	Up	3.94616e-06	1.68526e-05
Candidate_868	257	39	31	72.3647	199.689	1.4644	Up	3.74786e-05	0.000141265
Candidate_559	124	19	15	73.068	200.261	1.45457	Up	0.0037446	0.0102536
Candidate_909	205	14	11	32.5664	88.8311	1.44768	Up	0.0123764	0.0292447
Candidate_677	515	37	29	34.2602	93.2217	1.44413	Up	7.87026e-05	0.000285106
Candidate_167	403	459	359	543.129	1474.74	1.44109	Up	1.81587e-42	2.91478e-41
Candidate_630	284	18	14	30.2238	81.6086	1.43304	Up	0.00551962	0.0140403
Candidate_433	230	85	66	176.233	475.053	1.43061	Up	4.69992e-09	2.5739e-08
Candidate_307	536	223	173	198.397	534.328	1.42933	Up	3.98394e-21	3.67232e-20
Candidate_652	348	40	31	54.8121	147.472	1.42787	Up	5.30332e-05	0.000196709
Candidate_855	230	44	34	91.2263	244.725	1.42364	Up	2.47358e-05	9.63558e-05
Candidate_224	148	590	453	1901.02	5067.14	1.4144	Up	1.39926e-51	2.60542e-50
Candidate_676	443	86	66	92.5742	246.642	1.41373	Up	6.53326e-09	3.53632e-08
Candidate_955	454	151	115	158.605	419.342	1.40269	Up	3.2726e-14	2.47707e-13
Candidate_81	553	29	22	25.0074	65.8603	1.39706	Up	0.000754836	0.00236617
Candidate_865	103	29	22	134.263	353.6	1.39706	Up	0.000754836	0.00235823
Candidate_347	472	53	40	53.5463	140.296	1.38961	Up	7.5406e-06	3.10633e-05
Candidate_302	151	4	3	12.6322	32.8905	1.38057	Up	0.161113	0.252095
Candidate_808	136	28	21	98.1781	255.627	1.38057	Up	0.00109675	0.00330445
Candidate_466	317	16	12	24.0689	62.6684	1.38057	Up	0.0120335	0.0286528
Candidate_385	305	24	18	37.5238	97.701	1.38057	Up	0.00241192	0.006952
Candidate_510	221	4	3	8.63104	22.4727	1.38057	Up	0.161113	0.251672
Candidate_138	116	12	9	49.3309	128.443	1.38057	Up	0.027544	0.0568591
Candidate_204	366	14653	10966	19091.5	49601.4	1.37745	Up	0	0
Candidate_165	187	51	38	130.054	336.41	1.37111	Up	1.55266e-05	6.17745e-05
Candidate_954	216	47	35	103.762	268.251	1.3703	Up	3.32742e-05	0.00012696
Candidate_755	192	19	14	47.1898	120.713	1.35503	Up	0.00785592	0.0194518
Candidate_43	582	72	53	58.9936	150.758	1.3536	Up	4.85928e-07	2.19611e-06
Candidate_445	185	572	421	1474.41	3767.36	1.35341	Up	6.83904e-45	1.11704e-43
Candidate_525	586	236	173	192.048	488.737	1.34759	Up	2.32744e-19	2.08351e-18
Candidate_137	459	382	280	396.868	1009.88	1.34746	Up	2.9167e-30	3.48134e-29
Candidate_759	545	202	146	176.746	443.489	1.32722	Up	3.1358e-16	2.60663e-15
Candidate_597	483	7	5	6.91109	17.1376	1.31018	Up	0.0993674	0.169745
Candidate_846	110	49	35	212.422	526.747	1.31018	Up	6.23166e-05	0.000227517
Candidate_383	164	7	5	20.354	50.4722	1.31018	Up	0.0993674	0.170057
Candidate_80	562	740	525	627.9	1546.5	1.3004	Up	3.97242e-52	7.70484e-51
Candidate_300	436	48	34	52.4989	129.098	1.29811	Up	8.8989e-05	0.000318649
Candidate_536	315	51	36	77.2067	189.199	1.2931	Up	5.90968e-05	0.000217467
Candidate_576	147	10	7	32.4398	78.8328	1.28103	Up	0.0620132	0.114552
Candidate_461	126	10	7	37.8464	91.9716	1.28103	Up	0.0620132	0.11478
Candidate_31	371	123	86	158.098	383.752	1.27936	Up	1.06019e-09	6.20778e-09
Candidate_195	296	63	44	101.495	246.086	1.27776	Up	1.15656e-05	4.72263e-05
Candidate_390	177	179	125	482.253	1169.13	1.27757	Up	2.28204e-13	1.68617e-12
Candidate_340	450	26	18	27.5522	66.2196	1.26509	Up	0.00461174	0.0122672
Candidate_650	171	159	110	443.401	1064.93	1.26408	Up	8.98652e-12	6.19737e-11
Candidate_19	166	94	65	270.032	648.234	1.26338	Up	1.43911e-07	6.83576e-07
Candidate_893	347	25	17	34.3563	81.1047	1.23921	Up	0.00666314	0.0168113
Candidate_424	514	59	40	54.7374	128.832	1.23489	Up	4.65154e-05	0.000173919
Candidate_205	211	68	46	153.682	360.912	1.2317	Up	1.36156e-05	5.48749e-05
Candidate_793	267	139	93	248.256	576.631	1.21582	Up	1.19528e-09	6.95506e-09
Candidate_564	106	3	2	13.4962	31.2356	1.21064	Up	0.260036	0.368483
Candidate_723	240	9	6	17.8824	41.3872	1.21064	Up	0.0935738	0.162229
Candidate_243	413	3	2	3.46391	8.0169	1.21064	Up	0.260036	0.367923
Candidate_871	343	36	24	50.05	115.836	1.21064	Up	0.0017251	0.00505053
Candidate_399	117	3	2	12.2273	28.299	1.21064	Up	0.260036	0.367365
Candidate_784	177	3	2	8.08246	18.7061	1.21064	Up	0.260036	0.369608
Candidate_156	557	33	22	28.2523	65.3874	1.21064	Up	0.00263876	0.0074445
Candidate_721	112	3	2	12.7732	29.5623	1.21064	Up	0.260036	0.369045
Candidate_659	308	180	119	278.687	639.621	1.19857	Up	1.13411e-11	7.70697e-11
Candidate_497	184	32	21	82.933	188.942	1.18792	Up	0.00376822	0.010288
Candidate_505	512	26	17	24.2158	54.9674	1.18263	Up	0.00894812	0.0217512
Candidate_149	562	26	17	22.0614	50.0771	1.18263	Up	0.00894812	0.0218081
Candidate_406	361	1409	921	1861.23	4223.56	1.18221	Up	3.98242e-77	9.26908e-76
Candidate_407	305	23	15	35.9603	81.4175	1.17893	Up	0.0138776	0.0323002
Candidate_699	352	34	22	46.0608	103.468	1.16757	Up	0.00349694	0.00974746
Candidate_968	200	17	11	40.5335	91.0519	1.16757	Up	0.0339988	0.0679246
Candidate_732	431	34	22	37.6181	84.5029	1.16757	Up	0.00349694	0.00971836
Candidate_185	322	17	11	25.1761	56.554	1.16757	Up	0.0339988	0.0677792
Candidate_829	554	115	74	98.9882	221.13	1.15957	Up	1.7479e-07	8.26039e-07
Candidate_102	362	28	18	36.8846	82.3172	1.15818	Up	0.00828948	0.0203092
Candidate_862	164	11	7	31.9848	70.6611	1.14353	Up	0.086606	0.15242
Candidate_279	270	22	14	38.8557	85.8402	1.14353	Up	0.0199981	0.0444348
Candidate_100	174	235	147	644.042	1398.6	1.11876	Up	1.10922e-12	7.88311e-12
Candidate_943	177	16	10	43.1064	93.5305	1.11753	Up	0.0495856	0.0940208
Candidate_480	173	61	38	168.143	363.633	1.1128	Up	0.000265332	0.000891784
Candidate_309	170	153	95	429.178	925.126	1.10807	Up	1.28234e-08	6.86125e-08
Candidate_259	315	137	85	207.398	446.719	1.10696	Up	7.42954e-08	3.71876e-07
Candidate_839	405	121	75	142.471	306.572	1.10556	Up	4.3312e-07	1.967e-06
Candidate_594	105	21	13	95.373	204.965	1.10373	Up	0.0287806	0.0587604
Candidate_826	167	13	8	37.1212	79.3049	1.09517	Up	0.0793582	0.141267
Candidate_63	595	62	38	49.6901	105.729	1.08934	Up	0.00033958	0.0011211
Candidate_459	217	23	14	50.5433	106.806	1.0794	Up	0.0263286	0.055083
Candidate_92	209	28	17	63.8862	134.657	1.07571	Up	0.0154461	0.0355949
Candidate_702	135	71	43	250.796	527.304	1.07212	Up	0.000174201	0.000602904
Candidate_258	316	40	24	60.3626	125.733	1.05864	Up	0.00497254	0.0130407
Candidate_508	141	5	3	16.9101	35.2232	1.05864	Up	0.240126	0.353171
Candidate_418	168	10	6	28.3848	59.1246	1.05864	Up	0.129217	0.208856
Candidate_247	164	10	6	29.0771	60.5667	1.05864	Up	0.129217	0.208494
Candidate_106	137	5	3	17.4038	36.2516	1.05864	Up	0.240126	0.352614
Candidate_352	484	30	18	29.5577	61.5678	1.05864	Up	0.0141054	0.0327484
Candidate_832	180	20	12	52.985	110.366	1.05864	Up	0.041354	0.0800428
Candidate_379	418	154	92	175.687	364.366	1.05238	Up	8.27678e-08	4.12069e-07
Candidate_298	153	67	40	208.823	432.808	1.05144	Up	0.000362348	0.00119204
Candidate_85	238	177	105	354.643	730.363	1.04225	Up	1.38488e-08	7.32572e-08
Candidate_969	223	27	16	57.737	118.78	1.04072	Up	0.0218752	0.0475837
Candidate_95	165	22	13	63.582	130.432	1.03661	Up	0.037595	0.0738417
Candidate_372	254	17	10	31.9162	65.1767	1.03007	Up	0.0655524	0.120136
Candidate_52	351	29	17	39.3991	80.1804	1.02509	Up	0.0198882	0.0442964
Candidate_786	134	24	14	85.4086	172.962	1.018	Up	0.0341106	0.0678568
Candidate_867	118	31	18	125.278	252.532	1.01133	Up	0.0180594	0.0408089
Candidate_455	542	219	127	192.682	387.91	1.0095	Up	1.30146e-09	7.52583e-09
Candidate_605	116	19	11	78.1072	156.986	1.00711	Up	0.0593036	0.110645
Candidate_335	236	64	37	129.319	259.547	1.00506	Up	0.00094329	0.00286994
Candidate_798	491	45	26	43.7045	87.6634	1.00419	Up	0.00523484	0.013426
Candidate_312	545	45	26	39.3742	78.9775	1.00419	Up	0.00523484	0.0134631
Candidate_711	501	26	15	24.7475	49.5655	1.00206	Up	0.0309042	0.0628205
Candidate_436	381	33	19	41.3033	82.5572	0.999139	Up	0.0163827	0.0376599
Candidate_825	476	40	23	40.0727	79.9921	0.997239	Up	0.00878944	0.0214776
Candidate_532	155	94	54	289.195	576.751	0.995904	Up	8.12988e-05	0.000292236
Candidate_971	234	7	4	14.2652	28.299	0.98825	Up	0.21631	0.324814
Candidate_821	245	56	32	108.998	216.227	0.98825	Up	0.00235724	0.0068155
Candidate_785	128	7	4	26.0785	51.734	0.98825	Up	0.21631	0.324291
Candidate_649	296	28	16	45.1088	89.4859	0.98825	Up	0.0279686	0.0576079
Candidate_4	176	7	4	18.9662	37.6248	0.98825	Up	0.21631	0.323769
Candidate_809	417	475	271	543.191	1075.87	0.985971	Up	4.7462e-18	4.0914e-17
Candidate_526	510	109	62	101.918	201.256	0.981617	Up	3.13188e-05	0.000119991
Candidate_210	331	39	22	56.1865	110.033	0.969635	Up	0.0121801	0.0289277
Candidate_789	582	34	19	27.8581	54.0452	0.95607	Up	0.0206454	0.0453322
Candidate_817	275	102	57	176.874	343.138	0.95607	Up	9.32592e-05	0.00033266
Candidate_487	572	34	19	28.3451	54.99	0.95607	Up	0.0206454	0.0452256
Candidate_408	192	34	19	84.4448	163.824	0.95607	Up	0.0206454	0.0451194
Candidate_776	505	43	24	40.6043	78.6767	0.954303	Up	0.00997388	0.0241187
Candidate_24	432	52	29	57.4004	111.132	0.953147	Up	0.00488058	0.0129086
Candidate_976	422	52	29	58.7606	113.766	0.953147	Up	0.00488058	0.012872
Candidate_234	133	9	5	32.2691	62.2364	0.947608	Up	0.193188	0.295333
Candidate_49	110	9	5	39.0162	75.2495	0.947608	Up	0.193188	0.294849
Candidate_858	151	20	11	63.1609	120.599	0.933109	Up	0.076074	0.13594
Candidate_553	153	20	11	62.3353	119.022	0.933109	Up	0.076074	0.13568
Candidate_225	208	62	34	142.142	270.609	0.928872	Up	0.00296962	0.00832746
Candidate_411	198	10695	5849	25757.9	48903.8	0.924931	Up	0	0
Candidate_471	286	22	12	36.6819	69.4611	0.921136	Up	0.0681952	0.124003
Candidate_134	544	33	18	28.9275	54.7772	0.921136	Up	0.0286108	0.0585421
Candidate_189	496	314	171	301.886	570.743	0.918837	Up	9.02322e-11	5.60041e-10
Candidate_681	163	35	19	102.394	192.971	0.91425	Up	0.0257516	0.0541191
Candidate_15	160	37	20	110.275	206.936	0.90808	Up	0.023178	0.0489313
Candidate_3	356	26	14	34.8272	65.1035	0.90252	Up	0.0547926	0.103054
Candidate_596	205	13	7	30.2402	56.5289	0.90252	Up	0.152945	0.240933
Candidate_617	238	929	499	1861.38	3470.96	0.898966	Up	2.43012e-27	2.6617e-26
Candidate_483	595	41	22	32.8596	61.2114	0.897485	Up	0.0187802	0.042131
Candidate_86	144	217	116	718.609	1333.59	0.892035	Up	1.83755e-07	8.59678e-07
Candidate_223	188	487	260	1235.28	2289.51	0.890195	Up	8.2509e-15	6.40132e-14
Candidate_261	155	53	28	163.057	299.056	0.87504	Up	0.0100174	0.024161
Candidate_145	145	19	10	62.4857	114.172	0.869606	Up	0.107685	0.179668
Candidate_124	155	38	20	116.909	213.612	0.869606	Up	0.0285528	0.0585521
Candidate_328	238	5592	2899	11204.3	20165	0.847796	Up	2.1148e-135	6.15275e-134
Candidate_356	298	29	15	46.4063	83.33	0.844515	Up	0.0607934	0.112746
Candidate_527	354	29	15	39.0652	70.1479	0.844515	Up	0.0607934	0.112971
Candidate_410	168	68	35	193.017	344.894	0.837425	Up	0.00583382	0.0147991
Candidate_822	106	896	460	4030.86	7184.2	0.83374	Up	2.11852e-22	2.05452e-21
Candidate_747	262	82	42	149.248	265.384	0.830371	Up	0.00282468	0.00794495
Candidate_700	586	207	105	168.449	296.632	0.816364	Up	4.3208e-06	1.83683e-05
Candidate_164	253	71	36	133.824	235.564	0.815783	Up	0.00629712	0.015931
Candidate_194	494	1313	661	1267.46	2215.14	0.80546	Up	1.12637e-29	1.32741e-28
Candidate_344	140	4	2	13.6247	23.6498	0.795605	Up	0.381934	0.505086
Candidate_506	133	10	5	35.8545	62.2364	0.795605	Up	0.252956	0.369125
Candidate_528	147	2	1	6.48796	11.2618	0.795605	Up	0.4362	0.555543
Candidate_888	548	32	16	27.8461	48.3355	0.795605	Up	0.0663124	0.121053
Candidate_191	108	2	1	8.83083	15.3286	0.795605	Up	0.4362	0.554784
Candidate_568	109	2	1	8.74981	15.188	0.795605	Up	0.4362	0.551769
Candidate_304	153	4	2	12.4671	21.6404	0.795605	Up	0.381934	0.502232
Candidate_232	142	14	7	47.0148	81.6086	0.795605	Up	0.194994	0.296634
Candidate_472	116	4	2	16.4436	28.5429	0.795605	Up	0.381934	0.500818
Candidate_949	136	16	8	56.1018	97.3817	0.795605	Up	0.171853	0.265773
Candidate_51	252	4	2	7.56928	13.1388	0.795605	Up	0.381934	0.50437
Candidate_429	166	4	2	11.4907	19.9457	0.795605	Up	0.381934	0.502943
Candidate_122	146	10	5	32.662	56.6948	0.795605	Up	0.252956	0.368548
Candidate_549	302	6	3	9.47414	16.4453	0.795605	Up	0.33214	0.453405
Candidate_887	127	2	1	7.50968	13.0353	0.795605	Up	0.4362	0.550274
Candidate_879	481	38	19	37.6733	65.3936	0.795605	Up	0.047212	0.0898862
Candidate_276	201	4	2	9.48985	16.4725	0.795605	Up	0.381934	0.501524
Candidate_66	193	12	6	29.6496	51.466	0.795605	Up	0.221786	0.328794
Candidate_601	115	2	1	8.2933	14.3956	0.795605	Up	0.4362	0.554028
Candidate_182	250	14	7	26.7044	46.3537	0.795605	Up	0.194994	0.297119
Candidate_869	247	18	9	34.7513	60.3215	0.795605	Up	0.151777	0.239906
Candidate_295	175	2	1	5.44988	9.45994	0.795605	Up	0.4362	0.553273
Candidate_770	102	2	1	9.35029	16.2303	0.795605	Up	0.4362	0.551021
Candidate_278	166	6	3	17.2361	29.9185	0.795605	Up	0.33214	0.452741
Candidate_389	135	2	1	7.06467	12.2629	0.795605	Up	0.4362	0.549529
Candidate_288	135	4	2	14.1293	24.5258	0.795605	Up	0.381934	0.500113
Candidate_563	191	4	2	9.9867	17.335	0.795605	Up	0.381934	0.503655
Candidate_940	282	16	8	27.0562	46.9642	0.795605	Up	0.171853	0.266215
Candidate_220	123	2	1	7.7539	13.4593	0.795605	Up	0.4362	0.55252
Candidate_507	292	10	5	16.331	28.3474	0.795605	Up	0.252956	0.367972
Candidate_393	593	151	74	121.428	206.587	0.766654	Up	0.000248804	0.000848485
Candidate_780	441	45	22	48.6597	82.5868	0.763184	Up	0.0405282	0.0789367
Candidate_132	551	39	19	33.7527	57.0858	0.758131	Up	0.0567808	0.10615
Candidate_913	237	37	18	74.4473	125.733	0.756077	Up	0.0636302	0.117075
Candidate_518	557	37	18	31.6768	53.4988	0.756077	Up	0.0636302	0.116844
Candidate_856	273	29	14	50.656	84.8969	0.744979	Up	0.101311	0.169641
Candidate_736	551	52	25	45.0036	75.1129	0.739022	Up	0.0345482	0.0684348
Candidate_77	525	25	12	22.7079	37.8398	0.736712	Up	0.128776	0.208506
Candidate_578	559	69	33	58.8617	97.7301	0.731475	Up	0.0170746	0.0390577
Candidate_800	175	46	22	125.347	208.119	0.731475	Up	0.0482296	0.0916362
Candidate_9	201	113	54	268.088	444.758	0.730314	Up	0.0025897	0.0073283
Candidate_253	149	21	10	67.2091	111.107	0.725216	Up	0.164791	0.256127
Candidate_625	423	61	29	68.7678	113.497	0.722849	Up	0.0262984	0.0551437
Candidate_897	210	40	19	90.8314	149.782	0.721605	Up	0.0677384	0.123414
Candidate_398	153	19	9	59.2185	97.3817	0.717603	Up	0.18701	0.287304
Candidate_394	390	34	16	41.5728	67.9175	0.708142	Up	0.0958868	0.165316
Candidate_883	189	17	8	42.8926	70.0736	0.708142	Up	0.212784	0.320035
Candidate_211	247	32	15	61.7801	100.536	0.702496	Up	0.107897	0.179379
Candidate_355	152	30	14	94.1181	152.479	0.69607	Up	0.12157	0.198564
Candidate_552	474	30	14	30.1813	48.8963	0.69607	Up	0.12157	0.198913
Candidate_291	283	60	28	101.102	163.794	0.69607	Up	0.0344032	0.0682929
Candidate_177	543	41	19	36.0064	57.9269	0.685981	Up	0.0801878	0.142471
Candidate_364	359	41	19	54.4609	87.6164	0.685981	Up	0.0801878	0.1422
Candidate_214	420	37	17	42.0095	67.0079	0.673615	Up	0.101113	0.169614
Candidate_180	215	24	11	53.2314	84.6995	0.670074	Up	0.175558	0.271052
Candidate_712	258	35	16	64.691	102.666	0.666322	Up	0.113722	0.187722
Candidate_463	386	35	16	43.239	68.6213	0.666322	Up	0.113722	0.18739
Candidate_609	144	81	37	268.237	425.369	0.665209	Up	0.0205238	0.0454944
Candidate_959	290	11	5	18.088	28.5429	0.658102	Up	0.32045	0.438734
Candidate_430	168	11	5	31.2233	49.2705	0.658102	Up	0.32045	0.43938
Candidate_533	595	141	63	113.005	175.287	0.633334	Up	0.00424188	0.0114469
Candidate_836	117	18	8	73.3638	113.196	0.62568	Up	0.258684	0.368249
Candidate_586	185	9	4	23.1988	35.7944	0.62568	Up	0.371362	0.493207
Candidate_392	228	27	12	56.4708	87.131	0.62568	Up	0.184486	0.283895
Candidate_499	170	355	157	995.806	1528.89	0.618551	Up	1.23076e-05	4.9819e-05
Candidate_744	230	34	15	70.4931	107.967	0.615033	Up	0.150619	0.23848
Candidate_911	311	50	22	76.6664	117.109	0.611181	Up	0.090624	0.157998
Candidate_401	123	41	18	158.955	242.267	0.607978	Up	0.123407	0.201212
Candidate_816	349	57	25	77.8834	118.588	0.606571	Up	0.0748838	0.134071
Candidate_910	599	80	35	63.6881	96.7314	0.60296	Up	0.0384878	0.0754361
Candidate_285	266	176	77	315.52	479.221	0.60296	Up	0.0025696	0.00731589
Candidate_93	429	39	17	43.3514	65.6021	0.597666	Up	0.13866	0.221809
Candidate_782	529	53	23	47.7766	71.9778	0.591247	Up	0.093468	0.162348
Candidate_35	223	30	13	64.1522	96.5083	0.589154	Up	0.1919	0.293847
Candidate_935	303	30	13	47.2143	71.0276	0.589154	Up	0.1919	0.294331
Candidate_958	198	7	3	16.8589	25.0832	0.573213	Up	0.434194	0.553746
Candidate_813	438	28	12	30.4845	45.3559	0.573213	Up	0.217148	0.324502
Candidate_151	341	246	105	344.014	509.755	0.567336	Up	0.000906368	0.00277575
Candidate_38	351	149	63	202.43	297.139	0.553717	Up	0.0112682	0.0270378
Candidate_206	558	98	41	83.7505	121.64	0.538447	Up	0.0438662	0.0845537
Candidate_458	277	48	20	82.6336	119.53	0.532571	Up	0.149934	0.2378
Candidate_296	386	24	10	29.6496	42.8883	0.532571	Up	0.279782	0.389936
Candidate_280	565	48	20	40.5124	58.6014	0.532571	Up	0.149934	0.238205
Candidate_705	180	12	5	31.791	45.9858	0.532571	Up	0.394684	0.514637
Candidate_668	383	12	5	14.9409	21.6121	0.532571	Up	0.394684	0.513917
Candidate_764	183	46	19	119.868	171.881	0.519971	Up	0.167854	0.260454
Candidate_377	412	51	21	59.0294	84.3817	0.515497	Up	0.152732	0.241006
Candidate_371	210	17	7	38.6033	55.183	0.515497	Up	0.35488	0.477447
Candidate_579	276	17	7	29.3721	41.987	0.515497	Up	0.35488	0.476758
Candidate_589	275	39	16	67.6281	96.3194	0.510203	Up	0.207374	0.312403
Candidate_282	139	22	9	75.475	107.19	0.506099	Up	0.318786	0.437743
Candidate_550	252	27	11	51.0927	72.2634	0.500149	Up	0.286722	0.398415
Candidate_572	278	32	13	54.8909	77.415	0.496045	Up	0.258338	0.36832
Candidate_686	441	57	23	61.6356	86.3407	0.486277	Up	0.157198	0.246382
Candidate_641	197	157	63	380.04	529.42	0.478264	Up	0.0264916	0.055176
Candidate_799	158	5	2	15.0907	20.9556	0.473677	Up	0.514428	0.622799
Candidate_640	155	5	2	15.3827	21.3612	0.473677	Up	0.514428	0.624423
Candidate_964	120	5	2	19.8694	27.5915	0.473677	Up	0.514428	0.62199
Candidate_899	336	35	14	49.6734	68.9787	0.473677	Up	0.2625	0.370284
Candidate_267	384	40	16	49.6734	68.9787	0.473677	Up	0.236576	0.349053
Candidate_973	145	5	2	16.4436	22.8343	0.473677	Up	0.514428	0.625238
Candidate_892	105	10	4	45.4157	63.0663	0.473677	Up	0.460448	0.574634
Candidate_634	242	5	2	9.85258	13.6817	0.473677	Up	0.514428	0.62361
Candidate_715	151	5	2	15.7902	21.927	0.473677	Up	0.514428	0.621183
Candidate_67	516	68	27	62.8427	86.6244	0.46303	Up	0.145701	0.232273
Candidate_227	169	38	15	107.224	146.937	0.454568	Up	0.265698	0.373099
Candidate_827	369	104	41	134.401	183.943	0.452718	Up	0.0845696	0.149401
Candidate_428	176	23	9	62.3176	84.6557	0.441968	Up	0.370768	0.493121
Candidate_54	439	36	14	39.1051	52.7946	0.433035	Up	0.298692	0.413813
Candidate_746	264	44	17	79.4775	106.603	0.423636	Up	0.26983	0.378331
Candidate_97	187	145	56	369.762	495.762	0.423051	Up	0.0606074	0.112851
Candidate_627	455	169	65	177.121	236.498	0.417094	Up	0.0468786	0.0894344
Candidate_908	563	39	15	33.0333	44.1072	0.417094	Up	0.300648	0.415904
Candidate_37	117	13	5	52.985	70.7474	0.417094	Up	0.474482	0.58899
Candidate_59	181	13	5	34.25	45.7318	0.417094	Up	0.474482	0.588206
Candidate_457	240	113	43	224.524	296.609	0.401691	Up	0.113508	0.187701
Candidate_566	594	37	14	29.7037	39.0183	0.393507	Up	0.337424	0.457266
Candidate_768	168	40	15	113.539	147.812	0.380568	Up	0.337958	0.457324
Candidate_763	257	16	6	29.6881	38.6496	0.380568	Up	0.48182	0.594138
Candidate_773	131	8	3	29.1215	37.912	0.380568	Up	0.543134	0.648279
Candidate_833	112	16	6	68.1236	88.6869	0.380568	Up	0.48182	0.593352
Candidate_765	305	8	3	12.5079	16.2835	0.380568	Up	0.543134	0.649111
Candidate_523	380	289	108	362.668	470.508	0.375567	Up	0.0214204	0.0467035
Candidate_514	354	186	69	250.556	322.68	0.364971	Up	0.0705714	0.127825
Candidate_197	486	54	20	52.985	68.1271	0.362646	Up	0.30187	0.416357
Candidate_338	190	65	24	163.138	209.114	0.3582	Up	0.270272	0.378381
Candidate_956	197	65	24	157.341	201.684	0.3582	Up	0.270272	0.377813
Candidate_975	527	149	55	134.825	172.774	0.357796	Up	0.110426	0.183256
Candidate_501	391	57	21	69.5174	88.9138	0.355033	Up	0.30099	0.415759
Candidate_561	176	19	7	51.4797	65.8433	0.355033	Up	0.485128	0.593501
Candidate_850	331	19	7	27.3729	35.0103	0.355033	Up	0.485128	0.592722
Candidate_236	192	44	16	109.282	137.957	0.336174	Up	0.375998	0.498653
Candidate_477	223	11	4	23.5225	29.6949	0.336174	Up	0.554764	0.658782
Candidate_622	124	11	4	42.3025	53.4029	0.336174	Up	0.554764	0.657943
Candidate_239	378	132	48	166.524	210.221	0.336174	Up	0.156793	0.246162
Candidate_805	495	33	12	31.791	40.1331	0.336174	Up	0.426148	0.546479
Candidate_684	437	392	142	427.76	537.939	0.330643	Up	0.0197299	0.0440493
Candidate_44	472	39	14	39.402	49.1035	0.317558	Up	0.421982	0.541883
Candidate_819	101	14	5	66.1001	81.9549	0.310178	Up	0.558562	0.658255
Candidate_820	253	14	5	26.3878	32.7172	0.310178	Up	0.558562	0.659089
Candidate_660	295	28	10	45.2618	56.1183	0.310178	Up	0.482648	0.593587
Candidate_332	137	311	111	1082.52	1341.31	0.30925	Up	0.0518734	0.0977614
Candidate_468	379	31	11	39.0048	48.0485	0.300841	Up	0.479606	0.592193
Candidate_91	139	31	11	106.351	131.01	0.300841	Up	0.479606	0.592979
Candidate_654	277	17	6	29.2661	35.859	0.293105	Up	0.558206	0.659505
Candidate_17	308	23	8	35.61	42.9997	0.272043	Up	0.551226	0.655417
Candidate_454	108	159	55	702.051	843.073	0.264082	Up	0.227034	0.336039
Candidate_426	393	758	261	919.755	1099.45	0.257457	Up	0.0133092	0.0310549
Candidate_824	114	93	32	389.021	464.699	0.256446	Up	0.353754	0.476621
Candidate_754	101	166	57	783.758	934.286	0.253456	Up	0.237074	0.349234
Candidate_166	240	35	12	69.5428	82.7745	0.251285	Up	0.527894	0.634154
Candidate_724	370	38	13	48.9753	58.1658	0.248117	Up	0.521416	0.627993
Candidate_580	128	44	15	163.922	194.003	0.243064	Up	0.508304	0.619412
Candidate_666	574	101	34	83.9083	98.0603	0.224857	Up	0.397254	0.515821
Candidate_873	207	12	4	27.6443	31.9901	0.210643	Up	0.652394	0.74525
Candidate_513	186	3	1	7.69137	8.90048	0.210643	Up	0.623424	0.716553
Candidate_643	109	3	1	13.1247	15.188	0.210643	Up	0.623424	0.720109
Candidate_905	175	27	9	73.5734	85.1395	0.210643	Up	0.609466	0.706616
Candidate_647	214	6	2	13.37	15.4719	0.210643	Up	0.651578	0.746149
Candidate_771	228	3	1	6.27454	7.26092	0.210643	Up	0.623424	0.721003
Candidate_852	167	15	5	42.8322	49.5655	0.210643	Up	0.645598	0.740212
Candidate_284	131	3	1	10.9206	12.6373	0.210643	Up	0.623424	0.719217
Candidate_966	144	12	4	39.7387	45.9858	0.210643	Up	0.652394	0.746166
Candidate_360	259	3	1	5.52353	6.39185	0.210643	Up	0.623424	0.715669
Candidate_941	240	9	3	17.8824	20.6936	0.210643	Up	0.655906	0.748344
Candidate_693	112	3	1	12.7732	14.7812	0.210643	Up	0.623424	0.717438
Candidate_872	163	3	1	8.77665	10.1564	0.210643	Up	0.623424	0.718326
Candidate_734	217	97	32	213.161	244.127	0.195692	Up	0.46495	0.579476
Candidate_435	364	94	31	123.146	140.989	0.195213	Up	0.471536	0.586115
Candidate_60	550	73	24	63.293	72.2395	0.190743	Up	0.522306	0.628252
Candidate_169	520	120	39	110.046	124.162	0.174117	Up	0.475068	0.588149
Candidate_698	138	84	27	290.266	323.9	0.158175	Up	0.568346	0.66224
Candidate_894	562	103	33	87.3969	97.2084	0.153499	Up	0.549118	0.653745
Candidate_373	290	22	7	36.176	39.9601	0.143529	Up	0.702738	0.794956
Candidate_412	121	247	78	973.435	1067.17	0.13264	Up	0.453726	0.567767
Candidate_701	323	38	12	56.1018	61.5042	0.13264	Up	0.693388	0.787249
Candidate_101	206	38	12	87.9654	96.4363	0.13264	Up	0.693388	0.78629
Candidate_201	538	114	36	101.046	110.776	0.13264	Up	0.58497	0.680759
Candidate_449	346	238	75	328.017	358.849	0.129606	Up	0.470876	0.586077
Candidate_612	128	94	29	350.198	375.072	0.0989974	Up	0.690544	0.784977
Candidate_249	130	13	4	47.6865	50.9381	0.0951655	Up	0.751514	0.841949
Candidate_326	346	23	7	31.6991	33.4926	0.0793982	Up	0.778178	0.866607
Candidate_343	289	23	7	37.9512	40.0984	0.0793982	Up	0.778178	0.865572
Candidate_131	313	33	10	50.2765	52.891	0.0731392	Up	0.787104	0.874456
Candidate_381	498	53	16	50.7507	53.1884	0.0676848	Up	0.789262	0.873725
Candidate_380	437	103	31	112.396	117.437	0.063301	Up	0.773362	0.862275
Candidate_108	145	10	3	32.8872	34.2515	0.0586396	Up	0.769724	0.86028
Candidate_202	114	10	3	41.8303	43.5655	0.0586396	Up	0.769724	0.859248
Candidate_504	543	70	21	61.4743	64.0245	0.0586396	Up	0.800038	0.860087
Candidate_420	423	117	35	131.899	136.979	0.0545235	Up	0.790396	0.873941
Candidate_603	485	37	11	36.3794	37.5472	0.0455835	Up	0.82881	0.878841
Candidate_690	501	27	8	25.6993	26.435	0.0407177	Up	0.829514	0.878587
Candidate_173	132	17	5	61.4144	62.7079	0.0300705	Up	0.82339	0.875087
Candidate_133	250	17	5	32.4268	33.1098	0.0300705	Up	0.82339	0.874089
Candidate_728	129	34	10	125.685	128.333	0.0300705	Up	0.85062	0.89686
Candidate_687	462	65	19	67.0914	68.0829	0.0211649	Up	0.879634	0.920156
Candidate_270	139	31	9	106.351	107.19	0.0113339	Up	0.874298	0.915603
Candidate_957	150	236	68	750.267	750.489	0.000425026	Up	0.95792	0.970428
Candidate_361	238	68	0	136.247	0	-17.0559	Down	5.19584e-08	2.62898e-07
Candidate_486	109	27	0	118.122	0	-16.8499	Down	0.00167073	0.00490679
Candidate_229	206	33	0	76.391	0	-16.2211	Down	0.000365856	0.00119934
Candidate_844	175	28	0	76.2984	0	-16.2194	Down	0.0012971	0.00385815
Candidate_631	112	12	0	51.0927	0	-15.6408	Down	0.0744564	0.1346
Candidate_157	141	15	0	50.7303	0	-15.6306	Down	0.034842	0.0685791
Candidate_475	116	12	0	49.3309	0	-15.5902	Down	0.0744564	0.134339
Candidate_32	155	15	0	46.1482	0	-15.494	Down	0.034842	0.0688703
Candidate_462	114	11	0	46.0133	0	-15.4898	Down	0.0959034	0.165039
Candidate_875	226	21	0	44.3105	0	-15.4354	Down	0.00762966	0.0191461
Candidate_368	175	16	0	43.5991	0	-15.412	Down	0.0270502	0.0560885
Candidate_577	131	11	0	40.0421	0	-15.2892	Down	0.0959034	0.164734
Candidate_353	191	16	0	39.9468	0	-15.2858	Down	0.0270502	0.0559639
Candidate_974	201	15	0	35.5869	0	-15.1191	Down	0.034842	0.0687244
Candidate_327	100	7	0	33.3805	0	-15.0267	Down	0.263978	0.371244
Candidate_823	147	10	0	32.4398	0	-14.9855	Down	0.123529	0.200707
Candidate_611	265	16	0	28.7918	0	-14.8134	Down	0.0270502	0.0562137
Candidate_570	102	6	0	28.0509	0	-14.7758	Down	0.340016	0.458775
Candidate_450	184	8	0	20.7333	0	-14.3397	Down	0.204944	0.309745
Candidate_375	236	10	0	20.2061	0	-14.3025	Down	0.123529	0.200357
Candidate_484	245	10	0	19.4639	0	-14.2485	Down	0.123529	0.201058
Candidate_960	128	5	0	18.6275	0	-14.1851	Down	0.437958	0.550999
Candidate_762	135	5	0	17.6617	0	-14.1083	Down	0.437958	0.550255
Candidate_382	192	7	0	17.3857	0	-14.0856	Down	0.263978	0.371806
Candidate_615	165	6	0	17.3405	0	-14.0819	Down	0.340016	0.459441
Candidate_831	126	4	0	15.1386	0	-13.8859	Down	0.564112	0.66228
Candidate_58	100	3	0	14.3059	0	-13.8043	Down	0.726604	0.817979
Candidate_99	142	4	0	13.4328	0	-13.7135	Down	0.564112	0.661446
Candidate_400	142	4	0	13.4328	0	-13.7135	Down	0.564112	0.659784
Candidate_252	163	4	0	11.7022	0	-13.5145	Down	0.564112	0.663117
Candidate_921	171	4	0	11.1547	0	-13.4454	Down	0.564112	0.658956
Candidate_574	147	3	0	9.73194	0	-13.2485	Down	0.726604	0.818969
Candidate_240	150	3	0	9.5373	0	-13.2194	Down	0.726604	0.819962
Candidate_972	100	2	0	9.5373	0	-13.2194	Down	0.935904	0.962792
Candidate_104	200	4	0	9.5373	0	-13.2194	Down	0.564112	0.660614
Candidate_840	101	2	0	9.44287	0	-13.205	Down	0.935904	0.957502
Candidate_904	105	2	0	9.08314	0	-13.149	Down	0.935904	0.960669
Candidate_555	105	2	0	9.08314	0	-13.149	Down	0.935904	0.956451
Candidate_621	106	2	0	8.99745	0	-13.1353	Down	0.935904	0.963857
Candidate_695	108	2	0	8.83083	0	-13.1083	Down	0.935904	0.968141
Candidate_154	111	2	0	8.59216	0	-13.0688	Down	0.935904	0.958555
Candidate_599	113	2	0	8.44009	0	-13.043	Down	0.935904	0.969218
Candidate_384	115	2	0	8.2933	0	-13.0177	Down	0.935904	0.961729
Candidate_222	117	2	0	8.15154	0	-12.9929	Down	0.935904	0.954356
Candidate_22	121	2	0	7.88206	0	-12.9444	Down	0.935904	0.959611
Candidate_891	135	2	0	7.06467	0	-12.7864	Down	0.935904	0.967066
Candidate_571	147	2	0	6.48796	0	-12.6635	Down	0.935904	0.965994
Candidate_828	100	1	0	4.76865	0	-12.2194	Down	0.794508	0.875369
Candidate_758	100	1	0	4.76865	0	-12.2194	Down	0.794508	0.860101
Candidate_314	205	2	0	4.65234	0	-12.1837	Down	0.935904	0.964924
Candidate_951	103	1	0	4.62976	0	-12.1767	Down	0.794508	0.855129
Candidate_604	207	2	0	4.60739	0	-12.1697	Down	0.935904	0.955402
Candidate_403	104	1	0	4.58524	0	-12.1628	Down	0.794508	0.869197
Candidate_515	105	1	0	4.54157	0	-12.149	Down	0.794508	0.863112
Candidate_876	106	1	0	4.49873	0	-12.1353	Down	0.794508	0.874334
Candidate_111	106	1	0	4.49873	0	-12.1353	Down	0.794508	0.872272
Candidate_2	106	1	0	4.49873	0	-12.1353	Down	0.794508	0.86412
Candidate_254	106	1	0	4.49873	0	-12.1353	Down	0.794508	0.861102
Candidate_76	106	1	0	4.49873	0	-12.1353	Down	0.794508	0.857111
Candidate_233	108	1	0	4.41542	0	-12.1083	Down	0.794508	0.877446
Candidate_749	108	1	0	4.41542	0	-12.1083	Down	0.794508	0.876406
Candidate_674	111	1	0	4.29608	0	-12.0688	Down	0.794508	0.867159
Candidate_256	112	1	0	4.25772	0	-12.0559	Down	0.794508	0.856119
Candidate_306	115	1	0	4.14665	0	-12.0177	Down	0.794508	0.858106
Candidate_230	119	1	0	4.00727	0	-11.9684	Down	0.794508	0.865131
Candidate_558	138	1	0	3.45554	0	-11.7547	Down	0.794508	0.873302
Candidate_542	148	1	0	3.22206	0	-11.6538	Down	0.794508	0.866144
Candidate_402	153	1	0	3.11676	0	-11.6058	Down	0.794508	0.87022
Candidate_135	165	1	0	2.89009	0	-11.4969	Down	0.794508	0.859102
Candidate_919	175	1	0	2.72494	0	-11.412	Down	0.794508	0.868177
Candidate_62	212	1	0	2.24936	0	-11.1353	Down	0.794508	0.871245
Candidate_73	214	1	0	2.22834	0	-11.1218	Down	0.794508	0.862106
Candidate_265	322	64	1	94.7806	5.14127	-4.20439	Down	2.22194e-06	9.66648e-06
Candidate_767	191	187	3	466.878	26.0025	-4.16633	Down	5.81402e-17	4.92078e-16
Candidate_961	318	42	1	62.9822	5.20594	-3.59671	Down	0.000398	0.00130013
Candidate_970	436	81	2	88.5919	7.59399	-3.54424	Down	3.66606e-07	1.68133e-06
Candidate_600	284	40	1	67.1641	5.82919	-3.52632	Down	0.000632492	0.00200973
Candidate_642	324	199	6	292.889	30.6572	-3.25606	Down	2.83256e-15	2.25394e-14
Candidate_329	130	231	7	847.352	89.1417	-3.24879	Down	1.57828e-17	1.34805e-16
Candidate_336	159	65	2	194.945	20.8238	-3.22676	Down	1.40275e-05	5.62915e-05
Candidate_775	218	31	1	67.8111	7.59399	-3.15859	Down	0.0049507	0.0130201
Candidate_585	274	29	1	50.4711	6.04193	-3.06238	Down	0.00776316	0.0193767
Candidate_584	554	160	6	137.723	17.9295	-2.94136	Down	1.57326e-11	1.0388e-10
Candidate_146	547	106	4	92.4089	12.106	-2.93232	Down	5.90526e-08	2.97178e-07
Candidate_730	164	629	25	1828.95	252.361	-2.85745	Down	7.23468e-41	1.10418e-39
Candidate_478	445	48	2	51.4371	7.4404	-2.78936	Down	0.000601116	0.00192316
Candidate_16	333	47	2	67.3053	9.94288	-2.75898	Down	0.000745992	0.0023543
Candidate_71	148	218	11	702.409	123.043	-2.51315	Down	2.65494e-13	1.94626e-12
Candidate_502	221	39	2	84.1526	14.9818	-2.4898	Down	0.00408224	0.0110804
Candidate_942	305	39	2	60.9762	10.8557	-2.4898	Down	0.00408224	0.0110482
Candidate_628	190	19	1	47.6865	8.7131	-2.45232	Down	0.0692738	0.125719
Candidate_779	343	18	1	25.025	4.8265	-2.37432	Down	0.085582	0.150903
Candidate_68	522	66	4	60.2933	12.6857	-2.24879	Down	0.000259402	0.000875012
Candidate_42	318	66	4	98.972	20.8238	-2.24879	Down	0.000259402	0.000878194
Candidate_688	566	65	4	54.7636	11.6996	-2.22676	Down	0.000316348	0.00104811
Candidate_45	558	80	5	68.3677	14.8341	-2.20439	Down	6.07582e-05	0.0002227
Candidate_847	208	16	1	36.6819	7.95908	-2.20439	Down	0.129888	0.208853
Candidate_639	421	127	8	143.852	31.4582	-2.19308	Down	3.15462e-07	1.45394e-06
Candidate_882	330	63	4	91.0378	20.0665	-2.18167	Down	0.000469418	0.00151746
Candidate_358	208	130	9	298.041	71.6318	-2.05684	Down	6.30736e-07	2.82315e-06
Candidate_853	401	43	3	51.1351	12.3852	-2.0457	Down	0.00669808	0.0168538
Candidate_729	107	14	1	62.3935	15.4719	-2.01175	Down	0.195422	0.296316
Candidate_128	290	96	7	157.859	39.9601	-1.982	Down	3.38042e-05	0.000128456
Candidate_25	183	27	2	70.3571	18.0928	-1.95928	Down	0.0460562	0.0885916
Candidate_479	301	27	2	42.7753	10.9999	-1.95928	Down	0.0460562	0.0884089
Candidate_591	304	39	3	61.1767	16.3371	-1.90483	Down	0.0143686	0.0332765
Candidate_673	169	154	12	434.54	117.55	-1.88622	Down	2.52706e-07	1.17049e-06
Candidate_936	583	303	24	247.839	68.1505	-1.86261	Down	4.16866e-13	3.03205e-12
Candidate_802	124	12	1	46.1482	13.3507	-1.78936	Down	0.290918	0.403643
Candidate_795	476	71	6	71.129	20.8675	-1.76918	Down	0.00106751	0.00322679
Candidate_331	187	2183	186	5566.82	1646.64	-1.75733	Down	8.97322e-80	2.14207e-78
Candidate_359	208	112	10	256.773	79.5908	-1.68982	Down	5.01134e-05	0.000186622
Candidate_962	549	66	6	57.328	18.0928	-1.66383	Down	0.0025719	0.00730012
Candidate_294	251	44	4	83.5938	26.3823	-1.66383	Down	0.016515	0.0378706
Candidate_168	116	33	3	135.66	42.8144	-1.66383	Down	0.04325	0.0835389
Candidate_889	324	120	11	176.617	56.2049	-1.65185	Down	3.4553e-05	0.000130768
Candidate_88	299	238	22	379.578	121.809	-1.63978	Down	3.96996e-09	2.187e-08
Candidate_127	120	42	4	166.903	55.183	-1.59671	Down	0.023423	0.0493367
Candidate_386	516	155	15	143.244	48.1247	-1.57363	Down	4.6395e-06	1.96335e-05
Candidate_543	160	62	6	184.785	62.0809	-1.57363	Down	0.00510152	0.0131566
Candidate_685	547	51	5	44.4609	15.1324	-1.55489	Down	0.0128641	0.0300916
Candidate_496	390	14781	1460	18073.2	6197.47	-1.5441	Down	0	0
Candidate_614	203	10	1	23.4909	8.15512	-1.52632	Down	0.427404	0.547336
Candidate_720	144	10	1	33.1156	11.4965	-1.52632	Down	0.427404	0.546584
Candidate_880	422	148	15	167.242	58.8444	-1.50696	Down	1.44819e-05	5.78655e-05
Candidate_944	412	98	10	113.429	40.1818	-1.49718	Down	0.000520778	0.00167188
Candidate_1	365	29	3	37.8879	13.6068	-1.47741	Down	0.0870458	0.152617
Candidate_113	464	29	3	29.8041	10.7036	-1.47741	Down	0.0870458	0.152905
Candidate_920	194	38	4	93.4065	34.1338	-1.45232	Down	0.0462208	0.0883605
Candidate_469	259	19	2	34.9824	12.7837	-1.45232	Down	0.202216	0.306119
Candidate_271	181	38	4	100.115	36.5854	-1.45232	Down	0.0462208	0.0885423
Candidate_725	113	75	8	316.503	117.203	-1.43321	Down	0.0036386	0.010052
Candidate_148	228	9	1	18.8236	7.26092	-1.37432	Down	0.514936	0.620991
Candidate_46	268	18	2	32.0282	12.3544	-1.37432	Down	0.24051	0.352067
Candidate_172	234	54	6	110.046	42.4484	-1.37432	Down	0.0189503	0.0424105
Candidate_163	147	18	2	58.3916	22.5237	-1.37432	Down	0.24051	0.352622
Candidate_583	293	107	12	174.145	67.8016	-1.3609	Down	0.000694998	0.00220083
Candidate_482	397	62	7	74.4726	29.19	-1.35124	Down	0.0122627	0.0290498
Candidate_481	165	44	5	127.164	50.1663	-1.3419	Down	0.0406168	0.0789441
Candidate_64	544	88	10	77.1399	30.4318	-1.3419	Down	0.0025188	0.00721539
Candidate_560	407	79	9	92.561	36.6079	-1.33825	Down	0.00447018	0.0120281
Candidate_884	283	70	8	117.952	46.7983	-1.33368	Down	0.00797572	0.019696
Candidate_144	169	94	11	265.238	107.754	-1.29955	Down	0.00224404	0.00650842
Candidate_286	426	111	13	124.254	50.5196	-1.29837	Down	0.000841904	0.00259541
Candidate_351	215	34	4	75.4112	30.7998	-1.29186	Down	0.0885802	0.154725
Candidate_333	424	271	32	304.789	124.943	-1.28654	Down	1.26515e-07	6.13466e-07
Candidate_588	341	42	5	58.7341	24.274	-1.27478	Down	0.0555894	0.104132
Candidate_620	442	117	14	126.229	52.4363	-1.2674	Down	0.000748388	0.00235388
Candidate_772	423	58	7	65.3857	27.3958	-1.25502	Down	0.0226534	0.0479325
Candidate_742	241	33	4	65.2969	27.477	-1.24879	Down	0.103686	0.173306
Candidate_84	110	16	2	69.3622	30.0998	-1.20439	Down	0.33687	0.457181
Candidate_444	128	8	1	29.8041	12.9335	-1.20439	Down	0.617432	0.714962
Candidate_845	141	16	2	54.1123	23.4821	-1.20439	Down	0.33687	0.457848
Candidate_263	358	39	5	51.949	23.1214	-1.16787	Down	0.0877634	0.153586
Candidate_704	202	31	4	73.1822	32.782	-1.15859	Down	0.141093	0.225313
Candidate_74	541	15	2	13.2218	6.12011	-1.11129	Down	0.396492	0.51555
Candidate_330	239	412	55	822.043	380.97	-1.10954	Down	5.136e-09	2.79627e-08
Candidate_33	152	37	5	116.079	54.4569	-1.09192	Down	0.117786	0.193402
Candidate_65	527	71	10	64.2456	31.4135	-1.03221	Down	0.02901	0.0590991
Candidate_719	223	346	49	739.889	363.762	-1.02431	Down	5.26828e-07	2.36945e-06
Candidate_602	153	7	1	21.8173	10.8202	-1.01175	Down	0.73625	0.825842
Candidate_348	187	28	4	71.4022	35.4115	-1.01175	Down	0.219802	0.327417
Candidate_769	485	70	10	68.8259	34.1338	-1.01175	Down	0.033126	0.0670441
Candidate_27	368	70	10	90.708	44.9861	-1.01175	Down	0.033126	0.0671902
Candidate_317	125	7	1	26.7044	13.2439	-1.01175	Down	0.73625	0.826838
Candidate_531	308	41	6	63.4788	32.2498	-0.976984	Down	0.129713	0.208933
Candidate_626	273	40	6	69.8703	36.3844	-0.94136	Down	0.148396	0.236165
Candidate_541	160	66	10	196.707	103.468	-0.926861	Down	0.055519	0.10421
Candidate_28	492	33	5	31.9848	16.8241	-0.926861	Down	0.206402	0.311443
Candidate_703	160	118	18	351.688	186.243	-0.917113	Down	0.00896114	0.0217261
Candidate_155	348	32	5	43.8496	23.7858	-0.882467	Down	0.23599	0.348741
Candidate_10	512	51	8	47.5002	25.867	-0.87682	Down	0.115906	0.190651
Candidate_569	132	19	3	68.6396	37.6248	-0.86736	Down	0.420238	0.540389
Candidate_208	136	19	3	66.6208	36.5181	-0.86736	Down	0.420238	0.541136
Candidate_269	476	50	8	50.0909	27.8234	-0.848251	Down	0.131257	0.21069
Candidate_692	430	760	122	842.831	469.697	-0.843513	Down	1.71865e-10	1.04579e-09
Candidate_196	434	62	10	68.1236	38.1449	-0.836663	Down	0.0908036	0.158015
Candidate_516	176	6	1	16.2568	9.40619	-0.789357	Down	0.872288	0.914527
Candidate_297	322	18	3	26.657	15.4238	-0.789357	Down	0.483038	0.593283
Candidate_452	166	18	3	51.7082	29.9185	-0.789357	Down	0.483038	0.592501
Candidate_175	282	24	4	40.5842	23.4821	-0.789357	Down	0.381202	0.504835
Candidate_273	186	18	3	46.1482	26.7014	-0.789357	Down	0.483038	0.591722
Candidate_493	127	30	5	112.645	65.1767	-0.789357	Down	0.305956	0.421368
Candidate_257	171	6	1	16.7321	9.68122	-0.789357	Down	0.872288	0.915558
Candidate_878	381	94	16	117.652	69.5219	-0.758984	Down	0.0496332	0.0939197
Candidate_181	330	35	6	50.5766	30.0998	-0.748715	Down	0.280704	0.390636
Candidate_446	577	139	24	114.877	68.8592	-0.738373	Down	0.0177673	0.0403447
Candidate_738	470	23	4	23.3359	14.0893	-0.727957	Down	0.43387	0.554092
Candidate_374	343	69	12	95.9291	57.918	-0.727957	Down	0.111985	0.185513
Candidate_573	156	63	11	192.58	116.733	-0.722243	Down	0.134362	0.215303
Candidate_753	432	40	7	44.1542	26.8251	-0.718968	Down	0.257822	0.368148
Candidate_706	427	57	10	63.6564	38.7702	-0.715357	Down	0.161713	0.251764
Candidate_710	248	51	9	98.065	60.0782	-0.706895	Down	0.195358	0.296703
Candidate_761	131	152	27	553.309	341.208	-0.697435	Down	0.0180223	0.0408243
Candidate_404	150	78	14	247.97	154.512	-0.682442	Down	0.10781	0.179555
Candidate_623	526	122	22	110.604	69.241	-0.6757	Down	0.0410542	0.079628
Candidate_662	173	11	2	30.3209	19.1386	-0.663826	Down	0.727382	0.817866
Candidate_689	226	33	6	69.6307	43.951	-0.663826	Down	0.355714	0.47719
Candidate_791	345	49	9	67.7286	43.1867	-0.64918	Down	0.243302	0.355595
Candidate_679	162	98	18	288.474	183.943	-0.64918	Down	0.0805834	0.14263
Candidate_933	181	27	5	71.1345	45.7318	-0.637354	Down	0.441596	0.554078
Candidate_174	306	32	6	49.8682	32.4606	-0.619432	Down	0.398724	0.516289
Candidate_119	345	32	6	44.2309	28.7911	-0.619432	Down	0.398724	0.517008
Candidate_851	414	48	9	55.2887	35.9889	-0.619432	Down	0.270652	0.377777
Candidate_655	545	265	50	231.87	151.88	-0.610387	Down	0.00484968	0.0128634
Candidate_55	561	74	14	62.902	41.3135	-0.606493	Down	0.161539	0.251915
Candidate_783	449	21	4	22.3033	14.7482	-0.596712	Down	0.555818	0.658354
Candidate_140	303	21	4	33.05	21.8546	-0.596712	Down	0.555818	0.657518
Candidate_859	342	1320	252	1840.53	1219.83	-0.593437	Down	4.49516e-10	2.7e-09
Candidate_794	376	26	5	32.9747	22.0145	-0.582906	Down	0.495804	0.604972
Candidate_109	521	41	8	37.5268	25.4202	-0.561947	Down	0.365408	0.488786
Candidate_830	289	489	96	806.875	549.92	-0.553123	Down	0.000401922	0.00130835
Candidate_346	206	45	9	104.17	72.3272	-0.526323	Down	0.3676	0.491012
Candidate_932	109	45	9	196.871	136.692	-0.526323	Down	0.3676	0.490309
Candidate_456	571	85	17	70.9869	49.2878	-0.526323	Down	0.184407	0.284244
Candidate_141	365	45	9	58.7916	40.8203	-0.526323	Down	0.3676	0.489607
Candidate_900	144	5	1	16.5578	11.4965	-0.526323	Down	0.974392	0.980712
Candidate_810	122	5	1	19.5436	13.5696	-0.526323	Down	0.974392	0.979653
Candidate_965	528	79	16	71.3491	50.1663	-0.508176	Down	0.218594	0.326139
Candidate_645	339	59	12	82.9942	58.6014	-0.502075	Down	0.307404	0.422737
Candidate_419	599	142	29	113.046	80.1489	-0.496161	Down	0.0942106	0.16303
Candidate_451	378	44	9	55.5081	39.4164	-0.493901	Down	0.405196	0.523941
Candidate_694	489	87	18	84.841	60.9383	-0.477413	Down	0.220366	0.32721
Candidate_511	252	43	9	81.3698	59.1246	-0.460735	Down	0.445552	0.558289
Candidate_777	284	62	13	104.104	75.7794	-0.458151	Down	0.336464	0.457965
Candidate_737	123	19	4	73.6621	53.8371	-0.452322	Down	0.70059	0.793491
Candidate_414	223	147	31	314.346	230.135	-0.449871	Down	0.119787	0.196341
Candidate_931	249	1436	303	2750.11	2014.51	-0.449061	Down	4.08182e-07	1.86283e-06
Candidate_928	493	33	7	31.92	23.5059	-0.441434	Down	0.54652	0.651485
Candidate_310	410	807	173	938.61	698.536	-0.426191	Down	0.000311236	0.00103486
Candidate_305	386	65	14	80.3011	60.0437	-0.419408	Down	0.36505	0.489009
Candidate_152	327	41	9	59.7904	45.5639	-0.392022	Down	0.534668	0.639815
Candidate_593	404	214	47	252.597	192.594	-0.391273	Down	0.0947604	0.163677
Candidate_287	353	5242	1160	7081.38	5440.13	-0.380387	Down	7.42972e-17	6.23159e-16
Candidate_289	485	72	16	70.7923	54.6141	-0.37432	Down	0.389808	0.508992
Candidate_53	204	45	10	105.191	81.1514	-0.37432	Down	0.528138	0.633629
Candidate_546	443	36	8	38.752	29.896	-0.37432	Down	0.592492	0.688652
Candidate_727	488	72	16	70.3571	54.2783	-0.37432	Down	0.389808	0.509707
Candidate_90	152	22	5	69.0199	54.4569	-0.341898	Down	0.759494	0.849866
Candidate_741	527	94	22	85.0575	69.1096	-0.299552	Down	0.420146	0.541767
Candidate_322	560	64	15	54.4988	44.3435	-0.297504	Down	0.531134	0.636404
Candidate_500	522	204	48	186.361	152.229	-0.291858	Down	0.21996	0.327129
Candidate_460	302	17	4	26.8434	21.927	-0.291858	Down	0.867272	0.913383
Candidate_209	351	34	8	46.192	37.732	-0.291858	Down	0.704792	0.796312
Candidate_683	149	17	4	54.4074	44.4427	-0.291858	Down	0.867272	0.911321
Candidate_745	231	17	4	35.094	28.6665	-0.291858	Down	0.867272	0.912351
Candidate_834	276	21	5	36.2832	29.9907	-0.274784	Down	0.836542	0.885023
Candidate_886	229	155	37	322.769	267.481	-0.271066	Down	0.328282	0.448797
Candidate_811	240	67	16	133.125	110.366	-0.270484	Down	0.560402	0.659588
Candidate_503	541	46	11	40.5467	33.6606	-0.268525	Down	0.660262	0.752392
Candidate_397	458	25	6	26.0297	21.6876	-0.263288	Down	0.810006	0.862832
Candidate_637	578	78	19	64.352	54.4192	-0.241869	Down	0.568342	0.663066
Candidate_757	505	528516	130557	499071	427992	-0.221662	Down	0	0
Candidate_901	144	4	1	13.2462	11.4965	-0.204395	Down	0.805118	0.859593
Candidate_188	128	4	1	14.902	12.9335	-0.204395	Down	0.805118	0.86256
Candidate_187	108	4	1	17.6617	15.3286	-0.204395	Down	0.805118	0.86058
Candidate_417	181	12	3	31.6154	27.4391	-0.204395	Down	0.99133	0.994535
Candidate_717	242	16	4	31.5283	27.3635	-0.204395	Down	0.957828	0.971392
Candidate_237	179	8	2	21.3124	18.4971	-0.204395	Down	0.921338	0.958397
Candidate_228	194	88	22	216.31	187.736	-0.204395	Down	0.607528	0.705248
Candidate_658	208	12	3	27.5114	23.8773	-0.204395	Down	0.99133	0.993464
Candidate_806	134	4	1	14.2348	12.3544	-0.204395	Down	0.805118	0.861569
Candidate_363	428	36	9	40.1101	34.8117	-0.204395	Down	0.804742	0.864146
Candidate_519	111	8	2	34.3686	29.8286	-0.204395	Down	0.921338	0.959469
Candidate_606	132	4	1	14.4505	12.5416	-0.204395	Down	0.805118	0.863554
Candidate_413	145	4	1	13.1549	11.4172	-0.204395	Down	0.805118	0.858608
Candidate_796	167	193	49	551.107	485.742	-0.182142	Down	0.459794	0.574588
Candidate_370	253	41499	10610	78219	69425.9	-0.172047	Down	1.45947e-28	1.69846e-27
Candidate_416	587	176	45	142.978	126.911	-0.171973	Down	0.509572	0.620146
Candidate_153	477	43	11	42.9878	38.1769	-0.171228	Down	0.81805	0.870405
Candidate_890	196	284	73	690.968	616.585	-0.164317	Down	0.407352	0.525998
Candidate_260	243	93	24	182.504	163.505	-0.158591	Down	0.689164	0.784366
Candidate_115	452	1268769	328507	1.33857e+06	1.20319e+06	-0.153828	Down	0	0
Candidate_672	163	19	5	55.5855	50.7819	-0.130394	Down	0.99847	0.999544
Candidate_212	136	19	5	66.6208	60.8636	-0.130394	Down	0.99847	0.99847
Candidate_467	180	15	4	39.7387	36.7887	-0.111285	Down	0.94775	0.96327
Candidate_590	421	30	8	33.9809	31.4582	-0.111285	Down	0.960796	0.970175
Candidate_274	390	30	8	36.6819	33.9588	-0.111285	Down	0.960796	0.972284
Candidate_292	323	30	8	44.2909	41.0028	-0.111285	Down	0.960796	0.971228
Candidate_923	136	11	3	38.57	36.5181	-0.0788639	Down	0.882188	0.919728
Candidate_315	226	62	17	130.821	124.528	-0.0711282	Down	0.936244	0.953658
Candidate_598	324	83	23	122.16	117.519	-0.0558722	Down	0.937786	0.954184
Candidate_841	582	116891	32591	95775.3	92704.6	-0.0470131	Down	1.83016e-07	8.60545e-07
Candidate_334	116	43	12	176.769	171.258	-0.045697	Down	0.982144	0.986382
Candidate_369	184	25	7	64.7914	62.9806	-0.040896	Down	0.929006	0.963145
Candidate_743	395	25	7	30.1813	29.3378	-0.040896	Down	0.929006	0.964219
Candidate_281	392	60	17	72.9895	71.7942	-0.0238225	Down	0.967618	0.976005
Candidate_485	448	21	6	22.353	22.1717	-0.0117497	Down	0.880952	0.919469
Candidate_183	100	7	2	33.3805	33.1098	-0.0117497	Down	0.78848	0.873899
Candidate_903	493	42	12	40.6254	40.2959	-0.0117497	Down	0.92459	0.960707
Candidate_947	244	21	6	41.0417	40.7088	-0.0117497	Down	0.880952	0.920501
Candidate_345	143	14	4	46.6861	46.3074	-0.0117497	Down	0.850454	0.89872
Candidate_619	427	77	22	85.992	85.2945	-0.0117497	Down	0.956146	0.970744
Candidate_644	153	7	2	21.8173	21.6404	-0.0117497	Down	0.78848	0.87494
Candidate_186	211	14	4	31.6403	31.3837	-0.0117497	Down	0.850454	0.897701
Candidate_79	452	105	30	110.776	109.878	-0.0117497	Down	0.97072	0.978074

## Sheet: Pb VS control
geneID	geneLength	control-Expression	Pb-Expression	control-RPKM	Pb-RPKM	log2 Ratio(Pb/control)	Up-Down-Regulation(Sample_3A/Sample_11A)	P-value	FDR
Candidate_160	101	0	12	0	111.663	16.7688	Up	1.42425e-06	8.76245e-06
Candidate_902	242	0	6	0	23.3015	14.5081	Up	0.000979194	0.00356734
Candidate_203	135	0	3	0	20.8851	14.3502	Up	0.025675	0.0646398
Candidate_184	101	0	2	0	18.6104	14.1838	Up	0.0762762	0.152061
Candidate_272	105	0	2	0	17.9015	14.1278	Up	0.0762762	0.151736
Candidate_682	168	0	3	0	16.7826	14.0347	Up	0.025675	0.0648154
Candidate_697	123	0	2	0	15.2817	13.8995	Up	0.0762762	0.152388
Candidate_714	150	0	2	0	12.531	13.6132	Up	0.0762762	0.150767
Candidate_250	163	0	2	0	11.5316	13.4933	Up	0.0762762	0.151412
Candidate_671	180	0	2	0	10.4425	13.3502	Up	0.0762762	0.151089
Candidate_663	104	0	1	0	9.0368	13.1416	Up	0.226606	0.364216
Candidate_159	108	0	1	0	8.70211	13.0871	Up	0.226606	0.36296
Candidate_665	109	0	1	0	8.62227	13.0739	Up	0.226606	0.359244
Candidate_495	111	0	1	0	8.46691	13.0476	Up	0.226606	0.361713
Candidate_318	119	0	1	0	7.89771	12.9472	Up	0.226606	0.364847
Candidate_464	130	0	1	0	7.22944	12.8197	Up	0.226606	0.360474
Candidate_437	149	0	1	0	6.30757	12.6229	Up	0.226606	0.362336
Candidate_587	153	0	1	0	6.14266	12.5846	Up	0.226606	0.363587
Candidate_320	155	0	1	0	6.0634	12.5659	Up	0.226606	0.358632
Candidate_123	161	0	1	0	5.83744	12.5111	Up	0.226606	0.359858
Candidate_535	168	0	1	0	5.59421	12.4497	Up	0.226606	0.361093
Candidate_242	134	10	95	35.5869	666.296	4.22674	Up	4.45248e-34	1.03409e-32
Candidate_925	101	1	9	4.72143	83.747	4.14874	Up	0.000285088	0.00118235
Candidate_391	107	4	30	17.8267	263.503	3.88571	Up	4.7399e-11	4.07719e-10
Candidate_790	173	1	6	2.75644	32.5952	3.56378	Up	0.00552634	0.0170564
Candidate_357	102	1	6	4.67515	55.284	3.56378	Up	0.00552634	0.0171132
Candidate_718	107	1	5	4.45668	43.9172	3.30074	Up	0.0144881	0.039939
Candidate_517	108	1	5	4.41542	43.5105	3.30074	Up	0.0144881	0.0400578
Candidate_713	243	123	602	241.376	2328.3	3.26992	Up	2.11776e-165	1.9674e-163
Candidate_262	148	6	29	19.3324	184.155	3.25183	Up	2.39194e-09	1.88315e-08
Candidate_610	107	4	19	17.8267	166.885	3.22674	Up	1.58384e-06	9.61691e-06
Candidate_98	133	4	17	14.3418	120.128	3.06628	Up	9.7253e-06	5.19242e-05
Candidate_470	111	1	4	4.29608	33.8677	2.97882	Up	0.0373086	0.0875245
Candidate_395	151	1	4	3.15805	24.8961	2.97882	Up	0.0373086	0.087304
Candidate_537	476	59	221	59.1072	436.349	2.88407	Up	2.24102e-54	8.67461e-53
Candidate_80	562	740	2746	627.9	4592.11	2.87055	Up	0	0
Candidate_849	128	5	18	18.6275	132.163	2.82681	Up	1.28974e-05	6.7693e-05
Candidate_50	131	13	46	47.3225	330.016	2.80194	Up	3.4286e-12	3.18517e-11
Candidate_396	236	520	1786	1050.72	7112.42	2.75896	Up	0	0
Candidate_248	220	11	37	23.8432	158.062	2.72884	Up	7.96664e-10	6.43566e-09
Candidate_409	314	392	1300	595.322	3891.01	2.7084	Up	3.3524e-289	3.89297e-287
Candidate_103	371	454	1387	583.549	3513.59	2.59002	Up	1.45896e-292	1.93625e-290
Candidate_2	106	1	3	4.49873	26.5989	2.56378	Up	0.0938054	0.178943
Candidate_78	120	1	3	3.97387	23.4957	2.56378	Up	0.0938054	0.179311
Candidate_927	124	1	3	3.84568	22.7378	2.56378	Up	0.0938054	0.179681
Candidate_73	214	1	3	2.22834	13.1752	2.56378	Up	0.0938054	0.178576
Candidate_446	577	139	411	114.877	669.444	2.54287	Up	3.40398e-86	2.1082e-84
Candidate_448	160	26	76	77.4905	446.418	2.5263	Up	3.65722e-17	4.924e-16
Candidate_471	286	22	64	36.6819	210.311	2.51938	Up	1.19941e-14	1.37562e-13
Candidate_136	179	18	51	47.9529	267.772	2.48132	Up	8.90026e-12	8.02752e-11
Candidate_432	167	45	127	128.497	714.719	2.47565	Up	5.48936e-27	1.10861e-25
Candidate_6	105	21	58	95.373	519.143	2.44448	Up	5.5765e-13	5.69293e-12
Candidate_592	140	27	74	91.9668	496.766	2.43338	Up	4.56584e-16	5.8912e-15
Candidate_52	351	29	77	39.3991	206.173	2.38762	Up	2.657e-16	3.47655e-15
Candidate_567	306	47	124	73.244	380.845	2.37842	Up	3.52068e-25	6.41316e-24
Candidate_405	526	45	118	40.7964	210.836	2.36961	Up	6.19164e-24	1.10616e-22
Candidate_96	290	256	664	420.957	2151.88	2.35385	Up	1.47299e-125	1.05262e-123
Candidate_597	483	7	18	6.91109	35.0246	2.34139	Up	9.29746e-05	0.000423399
Candidate_434	131	43	109	156.528	781.994	2.32074	Up	1.08393e-21	1.76662e-20
Candidate_540	579	29	73	23.8844	118.493	2.31066	Up	5.7895e-15	6.80816e-14
Candidate_756	106	2	5	8.99745	44.3315	2.30074	Up	0.0413732	0.0944366
Candidate_413	145	4	10	13.1549	64.8157	2.30074	Up	0.00395614	0.0128058
Candidate_916	192	2	5	4.96734	24.4747	2.30074	Up	0.0413732	0.0942052
Candidate_529	173	29	72	79.9369	391.142	2.29076	Up	1.23967e-14	1.40446e-13
Candidate_512	176	8418	20374	22808.2	108796	2.254	Up	0	0
Candidate_147	103	4	9	18.519	82.1209	2.14874	Up	0.00875926	0.0258329
Candidate_779	343	18	40	25.025	109.601	2.13082	Up	4.17018e-08	2.93492e-07
Candidate_896	175	32	71	87.1982	381.301	2.12856	Up	2.90902e-13	3.071e-12
Candidate_820	253	14	31	26.3878	115.157	2.12566	Up	1.43206e-06	8.75251e-06
Candidate_171	213	141	308	315.671	1359	2.10605	Up	1.90867e-51	7.09262e-50
Candidate_316	188	13	28	32.9747	139.974	2.08573	Up	6.05156e-06	3.40721e-05
Candidate_817	275	102	219	176.874	748.444	2.08118	Up	1.59145e-36	3.99583e-35
Candidate_607	246	285	610	552.465	2330.47	2.07666	Up	3.27906e-98	2.17589e-96
Candidate_897	210	40	83	90.8314	371.456	2.03193	Up	2.05504e-14	2.27278e-13
Candidate_424	514	59	122	54.7374	223.072	2.02691	Up	2.1604e-20	3.23712e-19
Candidate_89	206	32	66	74.0761	301.11	2.02321	Up	1.04544e-11	9.33858e-11
Candidate_876	106	1	2	4.49873	17.7326	1.97882	Up	0.22808	0.360351
Candidate_952	168	3	6	8.51544	33.5653	1.97882	Up	0.0416066	0.0942745
Candidate_520	123	1	2	3.87695	15.2817	1.97882	Up	0.22808	0.357916
Candidate_22	121	2	4	7.88206	31.0687	1.97882	Up	0.0943598	0.178898
Candidate_963	273	4	8	6.98703	27.5407	1.97882	Up	0.0189517	0.0505923
Candidate_510	221	4	8	8.63104	34.0209	1.97882	Up	0.0189517	0.0504473
Candidate_342	151	1	2	3.15805	12.448	1.97882	Up	0.22808	0.357313
Candidate_57	165	3	6	8.67027	34.1755	1.97882	Up	0.0416066	0.094505
Candidate_765	305	8	16	12.5079	49.3024	1.97882	Up	0.000945782	0.00347285
Candidate_295	175	2	4	5.44988	21.4818	1.97882	Up	0.0943598	0.179264
Candidate_135	165	1	2	2.89009	11.3918	1.97882	Up	0.22808	0.358522
Candidate_656	105	1	2	4.54157	17.9015	1.97882	Up	0.22808	0.359129
Candidate_402	153	1	2	3.11676	12.2853	1.97882	Up	0.22808	0.359739
Candidate_200	367	10	20	12.9936	51.2168	1.97882	Up	0.000220916	0.000937128
Candidate_649	296	28	56	45.1088	177.805	1.97882	Up	6.82618e-10	5.56274e-09
Candidate_431	497	39	77	37.42	145.607	1.9602	Up	6.67042e-13	6.66325e-12
Candidate_460	302	17	33	26.8434	102.696	1.93575	Up	3.03328e-06	1.7612e-05
Candidate_377	412	51	98	59.0294	223.551	1.9211	Up	1.32155e-15	1.63696e-14
Candidate_190	117	12	23	48.9092	184.752	1.91741	Up	0.000106442	0.000475409
Candidate_438	137	1619	3103	5635.36	21286.8	1.91738	Up	0	0
Candidate_442	242	67	127	132.025	493.215	1.90141	Up	1.69146e-19	2.49424e-18
Candidate_539	256	9	17	16.7648	62.4104	1.89635	Up	0.000932206	0.00343658
Candidate_595	239	7	13	13.9668	51.1203	1.8719	Up	0.00406446	0.0131107
Candidate_514	354	186	334	250.556	886.73	1.82336	Up	7.82284e-46	2.69164e-44
Candidate_732	431	34	61	37.6181	133.015	1.82209	Up	1.22291e-09	9.71013e-09
Candidate_536	315	51	91	77.2067	271.506	1.81418	Up	1.40199e-13	1.49707e-12
Candidate_968	200	17	30	40.5335	140.974	1.79824	Up	2.352e-05	0.000116845
Candidate_302	151	4	7	12.6322	43.5682	1.78617	Up	0.0399148	0.0917843
Candidate_467	180	15	26	39.7387	135.753	1.77236	Up	9.69328e-05	0.000437139
Candidate_807	101	11	19	51.9358	176.799	1.76731	Up	0.000867562	0.00322386
Candidate_130	277	98	168	168.71	570.004	1.75642	Up	9.92568e-23	1.67654e-21
Candidate_497	184	32	54	82.933	275.819	1.7337	Up	3.42568e-08	2.42936e-07
Candidate_466	317	16	27	24.0689	80.0484	1.7337	Up	9.24116e-05	0.000422908
Candidate_696	165	199	335	575.128	1908.13	1.73021	Up	9.99644e-43	3.20231e-41
Candidate_12	126	15	25	56.7696	186.474	1.71578	Up	0.000187468	0.000802569
Candidate_266	146	3	5	9.79859	32.1859	1.71578	Up	0.0889346	0.172485
Candidate_278	166	6	10	17.2361	56.6161	1.71578	Up	0.0173868	0.0468184
Candidate_185	322	17	28	25.1761	81.7241	1.69871	Up	8.75392e-05	0.00040662
Candidate_5	340	347	568	486.683	1570.06	1.68977	Up	8.402e-69	3.54794e-67
Candidate_949	136	16	26	56.1018	179.673	1.67926	Up	0.000176928	0.000760955
Candidate_492	235	32	52	64.9348	207.962	1.67926	Up	1.21754e-07	8.02193e-07
Candidate_311	187	104	167	265.208	839.311	1.66208	Up	5.73628e-21	8.88167e-20
Candidate_110	145	188	301	618.28	1950.95	1.65785	Up	2.56368e-36	6.10682e-35
Candidate_106	137	5	8	17.4038	54.8804	1.65689	Up	0.037298	0.0877211
Candidate_677	515	37	59	34.2602	107.67	1.65201	Up	2.59626e-08	1.91423e-07
Candidate_505	512	26	41	24.2158	75.2596	1.63593	Up	3.99726e-06	2.29226e-05
Candidate_712	258	35	55	64.691	200.351	1.63089	Up	1.01166e-07	6.76141e-07
Candidate_545	234	13	20	26.4925	80.3271	1.6003	Up	0.00147208	0.00518015
Candidate_596	205	13	20	30.2402	91.6905	1.6003	Up	0.00147208	0.00519985
Candidate_929	124	39	59	149.982	447.176	1.57606	Up	7.6568e-08	5.19209e-07
Candidate_707	145	6	9	19.7323	58.3341	1.56378	Up	0.0342974	0.0819082
Candidate_632	122	2	3	7.81746	23.1105	1.56378	Up	0.2068	0.33943
Candidate_554	102	10	15	46.7515	138.21	1.56378	Up	0.00663866	0.0201546
Candidate_834	276	21	31	36.2832	105.56	1.54069	Up	0.000123372	0.000543189
Candidate_498	357	62	91	82.8169	239.564	1.53241	Up	6.60182e-11	5.52531e-10
Candidate_390	177	179	261	482.253	1385.85	1.52291	Up	4.12726e-28	9.12911e-27
Candidate_959	290	11	16	18.088	51.8526	1.51938	Up	0.0060895	0.0186704
Candidate_63	595	62	90	49.6901	142.159	1.51647	Up	1.17795e-10	9.68421e-10
Candidate_871	343	36	52	50.05	142.481	1.50933	Up	1.03038e-06	6.46775e-06
Candidate_905	175	27	39	73.5734	209.447	1.50933	Up	2.27884e-05	0.000114435
Candidate_578	559	69	99	58.8617	166.445	1.49965	Up	2.11044e-11	1.83234e-10
Candidate_296	386	24	34	29.6496	82.7827	1.48132	Up	9.55784e-05	0.000433133
Candidate_465	127	53	75	199.007	555.016	1.47971	Up	7.7513e-09	6.0008e-08
Candidate_881	480	81	114	80.471	223.209	1.47186	Up	1.40371e-12	1.35838e-11
Candidate_624	157	112	157	340.184	939.828	1.46608	Up	1.18796e-16	1.5766e-15
Candidate_215	220	10	14	21.6757	59.8072	1.46424	Up	0.0124157	0.0349522
Candidate_156	557	33	46	28.2523	77.6159	1.45798	Up	7.55396e-06	4.10388e-05
Candidate_914	155	28	39	86.1433	236.473	1.45686	Up	3.73658e-05	0.000180796
Candidate_150	267	13	18	23.2181	63.3592	1.4483	Up	0.00505106	0.0157994
Candidate_394	390	34	47	41.5728	113.261	1.44594	Up	6.89906e-06	3.77013e-05
Candidate_445	185	572	786	1474.41	3993	1.43733	Up	2.63406e-74	1.28792e-72
Candidate_170	237	11	15	22.133	59.4828	1.42627	Up	0.011235	0.0319183
Candidate_77	525	25	34	22.7079	60.865	1.42242	Up	0.000155248	0.000677113
Candidate_347	472	53	72	53.5463	143.364	1.42082	Up	4.17396e-08	2.9155e-07
Candidate_376	316	41	55	61.8717	163.578	1.40262	Up	2.04672e-06	1.21108e-05
Candidate_299	262	9	12	16.3809	43.0455	1.39385	Up	0.0253544	0.0641805
Candidate_360	259	3	4	5.52353	14.5147	1.39385	Up	0.182671	0.305768
Candidate_635	333	54	72	77.3294	203.206	1.39385	Up	6.58012e-08	4.4948e-07
Candidate_564	106	3	4	13.4962	35.4652	1.39385	Up	0.182671	0.30632
Candidate_321	268	21	28	37.3663	98.1909	1.39385	Up	0.000715446	0.00271285
Candidate_801	209	33	44	75.2945	197.858	1.39385	Up	2.33058e-05	0.000116404
Candidate_516	176	6	8	16.2568	42.7194	1.39385	Up	0.0656968	0.134432
Candidate_562	216	6	8	13.2462	34.8084	1.39385	Up	0.0656968	0.134729
Candidate_839	405	121	161	142.471	373.61	1.39087	Up	8.1163e-16	1.01892e-14
Candidate_867	118	31	41	125.278	326.55	1.38217	Up	4.9364e-05	0.000236387
Candidate_698	138	84	110	290.266	749.138	1.36786	Up	4.92034e-11	4.19357e-10
Candidate_340	450	26	34	27.5522	71.0092	1.36584	Up	0.000246596	0.00103193
Candidate_108	145	10	13	32.8872	84.2604	1.35733	Up	0.0227134	0.0589406
Candidate_550	252	27	35	51.0927	130.532	1.35321	Up	0.000222614	0.000940038
Candidate_789	582	34	44	27.8581	71.0523	1.35078	Up	3.65168e-05	0.000177613
Candidate_371	210	17	22	38.6033	98.4581	1.35078	Up	0.0033527	0.0110059
Candidate_760	155	329	423	1012.18	2564.82	1.34139	Up	8.15862e-37	2.10538e-35
Candidate_143	134	7	9	24.9109	63.1227	1.34139	Up	0.0584554	0.122585
Candidate_534	166	7	9	20.1088	50.9545	1.34139	Up	0.0584554	0.122862
Candidate_19	166	94	118	270.032	668.07	1.30687	Up	5.15868e-11	4.35674e-10
Candidate_675	190	8	10	20.0785	49.4646	1.30074	Up	0.0518448	0.111749
Candidate_207	154	4	5	12.3861	30.5139	1.30074	Up	0.159927	0.27311
Candidate_304	153	4	5	12.4671	30.7133	1.30074	Up	0.159927	0.272609
Candidate_410	168	68	85	193.017	475.508	1.30074	Up	2.75352e-08	2.01419e-07
Candidate_759	545	202	251	176.746	432.838	1.29215	Up	2.52562e-21	3.97678e-20
Candidate_137	459	382	474	396.868	970.541	1.29013	Up	1.12456e-38	2.9849e-37
Candidate_803	156	21	26	64.1934	156.638	1.28694	Up	0.0021675	0.00732221
Candidate_829	554	115	141	98.9882	239.198	1.27288	Up	2.12374e-12	1.99288e-11
Candidate_29	402	522	639	619.213	1493.9	1.27058	Up	2.60364e-50	9.30301e-49
Candidate_43	582	72	88	58.9936	142.105	1.26832	Up	3.01572e-08	2.18875e-07
Candidate_46	268	18	22	32.0282	77.15	1.26832	Up	0.00522008	0.0162189
Candidate_283	334	101	123	144.202	346.104	1.26312	Up	6.86236e-11	5.69208e-10
Candidate_854	138	23	28	79.4775	190.69	1.26261	Up	0.00173296	0.00600718
Candidate_954	216	47	57	103.762	248.01	1.25712	Up	9.2373e-06	4.96038e-05
Candidate_910	599	80	97	63.6881	152.192	1.2568	Up	7.782e-09	5.97478e-08
Candidate_325	121	148	179	583.273	1390.32	1.25318	Up	5.49172e-15	6.54078e-14
Candidate_857	332	123	148	176.67	418.959	1.24575	Up	1.50089e-12	1.43745e-11
Candidate_797	267	287	345	512.585	1214.38	1.24436	Up	4.23826e-27	8.74965e-26
Candidate_375	236	10	12	20.2061	47.7878	1.24185	Up	0.0405592	0.0928066
Candidate_463	386	35	42	43.239	102.261	1.24185	Up	0.000159795	0.00069369
Candidate_484	245	10	12	19.4639	46.0324	1.24185	Up	0.0405592	0.0930358
Candidate_140	303	21	25	33.05	77.5435	1.23035	Up	0.00369452	0.0120428
Candidate_617	238	929	1105	1861.38	4363.49	1.22911	Up	2.88924e-81	1.67756e-79
Candidate_489	272	862	1025	1511.24	3541.63	1.22868	Up	1.76691e-75	9.11922e-74
Candidate_105	283	55	65	92.6769	215.861	1.21982	Up	3.84118e-06	2.21643e-05
Candidate_868	257	39	46	72.3647	168.218	1.21698	Up	0.000102111	0.000458265
Candidate_258	316	40	47	60.3626	139.784	1.21148	Up	9.12324e-05	0.000419579
Candidate_23	221	460	538	992.569	2287.91	1.20479	Up	2.8392e-39	8.24255e-38
Candidate_924	154	375	438	1161.2	2673.02	1.20286	Up	3.22522e-32	7.30788e-31
Candidate_8	191	263	307	656.625	1510.61	1.20199	Up	4.63404e-23	7.97227e-22
Candidate_966	144	12	14	39.7387	91.3721	1.20121	Up	0.0316168	0.0766893
Candidate_69	138	144	167	497.598	1137.33	1.19259	Up	4.08422e-13	4.26319e-12
Candidate_793	267	139	161	248.256	566.712	1.19079	Up	1.13605e-12	1.12275e-11
Candidate_711	501	26	30	24.7475	56.2771	1.18527	Up	0.00205882	0.00700602
Candidate_378	146	140	161	457.268	1036.39	1.18045	Up	1.63444e-12	1.54938e-11
Candidate_819	101	14	16	66.1001	148.884	1.17146	Up	0.0246134	0.0631653
Candidate_186	211	14	16	31.6403	71.2665	1.17146	Up	0.0246134	0.0628183
Candidate_158	142	14	16	47.0148	105.896	1.17146	Up	0.0246134	0.0629913
Candidate_290	361	15	17	19.8143	44.2578	1.15939	Up	0.021714	0.0569839
Candidate_774	155	46	52	141.521	315.297	1.15569	Up	7.5068e-05	0.000352213
Candidate_940	282	16	18	27.0562	59.989	1.14874	Up	0.0191565	0.0508468
Candidate_388	230	25	28	51.8331	114.414	1.14231	Up	0.00382812	0.0124347
Candidate_907	311	51	57	78.1997	172.251	1.13928	Up	4.21052e-05	0.000202672
Candidate_818	205	291	325	676.916	1489.97	1.13824	Up	2.23032e-22	3.69994e-21
Candidate_586	185	9	10	23.1988	50.8015	1.13082	Up	0.080743	0.15892
Candidate_565	557	57	63	48.7995	106.3	1.12321	Up	2.10046e-05	0.000107216
Candidate_264	140	40	44	136.247	295.374	1.11632	Up	0.000393294	0.0015955
Candidate_122	146	10	11	32.662	70.8089	1.11632	Up	0.0705256	0.143366
Candidate_109	521	41	45	37.5268	81.1751	1.11312	Up	0.000349368	0.00142979
Candidate_658	208	12	13	27.5114	58.7392	1.09429	Up	0.0539332	0.115713
Candidate_908	563	39	42	33.0333	70.1115	1.08573	Up	0.00070844	0.0026973
Candidate_826	167	13	14	37.1212	78.7879	1.08573	Up	0.0472182	0.104194
Candidate_21	548	39	42	33.9375	72.0306	1.08573	Up	0.00070844	0.0027084
Candidate_479	301	27	29	42.7753	90.5482	1.08191	Up	0.0048745	0.0152987
Candidate_420	423	117	124	131.899	275.505	1.06265	Up	1.29254e-08	9.76239e-08
Candidate_630	284	18	19	30.2238	62.8758	1.05682	Up	0.0245334	0.0631344
Candidate_485	448	21	22	22.353	46.1522	1.04593	Up	0.0166762	0.0452987
Candidate_205	211	68	71	153.682	316.245	1.0411	Up	2.24392e-05	0.000113294
Candidate_226	209	460	479	1049.56	2153.96	1.03721	Up	8.1631e-28	1.72353e-26
Candidate_938	240	32	33	63.582	129.226	1.02321	Up	0.00417458	0.0134193
Candidate_504	543	70	72	61.4743	124.618	1.01946	Up	2.73532e-05	0.00013445
Candidate_87	105	368	378	1671.3	3383.38	1.0175	Up	1.20962e-21	1.93748e-20
Candidate_855	230	44	45	91.2263	183.879	1.01124	Up	0.000955318	0.00349406
Candidate_53	204	45	46	105.191	211.922	1.01052	Up	0.00084585	0.0031558
Candidate_280	565	48	49	40.5124	81.5072	1.00856	Up	0.00058765	0.0022747
Candidate_965	528	79	80	71.3491	142.398	0.996963	Up	1.44233e-05	7.4029e-05
Candidate_678	249	31	31	59.3687	117.007	0.978815	Up	0.00740414	0.0222603
Candidate_384	115	2	2	8.2933	16.3448	0.978815	Up	0.429492	0.577421
Candidate_574	147	3	3	9.73194	19.1802	0.978815	Up	0.356718	0.50287
Candidate_870	205	8	8	18.6094	36.6762	0.978815	Up	0.159631	0.273106
Candidate_154	111	2	2	8.59216	16.9338	0.978815	Up	0.429492	0.575755
Candidate_964	120	5	5	19.8694	39.1595	0.978815	Up	0.254118	0.391502
Candidate_862	164	11	11	31.9848	63.0372	0.978815	Up	0.103216	0.193322
Candidate_736	551	52	52	45.0036	88.6952	0.978815	Up	0.000556702	0.00216392
Candidate_898	128	7	7	26.0785	51.3968	0.978815	Up	0.185631	0.310165
Candidate_472	116	4	4	16.4436	32.4078	0.978815	Up	0.299842	0.437289
Candidate_828	100	1	1	4.76865	9.39828	0.978815	Up	0.527262	0.66643
Candidate_638	468	4	4	4.07577	8.03271	0.978815	Up	0.299842	0.436604
Candidate_281	392	60	60	72.9895	143.851	0.978815	Up	0.00021191	0.000903048
Candidate_788	136	4	4	14.0254	27.642	0.978815	Up	0.299842	0.437977
Candidate_277	110	2	2	8.67027	17.0878	0.978815	Up	0.429492	0.574098
Candidate_576	147	10	10	32.4398	63.9338	0.978815	Up	0.119085	0.216496
Candidate_338	190	65	65	163.138	321.52	0.978815	Up	0.000116299	0.000514484
Candidate_699	352	34	34	46.0608	90.7788	0.978815	Up	0.0050826	0.0158447
Candidate_313	157	1	1	3.03736	5.98616	0.978815	Up	0.527262	0.664622
Candidate_922	115	1	1	4.14665	8.17241	0.978815	Up	0.527262	0.661928
Candidate_904	105	2	2	9.08314	17.9015	0.978815	Up	0.429492	0.576587
Candidate_674	111	1	1	4.29608	8.46691	0.978815	Up	0.527262	0.662823
Candidate_256	112	1	1	4.25772	8.39132	0.978815	Up	0.527262	0.660143
Candidate_403	104	1	1	4.58524	9.0368	0.978815	Up	0.527262	0.663721
Candidate_372	254	17	17	31.9162	62.9018	0.978815	Up	0.0452266	0.100276
Candidate_18	217	2	2	4.39507	8.662	0.978815	Up	0.429492	0.578258
Candidate_362	169	10	10	28.2169	55.6111	0.978815	Up	0.119085	0.216921
Candidate_917	136	1	1	3.50636	6.9105	0.978815	Up	0.527262	0.665525
Candidate_284	131	3	3	10.9206	21.5228	0.978815	Up	0.356718	0.503634
Candidate_49	110	9	9	39.0162	76.895	0.978815	Up	0.137697	0.241815
Candidate_524	103	1	1	4.62976	9.12454	0.978815	Up	0.527262	0.661034
Candidate_349	284	5	5	8.39551	16.5463	0.978815	Up	0.254118	0.390208
Candidate_125	166	5	5	14.3634	28.3081	0.978815	Up	0.254118	0.390854
Candidate_945	129	5	5	18.4831	36.4274	0.978815	Up	0.254118	0.392152
Candidate_217	197	3	3	7.2619	14.3121	0.978815	Up	0.356718	0.502108
Candidate_872	163	3	3	8.77665	17.2974	0.978815	Up	0.356718	0.501348
Candidate_389	135	2	2	7.06467	13.9234	0.978815	Up	0.429492	0.574925
Candidate_422	157	127	126	385.744	754.256	0.967411	Up	1.17132e-07	7.77252e-07
Candidate_31	371	123	122	158.098	309.054	0.967038	Up	1.86854e-07	1.22245e-06
Candidate_269	476	50	49	50.0909	96.747	0.949669	Up	0.00108231	0.00389716
Candidate_259	315	137	134	207.398	399.8	0.946873	Up	8.14122e-08	5.48057e-07
Candidate_307	536	223	218	198.397	382.243	0.9461	Up	8.53946e-12	7.77761e-11
Candidate_589	275	39	38	67.6281	129.867	0.941341	Up	0.00419108	0.0133798
Candidate_879	481	38	37	37.6733	72.2944	0.940341	Up	0.0047466	0.0149986
Candidate_289	485	72	70	70.7923	135.645	0.938173	Up	0.000114788	0.000510228
Candidate_667	146	62	60	202.504	386.23	0.93151	Up	0.00038123	0.00155335
Candidate_501	391	57	55	69.5174	132.201	0.927285	Up	0.000697698	0.00267835
Candidate_808	136	28	27	98.1781	186.583	0.926348	Up	0.0167819	0.0454531
Candidate_613	573	55	53	45.7724	86.9299	0.925376	Up	0.000889338	0.00329161
Candidate_261	155	53	51	163.057	309.234	0.92332	Up	0.00113429	0.00405291
Candidate_582	326	25	24	36.5694	69.1898	0.919922	Up	0.0247208	0.0629195
Candidate_835	358	1690	1620	2251.12	4252.85	0.917786	Up	2.65438e-73	1.23296e-71
Candidate_180	215	24	23	53.2314	100.54	0.917415	Up	0.0281604	0.0699492
Candidate_251	388	20	19	24.5807	46.0225	0.904815	Up	0.0477586	0.105137
Candidate_167	403	459	436	543.129	1016.79	0.904649	Up	1.60114e-20	2.43846e-19
Candidate_132	551	39	37	33.7527	63.11	0.902867	Up	0.00636026	0.0194365
Candidate_189	496	314	296	301.886	560.865	0.893648	Up	3.6003e-14	3.93492e-13
Candidate_544	535	29	27	25.8488	47.4305	0.875722	Up	0.0225382	0.0586498
Candidate_177	543	41	38	36.0064	65.7706	0.869191	Up	0.00743488	0.022209
Candidate_366	242	13	12	25.6167	46.603	0.863338	Up	0.125332	0.224775
Candidate_948	122	13	12	50.8135	92.4421	0.863338	Up	0.125332	0.224342
Candidate_165	187	51	47	130.054	236.213	0.860979	Up	0.00321572	0.0105936
Candidate_196	434	62	57	68.1236	123.434	0.857509	Up	0.00124618	0.00441872
Candidate_20	189	11	10	27.754	49.7263	0.841312	Up	0.167644	0.28524
Candidate_888	548	32	29	27.8461	49.7354	0.836796	Up	0.023069	0.0596967
Candidate_418	168	10	9	28.3848	50.3479	0.826812	Up	0.19465	0.322336
Candidate_301	245	10	9	19.4639	34.5243	0.826812	Up	0.19465	0.322911
Candidate_930	240	169	152	335.792	595.224	0.825864	Up	3.82596e-07	2.46828e-06
Candidate_223	188	487	436	1235.28	2179.6	0.819222	Up	1.57321e-17	2.21441e-16
Candidate_660	295	28	25	45.2618	79.6464	0.815317	Up	0.0385532	0.0897642
Candidate_324	140	353	315	1202.38	2114.61	0.814499	Up	5.59976e-13	5.65454e-12
Candidate_197	486	54	48	52.985	92.8225	0.80889	Up	0.00477856	0.0150484
Candidate_969	223	27	24	57.737	101.147	0.80889	Up	0.0438916	0.0980175
Candidate_166	240	35	31	69.5428	121.394	0.803729	Up	0.0233572	0.0602746
Candidate_676	443	86	76	92.5742	161.235	0.800478	Up	0.000456022	0.00182605
Candidate_651	217	325	287	714.199	1243	0.799426	Up	1.27344e-11	1.12669e-10
Candidate_532	155	94	83	289.195	503.262	0.799266	Up	0.000255782	0.00106557
Candidate_579	276	17	15	29.3721	51.0776	0.798243	Up	0.110902	0.205235
Candidate_133	250	17	15	32.4268	56.3897	0.798243	Up	0.110902	0.205644
Candidate_34	445	33	29	35.363	61.2472	0.792402	Up	0.0300802	0.0739273
Candidate_425	257	16	14	29.6881	51.1968	0.78617	Up	0.12749	0.227329
Candidate_427	587	32	28	25.996	44.8299	0.78617	Up	0.0341556	0.0817798
Candidate_44	472	39	34	39.402	67.6994	0.780876	Up	0.0206996	0.0546305
Candidate_393	593	151	131	121.428	207.618	0.773834	Up	8.35632e-06	4.51338e-05
Candidate_279	270	22	19	38.8557	66.136	0.767311	Up	0.0847748	0.165453
Candidate_709	419	44	38	50.0765	85.235	0.767311	Up	0.0161615	0.044159
Candidate_454	108	159	137	702.051	1192.19	0.763965	Up	6.63812e-06	3.6927e-05
Candidate_363	428	36	31	40.1101	68.0716	0.763087	Up	0.0301034	0.0737891
Candidate_822	106	896	771	4030.86	6835.92	0.762048	Up	2.16448e-26	4.2783e-25
Candidate_547	132	78	67	281.784	477.034	0.759502	Up	0.00165027	0.00574194
Candidate_821	245	56	48	108.998	184.129	0.756423	Up	0.00775888	0.0231026
Candidate_796	167	193	165	551.107	928.572	0.752681	Up	1.07974e-06	6.73207e-06
Candidate_967	408	377	321	440.633	739.423	0.746824	Up	1.53681e-11	1.34689e-10
Candidate_753	432	40	34	44.1542	73.9679	0.74435	Up	0.026439	0.0660264
Candidate_415	154	207	174	640.981	1061.88	0.728272	Up	1.15381e-06	7.14593e-06
Candidate_893	347	25	21	34.3563	56.8772	0.727277	Up	0.0842196	0.164716
Candidate_603	485	37	31	36.3794	60.0715	0.723558	Up	0.0383288	0.089466
Candidate_433	230	85	71	176.233	290.121	0.719172	Up	0.00202332	0.00691053
Candidate_935	303	30	25	47.2143	77.5435	0.715781	Up	0.0642154	0.132569
Candidate_538	294	42	35	68.1236	111.884	0.715781	Up	0.0295624	0.0728474
Candidate_837	246	608	504	1178.59	1925.5	0.708168	Up	7.81988e-16	9.9516e-15
Candidate_1	365	29	24	37.8879	61.7969	0.705797	Up	0.0729534	0.147655
Candidate_744	230	34	28	70.4931	114.414	0.698708	Up	0.055684	0.118376
Candidate_482	397	62	51	74.4726	120.734	0.697044	Up	0.0106706	0.0305016
Candidate_780	441	45	37	48.6597	78.8517	0.696416	Up	0.0290774	0.0720344
Candidate_629	434	28	23	30.7655	49.8065	0.695022	Up	0.0829162	0.162852
Candidate_700	586	207	170	168.449	272.646	0.694719	Up	4.01298e-06	2.28715e-05
Candidate_93	429	39	32	43.3514	70.1037	0.693413	Up	0.0426694	0.0959803
Candidate_636	192	61	50	151.504	244.747	0.691934	Up	0.0119904	0.0339607
Candidate_477	223	11	9	23.5225	37.9303	0.689309	Up	0.263346	0.397157
Candidate_28	492	33	27	31.9848	51.5759	0.689309	Up	0.0630994	0.130847
Candidate_373	290	22	18	36.176	58.3341	0.689309	Up	0.125106	0.224804
Candidate_285	266	176	143	315.52	505.246	0.679255	Up	3.35888e-05	0.000164232
Candidate_374	343	69	56	95.9291	153.441	0.677646	Up	0.00912974	0.0267556
Candidate_214	420	37	30	42.0095	67.1305	0.676253	Up	0.0545394	0.116476
Candidate_947	244	21	17	41.0417	65.4798	0.673961	Up	0.142967	0.250125
Candidate_293	222	164	132	352.279	558.816	0.665658	Up	9.03354e-05	0.00041752
Candidate_708	291	41	33	67.1872	106.578	0.665658	Up	0.0471308	0.104249
Candidate_323	537	101	81	89.6897	141.762	0.660454	Up	0.00225318	0.00758407
Candidate_885	361	50	40	66.0478	104.136	0.656887	Up	0.0313006	0.0761211
Candidate_530	185	105	84	270.653	426.733	0.656887	Up	0.00196872	0.00674887
Candidate_247	164	10	8	29.0771	45.8452	0.656887	Up	0.306898	0.446179
Candidate_590	421	30	24	33.9809	53.5769	0.656887	Up	0.091971	0.177264
Candidate_440	100	5	4	23.8432	37.5931	0.656887	Up	0.439756	0.584454
Candidate_634	242	5	4	9.85258	15.5343	0.656887	Up	0.439756	0.583619
Candidate_527	354	29	23	39.0652	61.0622	0.644396	Up	0.104341	0.194645
Candidate_752	358	72	57	95.9058	149.637	0.64178	Up	0.0122025	0.0344564
Candidate_39	279	48	38	82.0413	128.005	0.64178	Up	0.0396048	0.0912974
Candidate_490	575	43	34	35.6612	55.5724	0.640014	Up	0.0516972	0.112475
Candidate_805	495	33	26	31.791	49.3647	0.634861	Up	0.0892836	0.172801
Candidate_778	320	28	22	41.7257	64.6131	0.630892	Up	0.118414	0.216548
Candidate_813	438	28	22	30.4845	47.2059	0.630892	Up	0.118414	0.216123
Candidate_182	250	14	11	26.7044	41.3524	0.630892	Up	0.255996	0.391796
Candidate_688	566	65	51	54.7636	84.6841	0.628873	Up	0.019732	0.052225
Candidate_17	308	23	18	35.61	54.925	0.625178	Up	0.158423	0.272043
Candidate_738	470	23	18	23.3359	35.9934	0.625178	Up	0.158423	0.272547
Candidate_911	311	50	39	76.6664	117.856	0.620361	Up	0.043143	0.0965779
Candidate_521	218	18	14	39.3742	60.3559	0.616245	Up	0.214554	0.347249
Candidate_11	143	9	7	30.0125	46.0055	0.616245	Up	0.359032	0.503838
Candidate_412	121	247	192	973.435	1491.3	0.615411	Up	1.11139e-05	5.86635e-05
Candidate_468	379	31	24	39.0048	59.5141	0.609582	Up	0.114355	0.209537
Candidate_816	349	57	44	77.8834	118.488	0.605357	Up	0.0359218	0.0853487
Candidate_851	414	48	37	55.2887	83.9942	0.603306	Up	0.0544064	0.11646
Candidate_694	489	87	67	84.841	128.77	0.601961	Up	0.01041	0.0298483
Candidate_149	562	26	20	22.0614	33.4458	0.600304	Up	0.152664	0.263615
Candidate_423	127	13	10	48.8129	74.0022	0.600304	Up	0.29602	0.434443
Candidate_65	527	71	54	64.2456	96.3011	0.583956	Up	0.024833	0.0630324
Candidate_625	423	61	46	68.7678	102.203	0.57164	Up	0.0416748	0.0939706
Candidate_833	112	16	12	68.1236	100.696	0.563778	Up	0.282806	0.419022
Candidate_491	316	12	9	18.1088	26.7672	0.563778	Up	0.343098	0.489613
Candidate_276	201	4	3	9.48985	14.0273	0.563778	Up	0.530766	0.662744
Candidate_476	208	8	6	18.341	27.1104	0.563778	Up	0.422004	0.572324
Candidate_451	378	44	33	55.5081	82.0484	0.563778	Up	0.0863982	0.167916
Candidate_773	131	8	6	29.1215	43.0455	0.563778	Up	0.422004	0.571489
Candidate_129	511	68	51	63.4576	93.7988	0.563778	Up	0.034443	0.082045
Candidate_522	221	16	12	34.5242	51.0314	0.563778	Up	0.282806	0.419691
Candidate_339	178	4	3	10.7161	15.8398	0.563778	Up	0.530766	0.663636
Candidate_657	233	12	9	24.5596	36.3024	0.563778	Up	0.343098	0.488862
Candidate_179	414	20	15	23.037	34.0517	0.563778	Up	0.235294	0.367993
Candidate_126	150	104	78	330.626	488.71	0.563778	Up	0.00926336	0.026977
Candidate_288	135	4	3	14.1293	20.8851	0.563778	Up	0.530766	0.661855
Candidate_776	505	43	32	40.6043	59.5534	0.552551	Up	0.0969506	0.183063
Candidate_962	549	66	49	57.328	83.8826	0.549131	Up	0.0427832	0.0960038
Candidate_112	330	19	14	27.4559	39.8715	0.538243	Up	0.26884	0.40413
Candidate_387	463	211	155	217.319	314.629	0.533841	Up	0.000512992	0.00204536
Candidate_74	541	15	11	13.2218	19.1092	0.531356	Up	0.325342	0.466424
Candidate_282	139	22	16	75.475	108.182	0.519384	Up	0.254862	0.390704
Candidate_267	384	40	29	49.6734	70.9766	0.514868	Up	0.136819	0.240729
Candidate_144	169	94	68	265.238	378.155	0.511689	Up	0.0258176	0.0648231
Candidate_863	293	3380	2435	5501.04	7810.51	0.505714	Up	7.57494e-39	2.06974e-37
Candidate_686	441	57	41	61.6356	87.3763	0.503477	Up	0.0855148	0.166548
Candidate_322	560	64	46	54.4988	77.2001	0.502377	Up	0.069718	0.142035
Candidate_782	529	53	38	47.7766	67.5112	0.498823	Up	0.100104	0.188252
Candidate_958	198	7	5	16.8589	23.733	0.493389	Up	0.498958	0.642011
Candidate_783	449	21	15	22.3033	31.3974	0.493389	Up	0.28998	0.426928
Candidate_181	330	35	25	50.5766	71.1991	0.493389	Up	0.1815	0.305459
Candidate_139	129	7	5	25.8764	36.4274	0.493389	Up	0.498958	0.642902
Candidate_878	381	94	67	117.652	165.272	0.490316	Up	0.0332742	0.0798753
Candidate_194	494	1313	930	1267.46	1769.31	0.481251	Up	1.35314e-14	1.51454e-13
Candidate_209	351	34	24	46.192	64.2617	0.476315	Up	0.203814	0.335121
Candidate_406	361	1409	992	1861.23	2582.57	0.472556	Up	5.29538e-15	6.38884e-14
Candidate_117	204	84	59	196.356	271.813	0.469141	Up	0.0545506	0.116233
Candidate_895	112	10	7	42.5772	58.7392	0.464242	Up	0.464856	0.608241
Candidate_249	130	13	9	47.6865	65.065	0.448301	Up	0.432634	0.576638
Candidate_356	298	29	20	46.4063	63.0757	0.442763	Up	0.27316	0.409299
Candidate_398	153	19	13	59.2185	79.8546	0.431328	Up	0.37583	0.523457
Candidate_42	318	66	45	98.972	132.994	0.426274	Up	0.121976	0.220031
Candidate_102	362	28	19	36.8846	49.328	0.419388	Up	0.307296	0.446059
Candidate_270	139	31	21	106.351	141.988	0.416937	Up	0.288022	0.424718
Candidate_518	557	37	25	31.6768	42.1826	0.413218	Up	0.25376	0.392251
Candidate_787	235	37	25	75.0809	99.9817	0.413218	Up	0.25376	0.392905
Candidate_800	175	46	31	125.347	166.484	0.40945	Up	0.21113	0.345316
Candidate_287	353	5242	3510	7081.38	9345.03	0.400169	Up	2.4639e-36	6.02359e-35
Candidate_234	133	9	6	32.2691	42.3982	0.393853	Up	0.543966	0.675594
Candidate_121	126	15	10	56.7696	74.5895	0.393853	Up	0.462012	0.606228
Candidate_352	484	30	20	29.5577	38.8358	0.393853	Up	0.322936	0.46369
Candidate_869	247	18	12	34.7513	45.6596	0.393853	Up	0.428098	0.577218
Candidate_138	116	12	8	49.3309	64.8157	0.393853	Up	0.500278	0.642819
Candidate_260	243	93	62	182.504	239.791	0.393853	Up	0.093401	0.179276
Candidate_455	542	219	146	192.682	253.164	0.393853	Up	0.0108331	0.030871
Candidate_16	333	47	31	67.3053	87.4915	0.378423	Up	0.244128	0.380528
Candidate_864	252	260	171	492.003	637.74	0.3743	Up	0.00862428	0.0255158
Candidate_609	144	81	53	268.237	345.909	0.366886	Up	0.144895	0.253021
Candidate_654	277	17	11	29.2661	37.3217	0.350784	Up	0.487796	0.632026
Candidate_312	545	45	29	39.3742	50.0092	0.344943	Up	0.298814	0.437163
Candidate_92	209	28	18	63.8862	80.9421	0.341386	Up	0.405278	0.551249
Candidate_526	510	109	70	101.918	128.996	0.339914	Up	0.120561	0.218325
Candidate_54	439	36	23	39.1051	49.2393	0.332452	Up	0.365278	0.51183
Candidate_36	147	11	7	35.6838	44.7537	0.326739	Up	0.579736	0.708651
Candidate_401	123	41	26	158.955	198.663	0.321703	Up	0.353042	0.499202
Candidate_755	192	19	12	47.1898	58.7392	0.31585	Up	0.510674	0.651671
Candidate_623	526	122	77	110.604	137.579	0.314865	Up	0.130114	0.231563
Candidate_639	421	127	80	143.852	178.59	0.312059	Up	0.12627	0.225586
Candidate_335	236	64	40	129.319	159.293	0.300744	Up	0.287434	0.424525
Candidate_848	225	16	10	33.9104	41.7701	0.300744	Up	0.555972	0.684103
Candidate_353	191	16	10	39.9468	49.2056	0.300744	Up	0.555972	0.683198
Candidate_611	265	16	10	28.7918	35.4652	0.300744	Up	0.555972	0.685011
Candidate_350	212	8	5	17.9949	22.1657	0.300744	Up	0.639404	0.748119
Candidate_310	410	807	503	938.61	1153.01	0.296805	Up	0.000317148	0.00130367
Candidate_439	240	1330	828	2642.63	3242.41	0.295092	Up	4.45188e-06	2.52183e-05
Candidate_47	222	63	39	135.327	165.105	0.286938	Up	0.313874	0.454897
Candidate_210	331	39	24	56.1865	68.1446	0.278376	Up	0.430912	0.575168
Candidate_404	150	78	48	247.97	300.745	0.278376	Up	0.280766	0.417331
Candidate_24	432	52	32	57.4004	69.6169	0.278376	Up	0.370734	0.517913
Candidate_956	197	65	40	157.341	190.828	0.278376	Up	0.321646	0.463989
Candidate_97	187	145	89	369.762	447.298	0.27464	Up	0.153222	0.264088
Candidate_934	164	75	46	218.078	263.61	0.273559	Up	0.298094	0.436797
Candidate_244	149	498	305	1593.82	1923.81	0.271479	Up	0.0098491	0.0283276
Candidate_684	437	392	240	427.76	516.152	0.270996	Up	0.0220728	0.0576001
Candidate_861	266	198	121	354.96	427.516	0.268322	Up	0.104961	0.195017
Candidate_407	305	23	14	35.9603	43.1396	0.262608	Up	0.549656	0.679934
Candidate_326	346	23	14	31.6991	38.0277	0.262608	Up	0.549656	0.67903
Candidate_506	133	10	6	35.8545	42.3982	0.24185	Up	0.673422	0.778121
Candidate_953	356	110	66	147.346	174.238	0.24185	Up	0.271634	0.40767
Candidate_974	201	15	9	35.5869	42.0818	0.24185	Up	0.633792	0.745307
Candidate_652	348	40	24	54.8121	64.8157	0.24185	Up	0.487016	0.63278
Candidate_508	141	5	3	16.9101	19.9963	0.24185	Up	0.715506	0.808644
Candidate_157	141	15	9	50.7303	59.989	0.24185	Up	0.633792	0.744365
Candidate_231	142	5	3	16.791	19.8555	0.24185	Up	0.715506	0.807661
Candidate_825	476	40	24	40.0727	47.3863	0.24185	Up	0.487016	0.631896
Candidate_507	292	10	6	16.331	19.3115	0.24185	Up	0.673422	0.777154
Candidate_246	455	3396	2035	3559.19	4203.4	0.240008	Up	3.727e-09	2.90957e-08
Candidate_411	198	10695	6408	25757.9	30416.2	0.239825	Up	1.4976e-25	2.78255e-24
Candidate_903	493	42	25	40.6254	47.6586	0.230354	Up	0.498172	0.64278
Candidate_239	378	132	78	166.524	193.933	0.219824	Up	0.276622	0.413154
Candidate_162	132	100	59	361.261	420.074	0.217602	Up	0.344576	0.489467
Candidate_710	248	51	30	98.065	113.689	0.213281	Up	0.494012	0.639188
Candidate_745	231	17	10	35.094	40.6852	0.213281	Up	0.654972	0.763449
Candidate_841	582	116891	68372	95775.3	110409	0.205129	Up	3.28232e-189	3.38808e-187
Candidate_546	443	36	21	38.752	44.5516	0.201208	Up	0.57587	0.705783
Candidate_559	124	19	11	73.068	83.3718	0.19032	Up	0.67342	0.779087
Candidate_436	381	33	19	41.3033	46.868	0.182349	Up	0.62119	0.736078
Candidate_4	176	7	4	18.9662	21.3597	0.171461	Up	0.755722	0.835793
Candidate_909	205	14	8	32.5664	36.6762	0.171461	Up	0.722534	0.812632
Candidate_383	164	7	4	20.354	22.9226	0.171461	Up	0.755722	0.837787
Candidate_875	226	21	12	44.3105	49.9023	0.171461	Up	0.689696	0.782329
Candidate_195	296	63	36	101.495	114.303	0.171461	Up	0.543194	0.676444
Candidate_41	184	7	4	18.1416	20.431	0.171461	Up	0.755722	0.836789
Candidate_669	121	719	409	2833.6	3176.77	0.164925	Up	0.06455	0.132964
Candidate_255	200	162	92	386.261	432.321	0.162527	Up	0.376188	0.523172
Candidate_493	127	30	17	112.645	125.804	0.159388	Up	0.6719	0.778298
Candidate_380	437	103	58	112.396	124.737	0.150296	Up	0.506032	0.646635
Candidate_174	306	32	18	49.8682	55.284	0.14874	Up	0.68312	0.785419
Candidate_155	348	32	18	43.8496	48.6118	0.14874	Up	0.68312	0.784448
Candidate_153	477	43	24	42.9878	47.2869	0.137513	Up	0.671118	0.778363
Candidate_480	173	61	34	168.143	184.706	0.135541	Up	0.630528	0.742409
Candidate_25	183	27	15	70.3571	77.035	0.130819	Up	0.72912	0.816087
Candidate_273	186	18	10	46.1482	50.5284	0.130819	Up	0.757134	0.836358
Candidate_392	228	27	15	56.4708	61.8308	0.130819	Up	0.72912	0.817072
Candidate_581	194	9	5	22.1226	24.2224	0.130819	Up	0.784336	0.857233
Candidate_894	562	103	57	87.3969	95.3206	0.125205	Up	0.5771	0.706358
Candidate_101	206	38	21	87.9654	95.8077	0.123205	Up	0.712278	0.805976
Candidate_298	153	67	37	208.823	227.279	0.12218	Up	0.649742	0.758304
Candidate_81	553	29	16	25.0074	27.1921	0.120834	Up	0.739938	0.823236
Candidate_726	151	78	43	246.328	267.633	0.119678	Up	0.635276	0.745166
Candidate_739	277	40	22	68.8614	74.6433	0.116319	Up	0.720774	0.811635
Candidate_499	170	355	195	995.806	1078.04	0.114471	Up	0.365352	0.511163
Candidate_315	226	62	34	130.821	141.39	0.112082	Up	0.684038	0.784532
Candidate_923	136	11	6	38.57	41.463	0.104346	Up	0.806144	0.874892
Candidate_662	173	11	6	30.3209	32.5952	0.104346	Up	0.806144	0.875916
Candidate_204	366	14653	7865	19091.5	20196	0.0811381	Up	5.9491e-05	0.000281975
Candidate_334	116	43	23	176.769	186.345	0.0761127	Up	0.79643	0.86739
Candidate_889	324	120	64	176.617	185.645	0.0719249	Up	0.723342	0.812557
Candidate_827	369	104	55	134.401	140.083	0.0597354	Up	0.777006	0.85223
Candidate_937	165	53	28	153.175	159.486	0.0582499	Up	0.82434	0.893596
Candidate_218	263	44	23	79.7797	82.1902	0.0429458	Up	0.864784	0.92343
Candidate_704	202	31	16	73.1822	74.4418	0.0246191	Up	0.903552	0.934744
Candidate_68	522	66	34	60.2933	61.2148	0.0218842	Up	0.9067	0.936957
Candidate_67	516	68	35	62.8427	63.748	0.0206356	Up	0.909654	0.929668
Candidate_483	595	41	21	32.8596	33.1704	0.0135809	Up	0.926072	0.943334
Candidate_381	498	53	27	50.7507	50.9545	0.0057825	Up	0.945748	0.949838
Candidate_271	181	38	0	100.115	0	-16.6113	Down	2.23956e-07	1.45493e-06
Candidate_229	206	33	0	76.391	0	-16.2211	Down	1.743e-06	1.05146e-05
Candidate_303	153	24	0	74.8023	0	-16.1908	Down	7.00398e-05	0.000330289
Candidate_737	123	19	0	73.6621	0	-16.1686	Down	0.000545108	0.00212775
Candidate_208	136	19	0	66.6208	0	-16.0237	Down	0.000545108	0.00214579
Candidate_729	107	14	0	62.3935	0	-15.9291	Down	0.00424248	0.0134975
Candidate_672	163	19	0	55.5855	0	-15.7624	Down	0.000545108	0.00213673
Candidate_845	141	16	0	54.1123	0	-15.7237	Down	0.00186708	0.00642415
Candidate_452	166	18	0	51.7082	0	-15.6581	Down	0.000821692	0.00310306
Candidate_462	114	11	0	46.0133	0	-15.4898	Down	0.0145312	0.0399392
Candidate_202	114	10	0	41.8303	0	-15.3523	Down	0.0219042	0.0573211
Candidate_577	131	11	0	40.0421	0	-15.2892	Down	0.0145312	0.0398214
Candidate_213	112	8	0	34.0618	0	-15.0559	Down	0.0497718	0.108795
Candidate_570	102	6	0	28.0509	0	-14.7758	Down	0.113094	0.208047
Candidate_317	125	7	0	26.7044	0	-14.7048	Down	0.0750258	0.150864
Candidate_602	153	7	0	21.8173	0	-14.4132	Down	0.0750258	0.150538
Candidate_810	122	5	0	19.5436	0	-14.2544	Down	0.170477	0.287429
Candidate_960	128	5	0	18.6275	0	-14.1851	Down	0.170477	0.288476
Candidate_723	240	9	0	17.8824	0	-14.1263	Down	0.0330184	0.0794666
Candidate_762	135	5	0	17.6617	0	-14.1083	Down	0.170477	0.287951
Candidate_615	165	6	0	17.3405	0	-14.0819	Down	0.113094	0.20846
Candidate_668	383	12	0	14.9409	0	-13.867	Down	0.00963992	0.0278987
Candidate_188	128	4	0	14.902	0	-13.8632	Down	0.256976	0.392004
Candidate_606	132	4	0	14.4505	0	-13.8188	Down	0.256976	0.392649
Candidate_58	100	3	0	14.3059	0	-13.8043	Down	0.387364	0.530769
Candidate_400	142	4	0	13.4328	0	-13.7135	Down	0.256976	0.389446
Candidate_901	144	4	0	13.2462	0	-13.6933	Down	0.256976	0.390083
Candidate_693	112	3	0	12.7732	0	-13.6408	Down	0.387364	0.533919
Candidate_399	117	3	0	12.2273	0	-13.5778	Down	0.387364	0.532339
Candidate_429	166	4	0	11.4907	0	-13.4882	Down	0.256976	0.390721
Candidate_906	139	3	0	10.292	0	-13.3292	Down	0.387364	0.531553
Candidate_972	100	2	0	9.5373	0	-13.2194	Down	0.583912	0.701752
Candidate_840	101	2	0	9.44287	0	-13.205	Down	0.583912	0.699039
Candidate_770	102	2	0	9.35029	0	-13.1908	Down	0.583912	0.699941
Candidate_621	106	2	0	8.99745	0	-13.1353	Down	0.583912	0.702661
Candidate_191	108	2	0	8.83083	0	-13.1083	Down	0.583912	0.709091
Candidate_695	108	2	0	8.83083	0	-13.1083	Down	0.583912	0.708165
Candidate_568	109	2	0	8.74981	0	-13.095	Down	0.583912	0.700845
Candidate_599	113	2	0	8.44009	0	-13.043	Down	0.583912	0.710019
Candidate_556	117	2	0	8.15154	0	-12.9929	Down	0.583912	0.705402
Candidate_222	117	2	0	8.15154	0	-12.9929	Down	0.583912	0.697242
Candidate_220	123	2	0	7.7539	0	-12.9207	Down	0.583912	0.703572
Candidate_513	186	3	0	7.69137	0	-12.909	Down	0.387364	0.533128
Candidate_51	252	4	0	7.56928	0	-12.8859	Down	0.256976	0.391362
Candidate_891	135	2	0	7.06467	0	-12.7864	Down	0.583912	0.707242
Candidate_571	147	2	0	6.48796	0	-12.6635	Down	0.583912	0.706321
Candidate_860	226	3	0	6.33007	0	-12.628	Down	0.387364	0.534712
Candidate_771	228	3	0	6.27454	0	-12.6153	Down	0.387364	0.535508
Candidate_758	100	1	0	4.76865	0	-12.2194	Down	0.880188	0.914647
Candidate_314	205	2	0	4.65234	0	-12.1837	Down	0.583912	0.704486
Candidate_83	103	1	0	4.62976	0	-12.1767	Down	0.880188	0.921865
Candidate_235	103	1	0	4.62976	0	-12.1767	Down	0.880188	0.917727
Candidate_951	103	1	0	4.62976	0	-12.1767	Down	0.880188	0.911588
Candidate_604	207	2	0	4.60739	0	-12.1697	Down	0.583912	0.698139
Candidate_515	105	1	0	4.54157	0	-12.149	Down	0.880188	0.916698
Candidate_111	106	1	0	4.49873	0	-12.1353	Down	0.880188	0.927091
Candidate_254	106	1	0	4.49873	0	-12.1353	Down	0.880188	0.915672
Candidate_76	106	1	0	4.49873	0	-12.1353	Down	0.880188	0.912606
Candidate_233	108	1	0	4.41542	0	-12.1083	Down	0.880188	0.931315
Candidate_749	108	1	0	4.41542	0	-12.1083	Down	0.880188	0.930256
Candidate_107	109	1	0	4.37491	0	-12.095	Down	0.880188	0.923949
Candidate_82	110	1	0	4.33514	0	-12.0819	Down	0.880188	0.929198
Candidate_447	111	1	0	4.29608	0	-12.0688	Down	0.880188	0.926042
Candidate_306	115	1	0	4.14665	0	-12.0177	Down	0.880188	0.913625
Candidate_230	119	1	0	4.00727	0	-11.9684	Down	0.880188	0.918758
Candidate_691	126	1	0	3.78464	0	-11.8859	Down	0.880188	0.920827
Candidate_558	138	1	0	3.45554	0	-11.7547	Down	0.880188	0.928144
Candidate_542	148	1	0	3.22206	0	-11.6538	Down	0.880188	0.919792
Candidate_919	175	1	0	2.72494	0	-11.412	Down	0.880188	0.922906
Candidate_62	212	1	0	2.24936	0	-11.1353	Down	0.880188	0.924994
Candidate_127	120	42	1	166.903	7.8319	-4.4135	Down	6.71202e-07	4.27087e-06
Candidate_767	191	187	6	466.878	29.5234	-3.98312	Down	6.61164e-26	1.27963e-24
Candidate_71	148	218	9	702.409	57.1517	-3.61944	Down	4.38174e-28	9.4666e-27
Candidate_583	293	107	5	174.145	16.038	-3.44072	Down	7.5098e-14	8.11233e-13
Candidate_730	164	629	38	1828.95	217.765	-3.07017	Down	1.82013e-68	7.35173e-67
Candidate_336	159	65	4	194.945	23.6435	-3.04355	Down	4.58478e-08	3.15501e-07
Candidate_584	554	160	11	137.723	18.6608	-2.88368	Down	2.06078e-17	2.81539e-16
Candidate_600	284	40	3	67.1641	9.92776	-2.75815	Down	5.74628e-05	0.000273759
Candidate_591	304	39	3	61.1767	9.27461	-2.72162	Down	8.10006e-05	0.000378138
Candidate_59	181	13	1	34.25	5.19242	-2.72162	Down	0.0365316	0.0863559
Candidate_37	117	13	1	52.985	8.03271	-2.72162	Down	0.0365316	0.0865762
Candidate_330	239	412	32	822.043	125.835	-2.70769	Down	2.90866e-40	8.7166e-39
Candidate_329	130	231	18	847.352	130.13	-2.70301	Down	3.94196e-23	6.90959e-22
Candidate_692	430	760	60	842.831	131.139	-2.68415	Down	2.24272e-72	9.92137e-71
Candidate_475	116	12	1	49.3309	8.10196	-2.60615	Down	0.0518228	0.111961
Candidate_118	126	12	1	45.4157	7.45895	-2.60615	Down	0.0518228	0.112485
Candidate_631	112	12	1	51.0927	8.39132	-2.60615	Down	0.0518228	0.112222
Candidate_333	424	271	23	304.789	50.9812	-2.57977	Down	1.08667e-25	2.06024e-24
Candidate_761	131	152	13	553.309	93.2653	-2.56867	Down	6.60968e-15	7.67549e-14
Candidate_608	195	11	1	26.9001	4.81963	-2.48062	Down	0.0732264	0.147565
Candidate_95	165	22	2	63.582	11.3918	-2.48062	Down	0.00636802	0.0193964
Candidate_775	218	31	3	67.8111	12.9334	-2.39042	Down	0.00118742	0.00422649
Candidate_33	152	37	4	116.079	24.7323	-2.23064	Down	0.000599086	0.00230934
Candidate_573	156	63	7	192.58	42.1717	-2.19111	Down	6.4168e-06	3.59109e-05
Candidate_933	181	27	3	71.1345	15.5773	-2.19111	Down	0.0043201	0.0136975
Candidate_795	476	71	8	71.129	15.7954	-2.17093	Down	1.77585e-06	1.06436e-05
Candidate_27	368	70	8	90.708	20.431	-2.15047	Down	2.41768e-06	1.41259e-05
Candidate_575	174	17	2	46.5902	10.8026	-2.10865	Down	0.032741	0.0790036
Candidate_119	345	32	4	44.2309	10.8966	-2.02118	Down	0.00284146	0.00939401
Candidate_84	110	16	2	69.3622	17.0878	-2.02118	Down	0.0449176	0.100068
Candidate_943	177	16	2	43.1064	10.6195	-2.02118	Down	0.0449176	0.0998288
Candidate_519	111	8	1	34.3686	8.46691	-2.02118	Down	0.200552	0.330342
Candidate_331	187	2183	274	5566.82	1377.07	-2.01525	Down	1.55848e-147	1.31621e-145
Candidate_32	155	15	2	46.1482	12.1268	-1.92808	Down	0.0613402	0.127483
Candidate_946	202	15	2	35.4108	9.30522	-1.92808	Down	0.0613402	0.127769
Candidate_541	160	66	9	196.707	52.8653	-1.89565	Down	2.41484e-05	0.000119329
Candidate_228	194	88	12	216.31	58.1337	-1.89565	Down	9.29452e-07	5.87388e-06
Candidate_327	100	7	1	33.3805	9.39828	-1.82854	Down	0.277058	0.412479
Candidate_232	142	14	2	47.0148	13.237	-1.82854	Down	0.083345	0.163349
Candidate_348	187	28	4	71.4022	20.1033	-1.82854	Down	0.00940242	0.0272964
Candidate_644	153	7	1	21.8173	6.14266	-1.82854	Down	0.277058	0.413141
Candidate_884	283	70	10	117.952	33.2095	-1.82854	Down	2.11156e-05	0.000107193
Candidate_725	113	75	11	316.503	91.4876	-1.79057	Down	1.37656e-05	7.14428e-05
Candidate_970	436	81	12	88.5919	25.8668	-1.77607	Down	6.77094e-06	3.72201e-05
Candidate_936	583	303	47	247.839	75.7665	-1.70977	Down	7.34008e-18	1.04907e-16
Candidate_673	169	154	24	434.54	133.467	-1.70301	Down	1.13398e-09	9.08158e-09
Candidate_128	290	96	15	157.859	48.6118	-1.69926	Down	1.84469e-06	1.09854e-05
Candidate_842	393	32	5	38.8287	11.9571	-1.69926	Down	0.00779036	0.0231222
Candidate_706	427	57	9	63.6564	19.809	-1.68415	Down	0.000305866	0.00126289
Candidate_920	194	38	6	93.4065	29.0668	-1.68415	Down	0.00366682	0.0119946
Candidate_569	132	19	3	68.6396	21.3597	-1.68415	Down	0.0492004	0.108055
Candidate_294	251	44	7	83.5938	26.2103	-1.67326	Down	0.00174261	0.00601817
Candidate_931	249	1436	230	2750.11	868.114	-1.66353	Down	3.5138e-76	1.92019e-74
Candidate_511	252	43	7	81.3698	26.1063	-1.64009	Down	0.00229164	0.00768568
Candidate_791	345	49	8	67.7286	21.7931	-1.63589	Down	0.00109507	0.00392788
Candidate_811	240	67	11	133.125	43.0754	-1.62784	Down	0.000123438	0.000540915
Candidate_426	393	758	126	919.755	301.319	-1.60996	Down	3.1102e-39	8.75568e-38
Candidate_175	282	24	4	40.5842	13.3309	-1.60615	Down	0.0294614	0.0727916
Candidate_836	117	18	3	73.3638	24.0981	-1.60615	Down	0.065445	0.13451
Candidate_238	127	6	1	22.5291	7.40022	-1.60615	Down	0.379568	0.526297
Candidate_645	339	59	10	82.9942	27.7235	-1.5819	Down	0.00043334	0.00174274
Candidate_620	442	117	20	126.229	42.5261	-1.56962	Down	5.8191e-07	3.72824e-06
Candidate_880	422	148	26	167.242	57.9041	-1.5302	Down	3.10056e-08	2.23288e-07
Candidate_719	223	346	61	739.889	257.083	-1.52508	Down	1.9273e-17	2.67233e-16
Candidate_10	512	51	9	47.5002	16.5204	-1.52368	Down	0.00151933	0.00532625
Candidate_359	208	112	20	256.773	90.368	-1.50661	Down	2.086e-06	1.22652e-05
Candidate_742	241	33	6	65.2969	23.3982	-1.48062	Down	0.0141436	0.0393396
Candidate_168	116	33	6	135.66	48.6118	-1.48062	Down	0.0141436	0.0394578
Candidate_679	162	98	18	288.474	104.425	-1.46597	Down	1.41182e-05	7.28658e-05
Candidate_216	577	27	5	22.3143	8.14409	-1.45414	Down	0.0303738	0.0742559
Candidate_172	234	54	10	110.046	40.1636	-1.45414	Down	0.00157995	0.00551795
Candidate_496	390	14781	2742	18073.2	6607.71	-1.45163	Down	0	0
Candidate_847	208	16	3	36.6819	13.5552	-1.43622	Down	0.113917	0.209148
Candidate_588	341	42	8	58.7341	22.0487	-1.4135	Down	0.0068435	0.0207088
Candidate_85	238	177	34	354.643	134.261	-1.40133	Down	1.28071e-08	9.75226e-08
Candidate_3	356	26	5	34.8272	13.1998	-1.3997	Down	0.0394022	0.0910563
Candidate_852	167	15	3	42.8322	16.8831	-1.34311	Down	0.148927	0.259089
Candidate_900	144	5	1	16.5578	6.52658	-1.34311	Down	0.514776	0.655105
Candidate_198	127	5	1	18.7742	7.40022	-1.34311	Down	0.514776	0.652424
Candidate_715	151	5	1	15.7902	6.22402	-1.34311	Down	0.514776	0.653315
Candidate_305	386	65	13	80.3011	31.6522	-1.34311	Down	0.00102024	0.00370235
Candidate_369	184	25	5	64.7914	25.5388	-1.34311	Down	0.0508852	0.110968
Candidate_799	158	5	1	15.0907	5.94828	-1.34311	Down	0.514776	0.654209
Candidate_823	147	10	2	32.4398	12.7868	-1.34311	Down	0.266808	0.401725
Candidate_973	145	5	1	16.4436	6.48157	-1.34311	Down	0.514776	0.656004
Candidate_890	196	284	58	690.968	278.112	-1.31295	Down	5.6501e-12	5.19697e-11
Candidate_502	221	39	8	84.1526	34.0209	-1.30659	Down	0.0143664	0.0398401
Candidate_361	238	68	14	136.247	55.284	-1.30129	Down	0.00102332	0.00369909
Candidate_585	274	29	6	50.4711	20.5802	-1.2942	Down	0.0390708	0.0905156
Candidate_543	160	62	13	184.785	76.361	-1.27494	Down	0.00207348	0.00703016
Candidate_701	323	38	8	56.1018	23.2775	-1.26911	Down	0.0182731	0.0489212
Candidate_605	116	19	4	78.1072	32.4078	-1.26911	Down	0.111166	0.205314
Candidate_345	143	14	3	46.6861	19.7167	-1.24358	Down	0.193369	0.321359
Candidate_642	324	199	43	292.889	124.73	-1.23154	Down	4.32772e-08	3.00034e-07
Candidate_86	144	217	48	718.609	313.276	-1.19777	Down	2.1236e-08	1.57826e-07
Candidate_690	501	27	6	25.6993	11.2554	-1.19111	Down	0.0633158	0.131003
Candidate_148	228	9	2	18.8236	8.2441	-1.19111	Down	0.349918	0.495539
Candidate_346	206	45	10	104.17	45.6227	-1.19111	Down	0.0138236	0.0386812
Candidate_354	188	9	2	22.8286	9.99817	-1.19111	Down	0.349918	0.496296
Candidate_666	574	101	23	83.9083	37.6586	-1.15583	Down	0.000231552	0.000973357
Candidate_449	346	238	55	328.017	149.395	-1.13464	Down	1.83319e-08	1.37341e-07
Candidate_274	390	30	7	36.6819	16.8687	-1.12072	Down	0.0605818	0.126758
Candidate_883	189	17	4	42.8926	19.8905	-1.10865	Down	0.181759	0.305341
Candidate_309	170	153	36	429.178	199.022	-1.10865	Down	1.02833e-05	5.45897e-05
Candidate_830	289	489	116	806.875	377.232	-1.09689	Down	3.19132e-15	3.90097e-14
Candidate_113	464	29	7	29.8041	14.1784	-1.07181	Down	0.0758508	0.151865
Candidate_370	253	41499	10072	78219	37414.8	-1.06391	Down	0	0
Candidate_14	401	269	67	319.892	157.029	-1.02656	Down	3.24714e-08	2.32046e-07
Candidate_252	163	4	1	11.7022	5.76581	-1.02118	Down	0.689472	0.785913
Candidate_751	110	12	3	52.0216	25.6317	-1.02118	Down	0.318496	0.460877
Candidate_858	151	20	5	63.1609	31.1201	-1.02118	Down	0.169158	0.286767
Candidate_806	134	4	1	14.2348	7.01364	-1.02118	Down	0.689472	0.78495
Candidate_580	128	44	11	163.922	80.7664	-1.02118	Down	0.0316892	0.0766648
Candidate_563	191	4	1	9.9867	4.92056	-1.02118	Down	0.689472	0.78399
Candidate_802	124	12	3	46.1482	22.7378	-1.02118	Down	0.318496	0.46016
Candidate_473	215	4	1	8.87191	4.37129	-1.02118	Down	0.689472	0.783031
Candidate_192	157	4	1	12.1494	5.98616	-1.02118	Down	0.689472	0.786879
Candidate_237	179	8	2	21.3124	10.5009	-1.02118	Down	0.45432	0.597823
Candidate_286	426	111	28	124.254	61.7727	-1.00825	Down	0.000530418	0.0021058
Candidate_146	547	106	27	92.4089	46.39	-0.994218	Down	0.000823578	0.00309759
Candidate_199	135	46	12	162.487	83.5402	-0.959784	Down	0.0365826	0.0862569
Candidate_145	145	19	5	62.4857	32.4078	-0.947184	Down	0.211284	0.344356
Candidate_561	176	19	5	51.4797	26.6996	-0.947184	Down	0.211284	0.343753
Candidate_628	190	19	5	47.6865	24.7323	-0.947184	Down	0.211284	0.344961
Candidate_633	412	53	14	61.3443	31.9359	-0.94175	Down	0.0263626	0.0660131
Candidate_531	308	41	11	63.4788	33.5653	-0.919305	Down	0.0583018	0.122817
Candidate_500	522	204	55	186.361	99.024	-0.91225	Down	1.30218e-05	6.79621e-05
Candidate_300	436	48	13	52.4989	28.0224	-0.905707	Down	0.0416198	0.0940749
Candidate_886	229	155	42	322.769	172.37	-0.904992	Down	0.000167444	0.000723513
Candidate_134	544	33	9	28.9275	15.5486	-0.895654	Down	0.100612	0.188826
Candidate_685	547	51	14	44.4609	24.0541	-0.886255	Down	0.0387596	0.0900192
Candidate_358	208	130	36	298.041	162.662	-0.873627	Down	0.000842932	0.0031576
Candidate_163	147	18	5	58.3916	31.9669	-0.869181	Down	0.262082	0.395893
Candidate_414	223	147	41	314.346	172.793	-0.863305	Down	0.000430298	0.00173803
Candidate_824	114	93	26	389.021	214.347	-0.859904	Down	0.00562162	0.017293
Candidate_224	148	590	165	1901.02	1047.78	-0.859433	Down	1.25773e-12	1.22993e-11
Candidate_164	253	71	20	133.824	74.2947	-0.849004	Down	0.0174375	0.0468193
Candidate_456	571	85	24	70.9869	39.5024	-0.845613	Down	0.0091986	0.0268726
Candidate_382	192	7	2	17.3857	9.78987	-0.828539	Down	0.58308	0.711802
Candidate_40	223	21	6	44.9066	25.2868	-0.828539	Down	0.237848	0.371363
Candidate_183	100	7	2	33.3805	18.7966	-0.828539	Down	0.58308	0.710868
Candidate_275	129	7	2	25.8764	14.571	-0.828539	Down	0.58308	0.709936
Candidate_612	128	94	27	350.198	198.245	-0.820886	Down	0.00743468	0.0222801
Candidate_56	307	52	15	80.7719	45.9199	-0.814734	Down	0.0519962	0.111816
Candidate_932	109	45	13	196.871	112.09	-0.812598	Down	0.0730832	0.147596
Candidate_61	262	38	11	69.1636	39.4584	-0.80968	Down	0.103565	0.193585
Candidate_364	359	41	12	54.4609	31.4148	-0.793774	Down	0.0952058	0.180135
Candidate_487	572	34	10	28.3451	16.4306	-0.786719	Down	0.135831	0.239444
Candidate_173	132	17	5	61.4144	35.5995	-0.786719	Down	0.322704	0.464794
Candidate_683	149	17	5	54.4074	31.5378	-0.786719	Down	0.322704	0.464074
Candidate_64	544	88	26	77.1399	44.9182	-0.780176	Down	0.0133085	0.0373523
Candidate_944	412	98	29	113.429	66.1529	-0.777913	Down	0.00899848	0.0264544
Candidate_913	237	37	11	74.4473	43.6207	-0.771206	Down	0.124374	0.223922
Candidate_461	126	10	3	37.8464	22.3768	-0.75815	Down	0.505728	0.647137
Candidate_892	105	10	3	45.4157	26.8522	-0.75815	Down	0.505728	0.648029
Candidate_853	401	43	13	51.1351	30.4682	-0.74701	Down	0.10441	0.194383
Candidate_343	289	23	7	37.9512	22.764	-0.737392	Down	0.261818	0.396138
Candidate_975	527	149	46	134.825	82.0343	-0.716791	Down	0.0025042	0.00836835
Candidate_856	273	29	9	50.656	30.9833	-0.709241	Down	0.214488	0.347748
Candidate_772	423	58	18	65.3857	39.9927	-0.709241	Down	0.0679398	0.138717
Candidate_859	342	1320	412	1840.53	1132.19	-0.701006	Down	3.85638e-19	5.59778e-18
Candidate_572	278	32	10	54.8909	33.8067	-0.699256	Down	0.194676	0.321804
Candidate_265	322	64	20	94.7806	58.3744	-0.699256	Down	0.0573742	0.121138
Candidate_152	327	41	13	59.7904	37.3632	-0.678297	Down	0.146805	0.255876
Candidate_746	264	44	14	79.4775	49.8393	-0.673261	Down	0.133936	0.237002
Candidate_236	192	44	14	109.282	68.5291	-0.673261	Down	0.133936	0.236552
Candidate_754	101	166	53	783.758	493.177	-0.668304	Down	0.00265258	0.00883243
Candidate_26	243	34	11	66.7218	42.5436	-0.649216	Down	0.209602	0.343422
Candidate_419	599	142	46	113.046	72.1737	-0.64737	Down	0.007012	0.0211498
Candidate_702	135	71	23	250.796	160.119	-0.64737	Down	0.0607332	0.126789
Candidate_201	538	114	37	101.046	64.635	-0.644621	Down	0.0165265	0.0450239
Candidate_337	276	1006	327	1738.14	1113.49	-0.642452	Down	4.85856e-13	5.01511e-12
Candidate_769	485	70	23	68.8259	44.5691	-0.626906	Down	0.0705502	0.143103
Candidate_941	240	9	3	17.8824	11.7478	-0.606147	Down	0.626956	0.741964
Candidate_812	108	3	1	13.2462	8.70211	-0.606147	Down	0.90892	0.930967
Candidate_721	112	3	1	12.7732	8.39132	-0.606147	Down	0.90892	0.93509
Candidate_873	207	12	4	27.6443	18.1609	-0.606147	Down	0.543724	0.676198
Candidate_784	177	3	1	8.08246	5.30976	-0.606147	Down	0.90892	0.937166
Candidate_815	117	3	1	12.2273	8.03271	-0.606147	Down	0.90892	0.934056
Candidate_474	206	9	3	20.8339	13.6868	-0.606147	Down	0.626956	0.740079
Candidate_243	413	3	1	3.46391	2.27561	-0.606147	Down	0.90892	0.929941
Candidate_551	119	3	1	12.0218	7.89771	-0.606147	Down	0.90892	0.931994
Candidate_882	330	63	21	91.0378	59.8072	-0.606147	Down	0.0973718	0.183486
Candidate_647	214	6	2	13.37	8.78343	-0.606147	Down	0.738354	0.822459
Candidate_643	109	3	1	13.1247	8.62227	-0.606147	Down	0.90892	0.938207
Candidate_548	181	3	1	7.90384	5.19242	-0.606147	Down	0.90892	0.933024
Candidate_141	365	45	15	58.7916	38.623	-0.606147	Down	0.167806	0.284994
Candidate_549	302	6	2	9.47414	6.22402	-0.606147	Down	0.738354	0.823446
Candidate_131	313	33	11	50.2765	33.0291	-0.606147	Down	0.247032	0.383767
Candidate_35	223	30	10	64.1522	42.1447	-0.606147	Down	0.27337	0.408954
Candidate_240	150	3	1	9.5373	6.26552	-0.606147	Down	0.90892	0.936127
Candidate_661	182	9	3	23.5812	15.4917	-0.606147	Down	0.626956	0.741021
Candidate_176	261	18	6	32.8872	21.6052	-0.606147	Down	0.422948	0.571934
Candidate_926	177	6	2	16.1649	10.6195	-0.606147	Down	0.738354	0.824436
Candidate_257	171	6	2	16.7321	10.9921	-0.606147	Down	0.738354	0.825428
Candidate_9	201	113	38	268.088	177.679	-0.593436	Down	0.0266986	0.066496
Candidate_55	561	74	25	62.902	41.8818	-0.586782	Down	0.079322	0.156455
Candidate_48	223	287	98	613.723	413.018	-0.571382	Down	0.000542286	0.00214376
Candidate_60	550	73	25	63.293	42.7194	-0.567153	Down	0.0912652	0.176269
Candidate_846	110	49	17	212.422	145.246	-0.548432	Down	0.187393	0.312546
Candidate_428	176	23	8	62.3176	42.7194	-0.544747	Down	0.399076	0.544408
Candidate_88	299	238	83	379.578	260.889	-0.540963	Down	0.00276166	0.00916279
Candidate_291	283	60	21	101.102	69.7399	-0.535758	Down	0.14938	0.259391
Candidate_45	558	80	28	68.3677	47.1598	-0.535758	Down	0.0923304	0.177588
Candidate_494	227	185	65	388.634	269.114	-0.530198	Down	0.00979	0.0282451
Candidate_79	452	105	37	110.776	76.9328	-0.525977	Down	0.0559968	0.118769
Candidate_458	277	48	17	82.6336	57.6789	-0.518684	Down	0.216018	0.34901
Candidate_169	520	120	43	110.046	77.7165	-0.50181	Down	0.0496452	0.108775
Candidate_328	238	5592	2005	11204.3	7917.45	-0.500947	Down	1.36019e-42	4.21206e-41
Candidate_241	236	50	18	101.031	71.6818	-0.495116	Down	0.225718	0.364049
Candidate_397	458	25	9	26.0297	18.4682	-0.495116	Down	0.418722	0.568703
Candidate_627	455	169	61	177.121	125.999	-0.491327	Down	0.0214446	0.0564364
Candidate_622	124	11	4	42.3025	30.317	-0.480616	Down	0.658004	0.766022
Candidate_650	171	159	58	443.401	318.772	-0.476087	Down	0.0303834	0.0740845
Candidate_292	323	30	11	44.2909	32.0065	-0.468644	Down	0.391924	0.536226
Candidate_212	136	19	7	66.6208	48.3735	-0.461757	Down	0.527256	0.667331
Candidate_227	169	38	14	107.224	77.8555	-0.461757	Down	0.332004	0.475241
Candidate_486	109	27	10	118.122	86.2227	-0.454144	Down	0.436278	0.580662
Candidate_637	578	78	29	64.352	47.154	-0.448606	Down	0.159173	0.272825
Candidate_741	527	94	35	85.0575	62.4174	-0.44649	Down	0.121448	0.219504
Candidate_332	137	311	116	1082.52	795.766	-0.443974	Down	0.00417622	0.0133783
Candidate_368	175	16	6	43.5991	32.2227	-0.436222	Down	0.596846	0.709949
Candidate_763	257	16	6	29.6881	21.9415	-0.436222	Down	0.596846	0.710859
Candidate_444	128	8	3	29.8041	22.0272	-0.436222	Down	0.767524	0.844822
Candidate_768	168	40	15	113.539	83.9132	-0.436222	Down	0.344292	0.489812
Candidate_865	103	29	11	134.263	100.37	-0.419734	Down	0.452076	0.595714
Candidate_253	149	21	8	67.2091	50.4605	-0.413502	Down	0.546608	0.677969
Candidate_594	105	21	8	95.373	71.6059	-0.413502	Down	0.546608	0.677065
Candidate_942	305	39	15	60.9762	46.221	-0.399696	Down	0.392308	0.535962
Candidate_655	545	265	102	231.87	175.894	-0.398608	Down	0.0169089	0.0456638
Candidate_598	324	83	32	122.16	92.8225	-0.396224	Down	0.195552	0.322679
Candidate_297	322	18	7	26.657	20.431	-0.383755	Down	0.616332	0.731255
Candidate_703	160	118	46	351.688	270.2	-0.380266	Down	0.133163	0.236536
Candidate_124	155	38	15	116.909	90.9511	-0.362221	Down	0.444948	0.588827
Candidate_478	445	48	19	51.4371	40.1275	-0.35822	Down	0.386434	0.535018
Candidate_116	120	10	4	39.7387	31.3276	-0.343113	Down	0.787204	0.859357
Candidate_640	155	5	2	15.3827	12.1268	-0.343113	Down	0.920402	0.938588
Candidate_626	273	40	16	69.8703	55.0815	-0.343113	Down	0.45578	0.598896
Candidate_720	144	10	4	33.1156	26.1063	-0.343113	Down	0.787204	0.858348
Candidate_798	491	45	18	43.7045	34.454	-0.343113	Down	0.424068	0.572615
Candidate_525	586	236	95	192.048	152.361	-0.333972	Down	0.0566822	0.119949
Candidate_619	427	77	31	85.992	68.231	-0.333775	Down	0.292146	0.429436
Candidate_976	422	52	21	58.7606	46.7687	-0.329307	Down	0.40411	0.550467
Candidate_435	364	94	38	123.146	98.1139	-0.327846	Down	0.248516	0.385428
Candidate_533	595	141	57	113.005	90.0339	-0.327846	Down	0.152091	0.263115
Candidate_961	318	42	17	62.9822	50.2424	-0.326039	Down	0.465856	0.608692
Candidate_386	516	155	63	143.244	114.746	-0.320029	Down	0.141335	0.247736
Candidate_481	165	44	18	127.164	102.527	-0.310691	Down	0.475256	0.619233
Candidate_351	215	34	14	75.4112	61.1981	-0.301292	Down	0.55431	0.68387
Candidate_734	217	97	40	213.161	173.24	-0.299169	Down	0.282894	0.418485
Candidate_503	541	46	19	40.5467	33.0069	-0.296819	Down	0.484046	0.629802
Candidate_66	193	12	5	29.6496	24.3479	-0.284219	Down	0.80149	0.871878
Candidate_786	134	24	10	85.4086	70.1364	-0.284219	Down	0.658806	0.765996
Candidate_385	305	24	10	37.5238	30.814	-0.284219	Down	0.658806	0.765038
Candidate_225	208	62	26	142.142	117.478	-0.274941	Down	0.44103	0.584475
Candidate_91	139	31	13	106.351	87.8975	-0.274941	Down	0.612802	0.727996
Candidate_308	213	93	39	208.209	172.081	-0.274941	Down	0.333974	0.477326
Candidate_469	259	19	8	34.9824	29.0294	-0.269112	Down	0.726694	0.815337
Candidate_724	370	38	16	48.9753	40.6412	-0.269112	Down	0.573256	0.703507
Candidate_957	150	236	100	750.267	626.552	-0.259971	Down	0.133715	0.237063
Candidate_844	175	28	12	76.2984	64.4453	-0.243577	Down	0.678764	0.781378
Candidate_971	234	7	3	14.2652	12.0491	-0.243577	Down	0.926442	0.942678
Candidate_785	128	7	3	26.0785	22.0272	-0.243577	Down	0.926442	0.941646
Candidate_523	380	289	124	362.668	306.681	-0.241914	Down	0.120309	0.218295
Candidate_593	404	214	92	252.597	214.02	-0.23909	Down	0.188821	0.314363
Candidate_727	488	72	31	70.3571	59.7022	-0.236913	Down	0.470248	0.613568
Candidate_15	160	37	16	110.275	93.9828	-0.230638	Down	0.63836	0.747839
Candidate_355	152	30	13	94.1181	80.38	-0.227635	Down	0.687096	0.785132
Candidate_552	474	30	13	30.1813	25.7759	-0.227635	Down	0.687096	0.786099
Candidate_457	240	113	49	224.524	191.881	-0.226654	Down	0.374768	0.522762
Candidate_459	217	23	10	50.5433	43.31	-0.222818	Down	0.74582	0.828788
Candidate_161	220	2777	1208	6019.34	5160.51	-0.222091	Down	6.73098e-06	3.72207e-05
Candidate_211	247	32	14	61.7801	53.2696	-0.21383	Down	0.694568	0.786895
Candidate_206	558	98	43	83.7505	72.424	-0.20963	Down	0.44785	0.591825
Candidate_743	395	25	11	30.1813	26.1724	-0.205609	Down	0.75345	0.836266
Candidate_680	131	86	38	313.056	272.622	-0.199522	Down	0.502286	0.644508
Candidate_151	341	246	109	344.014	300.414	-0.195515	Down	0.245638	0.382241
Candidate_731	125	9	4	34.3343	30.0745	-0.19111	Down	0.930024	0.943223
Candidate_687	462	65	29	67.0914	58.9935	-0.185571	Down	0.596772	0.711683
Candidate_416	587	176	79	142.978	126.484	-0.176835	Down	0.378506	0.525608
Candidate_838	196	49	22	119.216	105.491	-0.176463	Down	0.673592	0.776386
Candidate_874	407	347	156	406.565	360.229	-0.174574	Down	0.214096	0.347719
Candidate_832	180	20	9	52.985	46.9914	-0.173188	Down	0.83361	0.895288
Candidate_809	417	475	214	543.191	482.31	-0.171501	Down	0.151163	0.261998
Candidate_777	284	62	28	104.104	92.6591	-0.168026	Down	0.643434	0.751887
Candidate_430	168	11	5	31.2233	27.9711	-0.158688	Down	0.932278	0.944478
Candidate_689	226	33	15	69.6307	62.3779	-0.158688	Down	0.775894	0.852016
Candidate_379	418	154	70	175.687	157.387	-0.158688	Down	0.462298	0.605747
Candidate_681	163	35	16	102.394	92.253	-0.150468	Down	0.780092	0.854606
Candidate_899	336	35	16	49.6734	44.7537	-0.150468	Down	0.780092	0.853599
Candidate_641	197	157	72	380.04	343.49	-0.14588	Down	0.495098	0.639702
Candidate_100	174	235	109	644.042	588.743	-0.129517	Down	0.451778	0.596167
Candidate_245	162	118	55	347.346	319.077	-0.122468	Down	0.627296	0.739541
Candidate_560	407	79	37	92.561	85.4389	-0.115512	Down	0.71973	0.811443
Candidate_728	129	34	16	125.685	116.568	-0.108647	Down	0.855932	0.917141
Candidate_408	192	34	16	84.4448	78.319	-0.108647	Down	0.855932	0.9182
Candidate_618	188	74	35	187.702	174.968	-0.101355	Down	0.76589	0.844023
Candidate_850	331	19	9	27.3729	25.5542	-0.0991871	Down	0.935548	0.942651
Candidate_747	262	82	39	149.248	139.898	-0.0933343	Down	0.771646	0.848354
Candidate_38	351	149	71	202.43	190.108	-0.0906059	Down	0.68568	0.785446
Candidate_764	183	46	22	119.868	112.985	-0.0853149	Down	0.86413	0.923794
Candidate_918	413	48	23	55.4226	52.3391	-0.0825851	Down	0.865034	0.922637
Candidate_750	433	27	13	29.7352	28.2165	-0.0756323	Down	0.935346	0.943471
Candidate_814	231	155	75	319.974	305.139	-0.0684903	Down	0.758774	0.837175
Candidate_928	493	33	16	31.92	30.5015	-0.0655787	Down	0.934388	0.943529
Candidate_566	594	37	18	29.7037	28.4796	-0.0607129	Down	0.93356	0.943718
Candidate_263	358	39	19	51.949	49.8791	-0.0586593	Down	0.933108	0.944289
Candidate_115	452	1268769	620175	1.33857e+06	1.28951e+06	-0.0538667	Down	7.67918e-129	5.94497e-127
Candidate_955	454	151	74	158.605	153.188	-0.0501359	Down	0.83057	0.893055
Candidate_757	505	528516	259289	499071	482548	-0.0485707	Down	6.00858e-45	1.99356e-43
Candidate_659	308	180	89	278.687	271.574	-0.0373042	Down	0.864012	0.924732
Candidate_450	184	8	4	20.7333	20.431	-0.0211845	Down	0.9162	0.935329
Candidate_705	180	12	6	31.791	31.3276	-0.0211845	Down	0.938218	0.944317
Candidate_344	140	4	2	13.6247	13.4261	-0.0211845	Down	0.873786	0.930903
Candidate_555	105	2	1	9.08314	8.95074	-0.0211845	Down	0.826444	0.889648
Candidate_614	203	10	5	23.4909	23.1485	-0.0211845	Down	0.928558	0.942765
Candidate_187	108	4	2	17.6617	17.4042	-0.0211845	Down	0.873786	0.927711
Candidate_528	147	2	1	6.48796	6.39338	-0.0211845	Down	0.826444	0.894833
Candidate_443	114	2	1	8.36605	8.2441	-0.0211845	Down	0.826444	0.891715
Candidate_90	152	22	11	69.0199	68.0138	-0.0211845	Down	0.968004	0.969047
Candidate_417	181	12	6	31.6154	31.1545	-0.0211845	Down	0.938218	0.943295
Candidate_553	153	20	10	62.3353	61.4266	-0.0211845	Down	0.963516	0.965595
Candidate_99	142	4	2	13.4328	13.237	-0.0211845	Down	0.873786	0.928773
Candidate_104	200	4	2	9.5373	9.39828	-0.0211845	Down	0.873786	0.926652
Candidate_831	126	4	2	15.1386	14.9179	-0.0211845	Down	0.873786	0.929836
Candidate_887	127	2	1	7.50968	7.40022	-0.0211845	Down	0.826444	0.89068
Candidate_601	115	2	1	8.2933	8.17241	-0.0211845	Down	0.826444	0.892752
Candidate_365	165	2	1	5.78018	5.69592	-0.0211845	Down	0.826444	0.893791
Candidate_717	242	16	8	31.5283	31.0687	-0.0211845	Down	0.952748	0.955835
Candidate_794	376	26	13	32.9747	32.494	-0.0211845	Down	0.975744	0.975744
Candidate_921	171	4	2	11.1547	10.9921	-0.0211845	Down	0.873786	0.925595

## Sheet: Hg VS control
geneID	geneLength	control-Expression	Hg-Expression	control-RPKM	Hg-RPKM	log2 Ratio(Hg/control)	Up-Down-Regulation(Sample_4A/Sample_11A)	P-value	FDR
Candidate_682	168	0	9	0	35.9831	15.135	Up	0.00030443	0.00136338
Candidate_160	101	0	5	0	33.2517	15.0211	Up	0.0102448	0.0293246
Candidate_250	163	0	5	0	20.6038	14.3306	Up	0.0102448	0.0292352
Candidate_367	132	0	4	0	20.3541	14.313	Up	0.024675	0.0622528
Candidate_184	101	0	3	0	19.951	14.2842	Up	0.059431	0.127879
Candidate_722	107	0	3	0	18.8323	14.2009	Up	0.059431	0.128174
Candidate_30	109	0	3	0	18.4867	14.1742	Up	0.059431	0.12847
Candidate_120	167	0	4	0	16.0883	13.9737	Up	0.024675	0.0624211
Candidate_318	119	0	2	0	11.2888	13.4626	Up	0.143142	0.266894
Candidate_939	187	0	2	0	7.18379	12.8105	Up	0.143142	0.265835
Candidate_319	104	0	1	0	6.45851	12.657	Up	0.344764	0.518809
Candidate_766	104	0	1	0	6.45851	12.657	Up	0.344764	0.511409
Candidate_665	109	0	1	0	6.16224	12.5892	Up	0.344764	0.508188
Candidate_72	110	0	1	0	6.10622	12.5761	Up	0.344764	0.513035
Candidate_664	111	0	1	0	6.05121	12.563	Up	0.344764	0.519644
Candidate_70	111	0	1	0	6.05121	12.563	Up	0.344764	0.517146
Candidate_912	223	0	2	0	6.02408	12.5565	Up	0.143142	0.266364
Candidate_740	112	0	1	0	5.99718	12.5501	Up	0.344764	0.507389
Candidate_781	115	0	1	0	5.84074	12.5119	Up	0.344764	0.508989
Candidate_950	118	0	1	0	5.69224	12.4748	Up	0.344764	0.517976
Candidate_13	118	0	1	0	5.69224	12.4748	Up	0.344764	0.5106
Candidate_697	123	0	1	0	5.46085	12.4149	Up	0.344764	0.515494
Candidate_464	130	0	1	0	5.1668	12.3351	Up	0.344764	0.509793
Candidate_714	150	0	1	0	4.4779	12.1286	Up	0.344764	0.506592
Candidate_748	151	0	1	0	4.44824	12.119	Up	0.344764	0.514672
Candidate_587	153	0	1	0	4.3901	12.1	Up	0.344764	0.516319
Candidate_843	164	0	1	0	4.09564	11.9999	Up	0.344764	0.512221
Candidate_902	242	0	1	0	2.77556	11.4386	Up	0.344764	0.513852
Candidate_925	101	1	11	4.72143	73.1538	3.95363	Up	0.000420756	0.00179013
Candidate_242	134	10	99	35.5869	496.245	3.80163	Up	3.14986e-27	7.7586e-26
Candidate_395	151	1	9	3.15805	40.0342	3.66413	Up	0.00208476	0.00744784
Candidate_517	108	1	9	4.41542	55.9737	3.66413	Up	0.00208476	0.00747638
Candidate_963	273	4	32	6.98703	78.7323	3.4942	Up	4.24612e-09	3.64621e-08
Candidate_610	107	4	24	17.8267	150.658	3.07917	Up	1.77611e-06	1.23143e-05
Candidate_756	106	2	11	8.99745	69.7031	2.95363	Up	0.00182068	0.00668295
Candidate_713	243	123	666	241.376	1840.91	2.93107	Up	1.10178e-136	1.14586e-134
Candidate_537	476	59	300	59.1072	423.331	2.84038	Up	1.60453e-60	7.5092e-59
Candidate_790	173	1	5	2.75644	19.4128	2.81613	Up	0.0461924	0.104435
Candidate_443	114	2	9	8.36605	53.0277	2.66413	Up	0.00781114	0.0227764
Candidate_562	216	6	26	13.2462	80.8509	2.60968	Up	5.12028e-06	3.28259e-05
Candidate_200	367	10	43	12.9936	78.6987	2.59854	Up	4.22474e-09	3.66144e-08
Candidate_391	107	4	17	17.8267	106.716	2.58167	Up	0.000268294	0.00121904
Candidate_57	165	3	12	8.67027	48.8498	2.4942	Up	0.00284836	0.00983788
Candidate_952	168	3	12	8.51544	47.9775	2.4942	Up	0.00284836	0.00980171
Candidate_230	119	1	4	4.00727	22.5776	2.4942	Up	0.0968264	0.192419
Candidate_524	103	1	4	4.62976	26.0848	2.4942	Up	0.0968264	0.191606
Candidate_2	106	1	4	4.49873	25.3466	2.4942	Up	0.0968264	0.192012
Candidate_136	179	18	69	47.9529	258.918	2.4328	Up	7.12634e-13	8.89367e-12
Candidate_266	146	3	11	9.79859	50.6064	2.36867	Up	0.00564122	0.017484
Candidate_262	148	6	22	19.3324	99.845	2.36867	Up	7.59826e-05	0.000374314
Candidate_418	168	10	35	28.3848	139.934	2.30156	Up	8.4728e-07	6.00799e-06
Candidate_788	136	4	14	14.0254	69.144	2.30156	Up	0.00204598	0.00736553
Candidate_50	131	13	45	47.3225	230.731	2.28562	Up	2.57818e-08	2.08032e-07
Candidate_96	290	256	871	420.957	2017.37	2.26073	Up	4.85134e-132	4.54085e-130
Candidate_516	176	6	20	16.2568	76.3278	2.23117	Up	0.000279616	0.00126435
Candidate_98	133	4	13	14.3418	65.6534	2.19464	Up	0.0039395	0.0129837
Candidate_12	126	15	48	56.7696	255.88	2.17228	Up	2.53864e-08	2.06623e-07
Candidate_540	579	29	91	23.8844	105.567	2.14402	Up	2.4953e-14	3.59323e-13
Candidate_446	577	139	424	114.877	493.578	2.10318	Up	1.42005e-59	6.32937e-58
Candidate_558	138	1	3	3.45554	14.6018	2.07917	Up	0.198454	0.345266
Candidate_595	239	7	21	13.9668	59.0183	2.07917	Up	0.000367648	0.00159314
Candidate_916	192	2	6	4.96734	20.9901	2.07917	Up	0.0623984	0.132138
Candidate_277	110	2	6	8.67027	36.6373	2.07917	Up	0.0623984	0.13184
Candidate_107	109	1	3	4.37491	18.4867	2.07917	Up	0.198454	0.343988
Candidate_632	122	2	6	7.81746	33.0337	2.07917	Up	0.0623984	0.132437
Candidate_357	102	1	3	4.67515	19.7554	2.07917	Up	0.198454	0.344626
Candidate_520	123	1	3	3.87695	16.3826	2.07917	Up	0.198454	0.343352
Candidate_89	206	32	94	74.0761	306.497	2.04879	Up	5.4849e-14	7.5498e-13
Candidate_867	118	31	91	125.278	517.994	2.0478	Up	1.40392e-13	1.8001e-12
Candidate_81	553	29	84	25.0074	102.028	2.02854	Up	1.66507e-12	1.99809e-11
Candidate_448	160	26	73	77.4905	306.456	1.98359	Up	9.097e-11	9.46088e-10
Candidate_130	277	98	267	168.71	647.436	1.94019	Up	2.06068e-34	6.65102e-33
Candidate_774	155	46	125	141.521	541.681	1.93643	Up	6.6667e-17	1.07587e-15
Candidate_143	134	7	19	24.9109	95.2389	1.93478	Up	0.00124229	0.0048049
Candidate_299	262	9	24	16.3809	61.5284	1.90924	Up	0.000313852	0.00139888
Candidate_431	497	39	104	37.42	140.554	1.90924	Up	4.57978e-14	6.39802e-13
Candidate_405	526	45	119	40.7964	151.959	1.89717	Up	9.30742e-16	1.42815e-14
Candidate_432	167	45	119	128.497	478.626	1.89717	Up	9.30742e-16	1.45196e-14
Candidate_732	431	34	89	37.6181	138.701	1.88247	Up	4.88812e-12	5.7191e-11
Candidate_622	124	11	28	42.3025	151.671	1.84213	Up	0.000143386	0.000688252
Candidate_445	185	572	1439	1474.41	5224.62	1.82518	Up	2.36082e-163	2.76216e-161
Candidate_929	124	39	98	149.982	530.848	1.82351	Up	1.3182e-12	1.62346e-11
Candidate_497	184	32	80	82.933	292.037	1.81613	Up	1.68609e-10	1.67892e-09
Candidate_147	103	4	10	18.519	65.2121	1.81613	Up	0.0258216	0.0637705
Candidate_295	175	2	5	5.44988	19.191	1.81613	Up	0.119772	0.232104
Candidate_304	153	4	10	12.4671	43.901	1.81613	Up	0.0258216	0.0639392
Candidate_46	268	18	45	32.0282	112.783	1.81613	Up	1.72483e-06	1.20481e-05
Candidate_567	306	47	115	73.244	252.43	1.7851	Up	3.71388e-14	5.26696e-13
Candidate_11	143	9	22	30.0125	103.336	1.78371	Up	0.000997598	0.00389063
Candidate_539	256	9	22	16.7648	57.7229	1.78371	Up	0.000997598	0.00390691
Candidate_290	361	15	36	19.8143	66.9824	1.75724	Up	2.95274e-05	0.000159755
Candidate_945	129	5	12	18.4831	62.4823	1.75724	Up	0.0167092	0.0441803
Candidate_870	205	8	19	18.6094	62.2537	1.74213	Up	0.00264976	0.00921998
Candidate_49	110	9	21	39.0162	128.231	1.7166	Up	0.0017511	0.00645287
Candidate_138	116	12	28	49.3309	162.131	1.7166	Up	0.000295268	0.00132871
Candidate_698	138	84	194	290.266	944.252	1.7018	Up	1.94029e-21	3.78356e-20
Candidate_6	105	21	48	95.373	307.056	1.68685	Up	2.73766e-06	1.85685e-05
Candidate_534	166	7	16	20.1088	64.7407	1.68685	Up	0.00708034	0.0211057
Candidate_41	184	7	16	18.1416	58.4074	1.68685	Up	0.00708034	0.0210387
Candidate_137	459	382	869	396.868	1271.66	1.67999	Up	1.56995e-88	1.13036e-86
Candidate_339	178	4	9	10.7161	33.9616	1.66413	Up	0.0466664	0.105252
Candidate_52	351	29	65	39.3991	124.386	1.65859	Up	6.85432e-08	5.25872e-07
Candidate_581	194	9	20	22.1226	69.2458	1.64621	Up	0.00303904	0.0103815
Candidate_907	311	51	113	78.1997	244.053	1.64196	Up	1.58057e-12	1.92131e-11
Candidate_554	102	10	22	46.7515	144.873	1.63171	Up	0.0019987	0.0072511
Candidate_803	156	21	46	64.1934	198.061	1.62545	Up	7.86186e-06	4.84125e-05
Candidate_321	268	21	45	37.3663	112.783	1.59374	Up	1.32039e-05	7.8719e-05
Candidate_466	317	16	34	24.0689	72.0419	1.58167	Up	0.000167953	0.00079799
Candidate_103	371	454	946	583.549	1712.71	1.55335	Up	6.24058e-86	4.17227e-84
Candidate_592	140	27	56	91.9668	268.674	1.54667	Up	1.97332e-06	1.3482e-05
Candidate_607	246	285	589	552.465	1608.22	1.54151	Up	1.34687e-53	5.73034e-52
Candidate_171	213	141	291	315.671	917.654	1.53953	Up	2.73804e-27	6.9265e-26
Candidate_635	333	54	111	77.3294	223.895	1.53373	Up	2.72934e-11	2.97054e-10
Candidate_501	391	57	117	69.5174	200.99	1.53168	Up	8.39674e-12	9.58457e-11
Candidate_393	593	151	308	121.428	348.868	1.52259	Up	2.42598e-28	6.30755e-27
Candidate_529	173	29	59	79.9369	229.072	1.51887	Up	1.45836e-06	1.02633e-05
Candidate_624	157	112	226	340.184	966.884	1.50703	Up	6.36228e-21	1.16767e-19
Candidate_749	108	1	2	4.41542	12.4386	1.4942	Up	0.394274	0.557463
Candidate_192	157	4	8	12.1494	34.226	1.4942	Up	0.0825276	0.169028
Candidate_919	175	1	2	2.72494	7.6764	1.4942	Up	0.394274	0.553284
Candidate_828	100	1	2	4.76865	13.4337	1.4942	Up	0.394274	0.556622
Candidate_313	157	1	2	3.03736	8.55649	1.4942	Up	0.394274	0.554948
Candidate_384	115	2	4	8.2933	23.3629	1.4942	Up	0.22341	0.374082
Candidate_198	127	5	10	18.7742	52.8886	1.4942	Up	0.0517852	0.114318
Candidate_917	136	1	2	3.50636	9.87771	1.4942	Up	0.394274	0.555784
Candidate_18	217	2	4	4.39507	12.3813	1.4942	Up	0.22341	0.374752
Candidate_849	128	5	10	18.6275	52.4754	1.4942	Up	0.0517852	0.114049
Candidate_542	148	1	2	3.22206	9.07682	1.4942	Up	0.394274	0.55163
Candidate_515	105	1	2	4.54157	12.794	1.4942	Up	0.394274	0.550807
Candidate_342	151	1	2	3.15805	8.89648	1.4942	Up	0.394274	0.549167
Candidate_73	214	1	2	2.22834	6.27743	1.4942	Up	0.394274	0.549986
Candidate_807	101	11	22	51.9358	146.308	1.4942	Up	0.00375506	0.0124636
Candidate_638	468	4	8	4.07577	11.4818	1.4942	Up	0.0825276	0.168659
Candidate_470	111	1	2	4.29608	12.1024	1.4942	Up	0.394274	0.558306
Candidate_674	111	1	2	4.29608	12.1024	1.4942	Up	0.394274	0.552456
Candidate_78	120	1	2	3.97387	11.1947	1.4942	Up	0.394274	0.554115
Candidate_360	259	3	6	5.52353	15.5603	1.4942	Up	0.133861	0.254145
Candidate_636	192	61	120	151.504	419.803	1.47036	Up	1.95488e-11	2.15267e-10
Candidate_696	165	199	389	575.128	1583.55	1.46121	Up	2.50256e-33	7.80799e-32
Candidate_779	343	18	35	25.025	68.5392	1.45356	Up	0.000335858	0.00148987
Candidate_954	216	47	90	103.762	279.869	1.43147	Up	1.25578e-08	1.05893e-07
Candidate_261	155	53	101	163.057	437.678	1.42449	Up	1.87905e-09	1.70756e-08
Candidate_507	292	10	19	16.331	43.7055	1.4202	Up	0.0095534	0.0275138
Candidate_521	218	18	34	39.3742	104.758	1.41174	Up	0.00054637	0.0022729
Candidate_282	139	22	41	75.475	198.123	1.39232	Up	0.000171539	0.000806839
Candidate_785	128	7	13	26.0785	68.218	1.38729	Up	0.0354654	0.0838273
Candidate_204	366	14653	27194	19091.5	49906.5	1.3863	Up	0	0
Candidate_948	122	13	24	50.8135	132.135	1.37873	Up	0.00436846	0.0140996
Candidate_896	175	32	59	87.1982	226.454	1.37685	Up	7.7723e-06	4.8178e-05
Candidate_442	242	67	123	132.025	341.393	1.37063	Up	1.21647e-10	1.23763e-09
Candidate_438	137	1619	2928	5635.36	14355.4	1.34902	Up	1.67716e-211	2.2426e-209
Candidate_409	314	392	703	595.322	1503.8	1.33687	Up	1.60991e-51	6.55163e-50
Candidate_759	545	202	361	176.746	444.914	1.33185	Up	3.91074e-27	9.38578e-26
Candidate_158	142	14	25	47.0148	118.254	1.3307	Up	0.00463378	0.0148535
Candidate_179	414	20	35	23.037	56.7849	1.30156	Up	0.000983758	0.0038689
Candidate_940	282	16	28	27.0562	66.6921	1.30156	Up	0.0032159	0.0109061
Candidate_897	210	40	70	90.8314	223.895	1.30156	Up	3.11482e-06	2.03879e-05
Candidate_74	541	15	26	13.2218	32.2806	1.28775	Up	0.00487152	0.0154568
Candidate_862	164	11	19	31.9848	77.8171	1.2827	Up	0.0164801	0.043822
Candidate_471	286	22	38	36.6819	89.2448	1.2827	Up	0.000686468	0.00281813
Candidate_248	220	11	19	23.8432	58.0091	1.2827	Up	0.0164801	0.0436979
Candidate_454	108	159	274	702.051	1704.09	1.27935	Up	8.53906e-20	1.53703e-18
Candidate_883	189	17	29	42.8926	103.063	1.26472	Up	0.00336434	0.0113683
Candidate_19	166	94	160	270.032	647.407	1.26154	Up	5.9394e-12	6.86331e-11
Candidate_895	112	10	17	42.5772	101.952	1.25974	Up	0.0253236	0.0635466
Candidate_353	191	16	27	39.9468	94.9502	1.24909	Up	0.00508234	0.0159633
Candidate_77	525	25	42	22.7079	53.7348	1.24266	Up	0.00049828	0.0020821
Candidate_315	226	62	104	130.821	309.094	1.24045	Up	4.415e-08	3.47264e-07
Candidate_287	353	5242	8741	7081.38	16632.3	1.23188	Up	0	0
Candidate_257	171	6	10	16.7321	39.2798	1.23117	Up	0.0922754	0.185343
Candidate_564	106	3	5	13.4962	31.6832	1.23117	Up	0.234518	0.385103
Candidate_946	202	15	25	35.4108	83.1293	1.23117	Up	0.00768976	0.0225631
Candidate_548	181	3	5	7.90384	18.5548	1.23117	Up	0.234518	0.38578
Candidate_906	139	3	5	10.292	24.1613	1.23117	Up	0.234518	0.384429
Candidate_177	543	41	68	36.0064	84.1152	1.22411	Up	1.19322e-05	7.25229e-05
Candidate_677	515	37	61	34.2602	79.5588	1.21549	Up	3.72534e-05	0.000195894
Candidate_821	245	56	92	108.998	252.224	1.21041	Up	4.4584e-07	3.21005e-06
Candidate_808	136	28	46	98.1781	227.187	1.21041	Up	0.000358616	0.00156123
Candidate_39	279	48	78	82.0413	187.783	1.19464	Up	4.2318e-06	2.7317e-05
Candidate_264	140	40	65	136.247	311.854	1.19464	Up	2.68446e-05	0.000147803
Candidate_180	215	24	39	53.2314	121.84	1.19464	Up	0.00114705	0.00445494
Candidate_427	587	32	52	25.996	59.5019	1.19464	Up	0.000173215	0.000810648
Candidate_422	157	127	206	385.744	881.319	1.19202	Up	8.4627e-14	1.13158e-12
Candidate_110	145	188	304	618.28	1408.22	1.18754	Up	1.58442e-19	2.79814e-18
Candidate_297	322	18	29	26.657	60.4933	1.18226	Up	0.0054272	0.0168766
Candidate_108	145	10	16	32.8872	74.1169	1.17228	Up	0.0402698	0.0937625
Candidate_634	242	5	8	9.85258	22.2044	1.17228	Up	0.147078	0.269403
Candidate_90	152	22	35	69.0199	154.664	1.16405	Up	0.00255074	0.00894192
Candidate_868	257	39	62	72.3647	162.041	1.163	Up	5.98794e-05	0.000304604
Candidate_8	191	263	416	656.625	1462.94	1.15572	Up	4.44448e-25	9.90484e-24
Candidate_434	131	43	68	156.528	348.661	1.1554	Up	2.90334e-05	0.000157996
Candidate_489	272	862	1352	1511.24	3338.67	1.14354	Up	2.5428e-76	1.48754e-74
Candidate_855	230	44	69	91.2263	201.505	1.1433	Up	2.96806e-05	0.000159661
Candidate_396	236	520	810	1050.72	2305.36	1.13361	Up	7.98952e-46	2.87623e-44
Candidate_465	127	53	82	199.007	433.686	1.12383	Up	7.14108e-06	4.48594e-05
Candidate_170	237	11	17	22.133	48.1799	1.12223	Up	0.0411194	0.0952667
Candidate_31	371	123	190	158.098	343.989	1.12154	Up	8.95904e-12	1.01032e-10
Candidate_129	511	68	105	63.4576	138.017	1.12099	Up	3.98504e-07	2.91406e-06
Candidate_532	155	94	145	289.195	628.35	1.11952	Up	2.6622e-09	2.39598e-08
Candidate_918	413	48	74	55.4226	120.35	1.11869	Up	2.14732e-05	0.000121812
Candidate_126	150	104	160	330.626	716.464	1.11569	Up	4.54792e-10	4.34373e-09
Candidate_797	267	287	441	512.585	1109.41	1.11393	Up	4.84158e-25	1.02994e-23
Candidate_590	421	30	46	33.9809	73.3907	1.11087	Up	0.000864732	0.00342962
Candidate_881	480	81	124	80.471	173.519	1.10855	Up	4.7775e-08	3.72645e-07
Candidate_283	334	101	154	144.202	309.699	1.10278	Up	1.37733e-09	1.2639e-08
Candidate_117	204	84	127	196.356	418.157	1.09057	Up	4.9899e-08	3.85996e-07
Candidate_776	505	43	65	40.6043	86.4545	1.09031	Up	9.6267e-05	0.00046687
Candidate_347	472	53	80	53.5463	113.845	1.08821	Up	1.56398e-05	9.20685e-05
Candidate_365	165	2	3	5.78018	12.2124	1.07917	Up	0.40171	0.548906
Candidate_887	127	2	3	7.50968	15.8666	1.07917	Up	0.40171	0.548106
Candidate_492	235	32	48	64.9348	137.195	1.07917	Up	0.000888718	0.00350987
Candidate_176	261	18	27	32.8872	69.4846	1.07917	Up	0.0126509	0.0346236
Candidate_522	221	16	24	34.5242	72.9431	1.07917	Up	0.01872	0.0484031
Candidate_806	134	4	6	14.2348	30.0754	1.07917	Up	0.23834	0.387302
Candidate_658	208	12	18	27.5114	58.1266	1.07917	Up	0.0416844	0.0956289
Candidate_424	514	59	88	54.7374	114.997	1.07099	Up	7.77086e-06	4.84902e-05
Candidate_185	322	17	25	25.1761	52.1494	1.0506	Up	0.0188862	0.0486982
Candidate_649	296	28	41	45.1088	93.0374	1.0444	Up	0.00278318	0.00964836
Candidate_596	205	13	19	30.2402	62.2537	1.04169	Up	0.0420088	0.0961375
Candidate_423	127	13	19	48.8129	100.488	1.04169	Up	0.0420088	0.095903
Candidate_390	177	179	261	482.253	990.45	1.03829	Up	6.15954e-14	8.35555e-13
Candidate_23	221	460	670	992.569	2036.33	1.03673	Up	3.22316e-33	9.73186e-32
Candidate_322	560	64	93	54.4988	111.548	1.03336	Up	8.07854e-06	4.94217e-05
Candidate_5	340	347	503	486.683	993.698	1.02983	Up	4.31606e-25	9.85325e-24
Candidate_971	234	7	10	14.2652	28.7045	1.00878	Up	0.149782	0.272225
Candidate_139	129	7	10	25.8764	52.0686	1.00878	Up	0.149782	0.271697
Candidate_947	244	21	30	41.0417	82.5842	1.00878	Up	0.012877	0.0351396
Candidate_512	176	8418	11979	22808.2	45716.5	1.00316	Up	0	0
Candidate_924	154	375	531	1161.2	2316	0.996025	Up	4.67714e-25	1.01809e-23
Candidate_106	137	5	7	17.4038	34.3197	0.97963	Up	0.238	0.387423
Candidate_247	164	10	14	29.0771	57.3389	0.97963	Up	0.09653	0.192238
Candidate_780	441	45	63	48.6597	95.9549	0.97963	Up	0.000440124	0.00185566
Candidate_125	166	5	7	14.3634	28.324	0.97963	Up	0.238	0.388098
Candidate_239	378	132	183	166.524	325.181	0.965509	Up	3.32744e-09	2.93819e-08
Candidate_21	548	39	54	33.9375	66.1879	0.963689	Up	0.00132612	0.00502531
Candidate_356	298	29	40	46.4063	90.159	0.95815	Up	0.00594542	0.0182456
Candidate_325	121	148	204	583.273	1132.43	0.957175	Up	5.67692e-10	5.36727e-09
Candidate_938	240	32	44	63.582	123.142	0.953635	Up	0.0040624	0.0132028
Candidate_765	305	8	11	12.5079	24.2247	0.953635	Up	0.149015	0.271888
Candidate_667	146	62	85	202.504	391.049	0.949398	Up	7.01164e-05	0.000350957
Candidate_352	484	30	41	29.5577	56.8989	0.944865	Up	0.00591326	0.0182066
Candidate_324	140	353	482	1202.38	2312.51	0.943568	Up	4.832e-21	9.23011e-20
Candidate_433	230	85	116	176.233	338.763	0.942793	Up	3.90272e-06	2.53677e-05
Candidate_92	209	28	38	63.8862	122.124	0.934776	Up	0.00862454	0.0250701
Candidate_654	277	17	23	29.2661	55.7716	0.930302	Up	0.041568	0.0955962
Candidate_822	106	896	1212	4030.86	7680.02	0.930022	Up	3.40092e-49	1.2733e-47
Candidate_415	154	207	279	640.981	1216.88	0.924838	Up	1.89995e-12	2.25108e-11
Candidate_80	562	740	996	627.9	1190.39	0.922824	Up	3.12906e-40	1.08474e-38
Candidate_166	240	35	47	69.5428	131.538	0.919509	Up	0.00397746	0.0130628
Candidate_410	168	68	91	193.017	363.829	0.914535	Up	6.72446e-05	0.000340221
Candidate_872	163	3	4	8.77665	16.4831	0.909241	Up	0.396144	0.550952
Candidate_586	185	9	12	23.1988	43.5687	0.909241	Up	0.147364	0.269399
Candidate_550	252	27	36	51.0927	95.9549	0.909241	Up	0.0124863	0.0344755
Candidate_385	305	24	32	37.5238	70.4718	0.909241	Up	0.0184782	0.048177
Candidate_613	573	55	73	45.7724	85.5724	0.902668	Up	0.000413292	0.0017664
Candidate_189	496	314	416	301.886	563.348	0.900022	Up	4.4203e-17	7.2586e-16
Candidate_708	291	41	54	67.1872	124.643	0.891539	Up	0.00264008	0.00922058
Candidate_165	187	51	67	130.054	240.657	0.887867	Up	0.000848528	0.00339411
Candidate_251	388	20	26	24.5807	45.0098	0.872715	Up	0.0400782	0.0935491
Candidate_506	133	10	13	35.8545	65.6534	0.872715	Up	0.145079	0.268898
Candidate_614	203	10	13	23.4909	43.0143	0.872715	Up	0.145079	0.268367
Candidate_483	595	41	53	32.8596	59.8307	0.864572	Up	0.00370496	0.0123411
Candidate_383	164	7	9	20.354	36.8607	0.856773	Up	0.230782	0.38368
Candidate_914	155	28	36	86.1433	156.004	0.856773	Up	0.0175132	0.0460459
Candidate_388	230	25	32	51.8331	93.4518	0.850347	Up	0.025985	0.0640052
Candidate_69	138	144	184	497.598	895.579	0.84784	Up	1.0933e-07	8.31972e-07
Candidate_869	247	18	23	34.7513	62.5455	0.84784	Up	0.0593836	0.128664
Candidate_377	412	51	65	59.0294	105.97	0.844146	Up	0.00164409	0.0060825
Candidate_801	209	33	42	75.2945	134.98	0.842127	Up	0.0114829	0.0321797
Candidate_603	485	37	47	36.3794	65.0911	0.839339	Up	0.00768606	0.0226231
Candidate_699	352	34	43	46.0608	82.0524	0.833005	Up	0.0112853	0.0318164
Candidate_937	165	53	67	153.175	272.745	0.832372	Up	0.00159055	0.00590776
Candidate_559	124	19	24	73.068	130.003	0.831238	Up	0.058283	0.126573
Candidate_578	559	69	87	58.8617	104.538	0.828622	Up	0.000339904	0.00150071
Candidate_207	154	4	5	12.3861	21.8079	0.816131	Up	0.385504	0.55173
Candidate_510	221	4	5	8.63104	15.1965	0.816131	Up	0.385504	0.550888
Candidate_102	362	28	35	36.8846	64.9419	0.816131	Up	0.0245938	0.0623843
Candidate_871	343	36	45	50.05	88.1219	0.816131	Up	0.0108757	0.0307541
Candidate_190	117	12	15	48.9092	86.1134	0.816131	Up	0.139284	0.261263
Candidate_335	236	64	80	129.319	227.69	0.816131	Up	0.000695226	0.00284162
Candidate_800	175	46	57	125.347	218.777	0.803531	Up	0.0047071	0.015037
Candidate_371	210	17	21	38.6033	67.1685	0.799058	Up	0.0864958	0.17486
Candidate_340	450	26	32	27.5522	47.7642	0.793764	Up	0.0357782	0.0843536
Candidate_150	267	13	16	23.2181	40.2508	0.793764	Up	0.136007	0.257177
Candidate_678	249	31	38	59.3687	102.506	0.787935	Up	0.0230962	0.0587447
Candidate_739	277	40	49	68.8614	118.818	0.786985	Up	0.0100243	0.0287813
Candidate_969	223	27	33	57.737	99.3973	0.78371	Up	0.034986	0.0833254
Candidate_428	176	23	28	62.3176	106.859	0.777996	Up	0.0534148	0.117362
Candidate_345	143	14	17	46.6861	79.8506	0.774311	Up	0.132585	0.252748
Candidate_820	253	14	17	26.3878	45.133	0.774311	Up	0.132585	0.253264
Candidate_451	378	44	53	55.5081	94.178	0.762692	Up	0.00916634	0.0264805
Candidate_223	188	487	586	1235.28	2093.66	0.761182	Up	6.30102e-18	1.09218e-16
Candidate_640	155	5	6	15.3827	26.0007	0.757238	Up	0.372762	0.536777
Candidate_376	316	41	49	61.8717	104.154	0.751361	Up	0.013369	0.036376
Candidate_40	223	21	25	44.9066	75.301	0.745742	Up	0.0782244	0.161629
Candidate_47	222	63	75	135.327	226.92	0.745742	Up	0.00238842	0.00843608
Candidate_323	537	101	120	89.6897	150.097	0.742882	Up	0.000130402	0.000629154
Candidate_848	225	16	19	33.9104	56.72	0.742131	Up	0.125514	0.241731
Candidate_905	175	27	32	73.5734	122.822	0.739316	Up	0.048293	0.107369
Candidate_494	227	185	219	388.634	648.013	0.737609	Up	2.85366e-07	2.10317e-06
Candidate_105	283	55	65	92.6769	154.274	0.735211	Up	0.00521426	0.0163229
Candidate_20	189	11	13	27.754	46.2005	0.735211	Up	0.206868	0.352693
Candidate_608	195	11	13	26.9001	44.779	0.735211	Up	0.206868	0.352052
Candidate_825	476	40	47	40.0727	66.3218	0.726864	Up	0.0185606	0.0482576
Candidate_854	138	23	27	79.4775	131.417	0.725529	Up	0.074035	0.153993
Candidate_934	164	75	88	218.078	360.416	0.724816	Up	0.00133705	0.00504628
Candidate_378	146	140	164	457.268	754.495	0.722472	Up	1.2841e-05	7.75432e-05
Candidate_707	145	6	7	19.7323	32.4262	0.716596	Up	0.359228	0.522108
Candidate_873	207	12	14	27.6443	45.4279	0.716596	Up	0.200388	0.344785
Candidate_630	284	18	21	30.2238	49.6668	0.716596	Up	0.118383	0.229889
Candidate_255	200	162	187	386.261	628.025	0.701248	Up	5.69878e-06	3.62861e-05
Candidate_132	551	39	45	33.7527	54.8563	0.700654	Up	0.0256642	0.0638875
Candidate_805	495	33	38	31.791	51.5637	0.697737	Up	0.0409034	0.0950014
Candidate_485	448	21	24	22.353	35.9831	0.686848	Up	0.107948	0.210937
Candidate_275	129	7	8	25.8764	41.6549	0.686848	Up	0.345542	0.506939
Candidate_1	365	29	33	37.8879	60.7276	0.680616	Up	0.0620716	0.132043
Candidate_311	187	104	118	265.208	423.844	0.676407	Up	0.000477116	0.0020026
Candidate_63	595	62	70	49.6901	79.0217	0.66929	Up	0.00761364	0.0225518
Candidate_213	112	8	9	34.0618	53.9747	0.664128	Up	0.332032	0.50616
Candidate_237	179	8	9	21.3124	33.7719	0.664128	Up	0.332032	0.505337
Candidate_565	557	57	64	48.7995	77.1774	0.661313	Up	0.0115495	0.0322696
Candidate_837	246	608	682	1178.59	1862.15	0.659904	Up	2.33226e-16	3.69999e-15
Candidate_369	184	25	28	64.7914	102.213	0.657702	Up	0.094962	0.189519
Candidate_911	311	50	56	76.6664	120.946	0.657702	Up	0.018661	0.0483843
Candidate_308	213	93	104	208.209	327.959	0.655484	Up	0.00142189	0.00534492
Candidate_173	132	17	19	61.4144	96.6819	0.654668	Up	0.169124	0.30038
Candidate_726	151	78	87	246.328	386.997	0.651745	Up	0.00368148	0.0123067
Candidate_580	128	44	49	163.922	257.129	0.649482	Up	0.0294644	0.0707146
Candidate_787	235	37	41	75.0809	117.188	0.642302	Up	0.048394	0.107338
Candidate_629	434	28	31	30.7655	47.9775	0.641045	Up	0.086067	0.17437
Candidate_813	438	28	31	30.4845	47.5393	0.641045	Up	0.086067	0.174748
Candidate_544	535	29	32	25.8488	40.1755	0.636222	Up	0.0832688	0.169803
Candidate_122	146	10	11	32.662	50.6064	0.631707	Up	0.306146	0.476793
Candidate_116	120	10	11	39.7387	61.5711	0.631707	Up	0.306146	0.476001
Candidate_720	144	10	11	33.1156	51.3092	0.631707	Up	0.306146	0.475212
Candidate_736	551	52	57	45.0036	69.4846	0.626654	Up	0.0230022	0.058665
Candidate_864	252	260	285	492.003	759.643	0.626654	Up	4.05984e-07	2.94574e-06
Candidate_140	303	21	23	33.05	50.986	0.625448	Up	0.146855	0.269522
Candidate_875	226	21	23	44.3105	68.3573	0.625448	Up	0.146855	0.270052
Candidate_293	222	164	179	352.279	541.584	0.620467	Up	6.84914e-05	0.000344666
Candidate_928	493	33	36	31.92	49.048	0.619734	Up	0.0728934	0.151956
Candidate_430	168	11	12	31.2233	47.9775	0.619734	Up	0.2939	0.458484
Candidate_156	557	33	36	28.2523	43.4123	0.619734	Up	0.0728934	0.152295
Candidate_374	343	69	75	95.9291	146.87	0.614498	Up	0.0104678	0.0296906
Candidate_226	209	460	497	1049.56	1597.26	0.605815	Up	8.725e-11	9.17596e-10
Candidate_44	472	39	42	39.402	59.7685	0.601119	Up	0.0596224	0.127704
Candidate_412	121	247	265	973.435	1471.04	0.595685	Up	3.04094e-06	2.00445e-05
Candidate_186	211	14	15	31.6403	47.7501	0.593739	Up	0.260118	0.414065
Candidate_182	250	14	15	26.7044	40.3011	0.593739	Up	0.260118	0.414771
Candidate_829	554	115	123	98.9882	149.129	0.591228	Up	0.00156374	0.00583133
Candidate_798	491	45	48	43.7045	65.6637	0.587313	Up	0.0487498	0.107872
Candidate_35	223	30	32	64.1522	96.3852	0.587313	Up	0.106586	0.209149
Candidate_121	126	15	16	56.7696	85.2933	0.587313	Up	0.249816	0.401766
Candidate_968	200	17	18	40.5335	60.4516	0.576666	Up	0.23055	0.383977
Candidate_760	155	329	348	1012.18	1508.04	0.575203	Up	2.19812e-07	1.63289e-06
Candidate_633	412	53	56	61.3443	91.2969	0.573638	Up	0.0372948	0.0874886
Candidate_398	153	19	20	59.2185	87.8019	0.568204	Up	0.21294	0.361072
Candidate_498	357	62	65	82.8169	122.296	0.562375	Up	0.0276352	0.0668386
Candidate_100	174	235	246	644.042	949.623	0.560201	Up	2.08896e-05	0.000119224
Candidate_669	121	719	747	2833.6	4146.68	0.54932	Up	3.38864e-13	4.28617e-12
Candidate_25	183	27	28	70.3571	102.771	0.546671	Up	0.156171	0.28165
Candidate_225	208	62	64	142.142	206.672	0.540007	Up	0.0351118	0.0834128
Candidate_205	211	68	70	153.682	222.834	0.536024	Up	0.028671	0.0691651
Candidate_908	563	39	40	33.0333	47.7218	0.530729	Up	0.0999766	0.197007
Candidate_857	332	123	126	176.67	254.916	0.528969	Up	0.00379912	0.0125653
Candidate_380	437	103	105	112.396	161.389	0.521948	Up	0.00900958	0.0261083
Candidate_839	405	121	123	142.471	203.993	0.517855	Up	0.00502892	0.0158487
Candidate_818	205	291	295	676.916	966.571	0.513899	Up	1.65571e-05	9.68589e-05
Candidate_191	108	2	2	8.83083	12.4386	0.494203	Up	0.688006	0.795029
Candidate_344	140	4	4	13.6247	19.191	0.494203	Up	0.598174	0.741577
Candidate_568	109	2	2	8.74981	12.3245	0.494203	Up	0.688006	0.792095
Candidate_302	151	4	4	12.6322	17.793	0.494203	Up	0.598174	0.739618
Candidate_817	275	102	102	176.874	249.134	0.494203	Up	0.014311	0.0386025
Candidate_675	190	8	8	20.0785	28.2815	0.494203	Up	0.474648	0.622228
Candidate_763	257	16	16	29.6881	41.8169	0.494203	Up	0.32266	0.495911
Candidate_252	163	4	4	11.7022	16.4831	0.494203	Up	0.598174	0.740596
Candidate_876	106	1	1	4.49873	6.33665	0.494203	Up	0.748006	0.839489
Candidate_254	106	1	1	4.49873	6.33665	0.494203	Up	0.748006	0.83648
Candidate_447	111	1	1	4.29608	6.05121	0.494203	Up	0.748006	0.838483
Candidate_17	308	23	23	35.61	50.1583	0.494203	Up	0.238944	0.387611
Candidate_66	193	12	12	29.6496	41.7628	0.494203	Up	0.388186	0.551354
Candidate_243	413	3	3	3.46391	4.87906	0.494203	Up	0.639444	0.770295
Candidate_922	115	1	1	4.14665	5.84074	0.494203	Up	0.748006	0.835482
Candidate_306	115	1	1	4.14665	5.84074	0.494203	Up	0.748006	0.834486
Candidate_82	110	1	1	4.33514	6.10622	0.494203	Up	0.748006	0.840497
Candidate_731	125	9	9	34.3343	48.3613	0.494203	Up	0.450458	0.597208
Candidate_402	153	1	1	3.11676	4.3901	0.494203	Up	0.748006	0.83748
Candidate_528	147	2	2	6.48796	9.13857	0.494203	Up	0.688006	0.796012
Candidate_972	100	2	2	9.5373	13.4337	0.494203	Up	0.688006	0.793071
Candidate_104	200	4	4	9.5373	13.4337	0.494203	Up	0.598174	0.738642
Candidate_22	121	2	2	7.88206	11.1022	0.494203	Up	0.688006	0.791122
Candidate_935	303	30	30	47.2143	66.5034	0.494203	Up	0.180256	0.318941
Candidate_575	174	17	17	46.5902	65.6244	0.494203	Up	0.308632	0.478277
Candidate_826	167	13	13	37.1212	52.2868	0.494203	Up	0.370198	0.533907
Candidate_467	180	15	15	39.7387	55.9737	0.494203	Up	0.33754	0.512054
Candidate_643	109	3	3	13.1247	18.4867	0.494203	Up	0.639444	0.773281
Candidate_711	501	26	26	24.7475	34.8579	0.494203	Up	0.211376	0.359071
Candidate_555	105	2	2	9.08314	12.794	0.494203	Up	0.688006	0.790152
Candidate_579	276	17	17	29.3721	41.3719	0.494203	Up	0.308632	0.477487
Candidate_284	131	3	3	10.9206	15.3821	0.494203	Up	0.639444	0.772283
Candidate_574	147	3	3	9.73194	13.7078	0.494203	Up	0.639444	0.771288
Candidate_413	145	4	4	13.1549	18.5292	0.494203	Up	0.598174	0.736699
Candidate_556	117	2	2	8.15154	11.4818	0.494203	Up	0.688006	0.794049
Candidate_901	144	4	4	13.2462	18.6579	0.494203	Up	0.598174	0.737669
Candidate_406	361	1409	1387	1861.23	2580.68	0.4715	Up	6.69006e-18	1.13853e-16
Candidate_885	361	50	49	66.0478	91.1705	0.465057	Up	0.106803	0.209136
Candidate_218	263	44	43	79.7797	109.819	0.461036	Up	0.133453	0.253887
Candidate_401	123	41	40	158.955	218.434	0.458579	Up	0.149486	0.272215
Candidate_87	105	368	358	1671.3	2290.12	0.454457	Up	2.2682e-05	0.000127894
Candidate_967	408	377	365	440.633	600.894	0.447535	Up	2.46962e-05	0.000137593
Candidate_480	173	61	59	168.143	229.072	0.446109	Up	0.088906	0.179345
Candidate_930	240	169	163	335.792	456.186	0.442052	Up	0.00525982	0.0164106
Candidate_505	512	26	25	24.2158	32.7971	0.43762	Up	0.271668	0.428083
Candidate_793	267	139	133	248.256	334.584	0.430545	Up	0.0138297	0.0375205
Candidate_343	289	23	22	37.9512	51.1317	0.430073	Up	0.30887	0.477067
Candidate_53	204	45	43	105.191	141.581	0.428615	Up	0.1603	0.287434
Candidate_530	185	105	100	270.653	363.073	0.423814	Up	0.0351952	0.0833993
Candidate_594	105	21	20	95.373	127.94	0.423814	Up	0.337298	0.512518
Candidate_686	441	57	54	61.6356	82.2471	0.416201	Up	0.12646	0.242555
Candidate_605	116	19	18	78.1072	104.227	0.416201	Up	0.369228	0.533329
Candidate_681	163	35	33	102.394	135.985	0.409314	Up	0.2367	0.387327
Candidate_463	386	35	33	43.239	57.4238	0.409314	Up	0.2367	0.386651
Candidate_425	257	16	15	29.6881	39.2034	0.401094	Up	0.425262	0.570265
Candidate_955	454	151	141	158.605	208.607	0.39535	Up	0.0192123	0.0492677
Candidate_29	402	522	486	619.213	812.037	0.39111	Up	1.77039e-05	0.000102289
Candidate_961	318	42	39	62.9822	82.3764	0.387288	Up	0.222468	0.373842
Candidate_67	516	68	63	62.8427	82.008	0.38402	Up	0.125887	0.241951
Candidate_589	275	39	36	67.6281	87.9296	0.378726	Up	0.250288	0.401835
Candidate_518	557	37	34	31.6768	41.0005	0.372213	Up	0.271064	0.427851
Candidate_966	144	12	11	39.7387	51.3092	0.368672	Up	0.52099	0.675411
Candidate_959	290	11	10	18.088	23.1615	0.3567	Up	0.550128	0.70537
Candidate_362	169	10	9	28.2169	35.7702	0.3422	Up	0.582044	0.727361
Candidate_724	370	38	34	48.9753	61.7224	0.333739	Up	0.31943	0.491754
Candidate_145	145	19	17	62.4857	78.7492	0.333739	Up	0.473236	0.621247
Candidate_167	403	459	410	543.129	683.352	0.331333	Up	0.000740206	0.00299928
Candidate_661	182	9	8	23.5812	29.5246	0.324278	Up	0.617264	0.758214
Candidate_474	206	9	8	20.8339	26.0848	0.324278	Up	0.617264	0.75722
Candidate_750	433	27	24	29.7352	37.2296	0.324278	Up	0.411502	0.558211
Candidate_712	258	35	31	64.691	80.7063	0.319117	Up	0.360714	0.523455
Candidate_814	231	155	137	319.974	398.358	0.316111	Up	0.061192	0.130469
Candidate_460	302	17	15	26.8434	33.3618	0.313631	Up	0.52183	0.675564
Candidate_514	354	186	164	250.556	311.176	0.312597	Up	0.0428574	0.0976023
Candidate_134	544	33	29	28.9275	35.8067	0.30779	Up	0.39174	0.555559
Candidate_368	175	16	14	43.5991	53.7348	0.301558	Up	0.548824	0.704663
Candidate_476	208	8	7	18.341	22.6048	0.301558	Up	0.656498	0.787798
Candidate_949	136	16	14	56.1018	69.144	0.301558	Up	0.548824	0.705631
Candidate_195	296	63	55	101.495	124.806	0.298283	Up	0.257544	0.41207
Candidate_101	206	38	33	87.9654	107.6	0.29067	Up	0.387554	0.552132
Candidate_974	201	15	13	35.5869	43.4423	0.287752	Up	0.577916	0.725106
Candidate_709	419	44	38	50.0765	60.9165	0.282699	Up	0.367664	0.531891
Candidate_259	315	137	118	207.398	251.615	0.278814	Up	0.122428	0.236273
Candidate_783	449	21	18	22.3033	26.9272	0.271811	Up	0.540386	0.696696
Candidate_504	543	70	60	61.4743	74.2193	0.271811	Up	0.278938	0.438064
Candidate_4	176	7	6	18.9662	22.8983	0.271811	Up	0.70074	0.80379
Candidate_26	243	34	29	66.7218	80.1599	0.264722	Up	0.45593	0.602755
Candidate_744	230	34	29	70.4931	84.6907	0.264722	Up	0.45593	0.601905
Candidate_768	168	40	34	113.539	135.936	0.259738	Up	0.429652	0.575328
Candidate_910	599	80	68	63.6881	76.2513	0.259738	Up	0.270212	0.427227
Candidate_366	242	13	11	25.6167	30.5311	0.253195	Up	0.643578	0.774279
Candidate_24	432	52	44	57.4004	68.4123	0.253195	Up	0.383104	0.549135
Candidate_338	190	65	55	163.138	194.435	0.253195	Up	0.331486	0.506152
Candidate_878	381	94	79	117.652	139.273	0.243395	Up	0.264592	0.419049
Candidate_893	347	25	21	34.3563	40.6495	0.242665	Up	0.553334	0.70851
Candidate_238	127	6	5	22.5291	26.4443	0.231169	Up	0.75144	0.837319
Candidate_782	529	53	44	47.7766	55.8679	0.225715	Up	0.4334	0.579518
Candidate_411	198	10695	8825	25757.9	29937.5	0.216935	Up	1.85927e-25	4.3507e-24
Candidate_244	149	498	410	1593.82	1848.26	0.213682	Up	0.0263582	0.064754
Candidate_835	358	1690	1388	2251.12	2604.18	0.210188	Up	5.96982e-05	0.000305342
Candidate_36	147	11	9	35.6838	41.1235	0.204697	Up	0.72196	0.817116
Candidate_9	201	113	92	268.088	307.438	0.197586	Up	0.324226	0.497501
Candidate_861	266	198	161	354.96	406.546	0.195764	Up	0.19873	0.343194
Candidate_455	542	219	178	192.682	220.59	0.19515	Up	0.178218	0.315932
Candidate_538	294	42	34	68.1236	77.6778	0.189349	Up	0.555772	0.70969
Candidate_253	149	21	17	67.2091	76.6352	0.189349	Up	0.665902	0.797039
Candidate_337	276	1006	810	1738.14	1971.25	0.181567	Up	0.00773246	0.0226174
Candidate_109	521	41	33	37.5268	42.5443	0.181045	Up	0.577238	0.725228
Candidate_625	423	61	49	68.7678	77.8074	0.178176	Up	0.508964	0.661653
Candidate_387	463	211	169	217.319	245.172	0.173984	Up	0.23991	0.388505
Candidate_810	122	5	4	19.5436	22.0224	0.172275	Up	0.810844	0.875375
Candidate_582	326	25	20	36.5694	41.2076	0.172275	Up	0.67033	0.799272
Candidate_215	220	10	8	21.6757	24.4249	0.172275	Up	0.76739	0.846027
Candidate_964	120	5	4	19.8694	22.3895	0.172275	Up	0.810844	0.876386
Candidate_301	245	10	8	19.4639	21.9326	0.172275	Up	0.76739	0.847025
Candidate_194	494	1313	1050	1267.46	1427.67	0.171726	Up	0.0040795	0.0132125
Candidate_93	429	39	31	43.3514	48.5366	0.162997	Up	0.622948	0.756264
Candidate_863	293	3380	2671	5501.04	6123.1	0.15456	Up	3.61084e-05	0.000192031
Candidate_819	101	14	11	66.1001	73.1538	0.14628	Up	0.771598	0.847671
Candidate_439	240	1330	1044	2642.63	2921.83	0.144899	Up	0.0151949	0.040752
Candidate_15	160	37	29	110.275	121.743	0.142731	Up	0.672662	0.800015
Candidate_326	346	23	18	31.6991	34.9431	0.140566	Up	0.733912	0.827641
Candidate_332	137	311	243	1082.52	1191.38	0.138245	Up	0.260452	0.413893
Candidate_526	510	109	85	101.918	111.947	0.13541	Up	0.508164	0.661532
Candidate_43	582	72	56	58.9936	64.6294	0.131633	Up	0.596906	0.743947
Candidate_312	545	45	35	39.3742	43.1357	0.131633	Up	0.66974	0.799588
Candidate_727	488	72	56	70.3571	77.0786	0.131633	Up	0.596906	0.742957
Candidate_420	423	117	91	131.899	144.5	0.131633	Up	0.50577	0.659332
Candidate_260	243	93	72	182.504	199.018	0.12497	Up	0.571028	0.71839
Candidate_270	139	31	24	106.351	115.974	0.12497	Up	0.729936	0.82415
Candidate_279	270	22	17	38.8557	42.2913	0.122235	Up	0.768596	0.845365
Candidate_827	369	104	80	134.401	145.623	0.115692	Up	0.580024	0.725805
Candidate_511	252	43	33	81.3698	87.9587	0.112333	Up	0.719326	0.816108
Candidate_499	170	355	272	995.806	1074.7	0.109991	Up	0.340756	0.514432
Candidate_133	250	17	13	32.4268	34.9276	0.10718	Up	0.811416	0.874983
Candidate_725	113	75	57	316.503	338.814	0.0982747	Up	0.685354	0.793925
Candidate_651	217	325	246	714.199	761.449	0.092422	Up	0.443882	0.591843
Candidate_285	266	176	133	315.52	335.842	0.0900542	Up	0.579276	0.72584
Candidate_144	169	94	71	265.238	282.187	0.0893616	Up	0.682008	0.806009
Candidate_305	386	65	49	80.3011	85.2657	0.0865454	Up	0.736602	0.829674
Candidate_350	212	8	6	17.9949	19.0099	0.0791659	Up	0.875496	0.924903
Candidate_491	316	12	9	18.1088	19.1303	0.0791659	Up	0.86515	0.918118
Candidate_296	386	24	18	29.6496	31.3221	0.0791659	Up	0.835002	0.896287
Candidate_832	180	20	15	52.985	55.9737	0.0791659	Up	0.844602	0.904517
Candidate_717	242	16	12	31.5283	33.3067	0.0791659	Up	0.854682	0.910105
Candidate_773	131	8	6	29.1215	30.7642	0.0791659	Up	0.875496	0.92386
Candidate_831	126	4	3	15.1386	15.9925	0.0791659	Up	0.882744	0.93046
Candidate_702	135	71	53	250.796	263.698	0.0723767	Up	0.767832	0.845519
Candidate_181	330	35	26	50.5766	52.9206	0.0653601	Up	0.839734	0.900333
Candidate_757	505	528516	391986	499071	521368	0.0630583	Up	2.6556e-95	2.07137e-93
Candidate_197	486	54	40	52.985	55.2827	0.0612439	Up	0.821566	0.883892
Candidate_216	577	27	20	22.3143	23.282	0.0612439	Up	0.861028	0.914781
Candidate_245	162	118	87	347.346	360.72	0.0545038	Up	0.777718	0.844483
Candidate_628	190	19	14	47.6865	49.4925	0.0536308	Up	0.88633	0.931094
Candidate_561	176	19	14	51.4797	53.4295	0.0536308	Up	0.88633	0.929009
Candidate_755	192	19	14	47.1898	48.977	0.0536308	Up	0.88633	0.93005
Candidate_351	215	34	25	75.4112	78.1029	0.0505967	Up	0.871862	0.924193
Candidate_547	132	78	57	281.784	290.046	0.0416911	Up	0.853498	0.909879
Candidate_477	223	11	8	23.5225	24.0963	0.0347717	Up	0.919036	0.950517
Candidate_662	173	11	8	30.3209	31.0606	0.0347717	Up	0.919036	0.949468
Candidate_753	432	40	29	44.1542	45.0899	0.0302563	Up	0.910316	0.94254
Candidate_652	348	40	29	54.8121	55.9737	0.0302563	Up	0.910316	0.943583
Candidate_527	354	29	21	39.0652	39.8457	0.0285398	Up	0.920076	0.949494
Candidate_334	116	43	31	176.769	179.502	0.0221349	Up	0.927432	0.954979
Candidate_397	458	25	18	26.0297	26.3981	0.0202722	Up	0.936684	0.961334
Candidate_641	197	157	113	380.04	385.281	0.0197616	Up	0.900772	0.935763
Candidate_747	262	82	59	149.248	151.257	0.0192944	Up	0.922536	0.950984
Candidate_164	253	71	51	133.824	135.399	0.0168816	Up	0.932966	0.959622
Candidate_644	153	7	5	21.8173	21.9505	0.00877653	Up	0.941258	0.963914
Candidate_898	128	7	5	26.0785	26.2377	0.00877653	Up	0.941258	0.961809
Candidate_183	100	7	5	33.3805	33.5842	0.00877653	Up	0.941258	0.962861
Candidate_958	198	7	5	16.8589	16.9617	0.00877653	Up	0.941258	0.960761
Candidate_382	192	7	5	17.3857	17.4918	0.00877653	Up	0.941258	0.96497
Candidate_660	295	28	20	45.2618	45.5379	0.00877653	Up	0.95747	0.972009
Candidate_151	341	246	175	344.014	344.706	0.00289996	Up	0.974896	0.984361
Candidate_737	123	19	0	73.6621	0	-16.1686	Down	4.37868e-05	0.000228963
Candidate_452	166	18	0	51.7082	0	-15.6581	Down	7.48734e-05	0.000370802
Candidate_462	114	11	0	46.0133	0	-15.4898	Down	0.0032005	0.0108933
Candidate_847	208	16	0	36.6819	0	-15.1628	Down	0.000218926	0.000999584
Candidate_327	100	7	0	33.3805	0	-15.0267	Down	0.0273624	0.0663503
Candidate_570	102	6	0	28.0509	0	-14.7758	Down	0.0467886	0.104771
Candidate_317	125	7	0	26.7044	0	-14.7048	Down	0.0273624	0.0666959
Candidate_602	153	7	0	21.8173	0	-14.4132	Down	0.0273624	0.0665226
Candidate_960	128	5	0	18.6275	0	-14.1851	Down	0.0800062	0.164584
Candidate_762	135	5	0	17.6617	0	-14.1083	Down	0.0800062	0.164223
Candidate_615	165	6	0	17.3405	0	-14.0819	Down	0.0467886	0.105274
Candidate_926	177	6	0	16.1649	0	-13.9806	Down	0.0467886	0.105022
Candidate_58	100	3	0	14.3059	0	-13.8043	Down	0.233934	0.385497
Candidate_99	142	4	0	13.4328	0	-13.7135	Down	0.136807	0.258168
Candidate_400	142	4	0	13.4328	0	-13.7135	Down	0.136807	0.257649
Candidate_647	214	6	0	13.37	0	-13.7067	Down	0.0467886	0.104521
Candidate_693	112	3	0	12.7732	0	-13.6408	Down	0.233934	0.386177
Candidate_551	119	3	0	12.0218	0	-13.5534	Down	0.233934	0.387544
Candidate_770	102	2	0	9.35029	0	-13.1908	Down	0.400016	0.548996
Candidate_621	106	2	0	8.99745	0	-13.1353	Down	0.400016	0.549802
Candidate_695	108	2	0	8.83083	0	-13.1083	Down	0.400016	0.553868
Candidate_154	111	2	0	8.59216	0	-13.0688	Down	0.400016	0.548192
Candidate_599	113	2	0	8.44009	0	-13.043	Down	0.400016	0.554689
Candidate_220	123	2	0	7.7539	0	-12.9207	Down	0.400016	0.55061
Candidate_891	135	2	0	7.06467	0	-12.7864	Down	0.400016	0.55305
Candidate_571	147	2	0	6.48796	0	-12.6635	Down	0.400016	0.552234
Candidate_860	226	3	0	6.33007	0	-12.628	Down	0.233934	0.386859
Candidate_758	100	1	0	4.76865	0	-12.2194	Down	0.684008	0.798294
Candidate_314	205	2	0	4.65234	0	-12.1837	Down	0.400016	0.551421
Candidate_83	103	1	0	4.62976	0	-12.1767	Down	0.684008	0.802295
Candidate_235	103	1	0	4.62976	0	-12.1767	Down	0.684008	0.79929
Candidate_951	103	1	0	4.62976	0	-12.1767	Down	0.684008	0.793348
Candidate_604	207	2	0	4.60739	0	-12.1697	Down	0.400016	0.54739
Candidate_403	104	1	0	4.58524	0	-12.1628	Down	0.684008	0.803302
Candidate_656	105	1	0	4.54157	0	-12.149	Down	0.684008	0.800289
Candidate_111	106	1	0	4.49873	0	-12.1353	Down	0.684008	0.805323
Candidate_76	106	1	0	4.49873	0	-12.1353	Down	0.684008	0.795319
Candidate_718	107	1	0	4.45668	0	-12.1218	Down	0.684008	0.797299
Candidate_233	108	1	0	4.41542	0	-12.1083	Down	0.684008	0.807354
Candidate_256	112	1	0	4.25772	0	-12.0559	Down	0.684008	0.794332
Candidate_927	124	1	0	3.84568	0	-11.909	Down	0.684008	0.806337
Candidate_691	126	1	0	3.78464	0	-11.8859	Down	0.684008	0.801291
Candidate_135	165	1	0	2.89009	0	-11.4969	Down	0.684008	0.796308
Candidate_62	212	1	0	2.24936	0	-11.1353	Down	0.684008	0.804311
Candidate_672	163	19	1	55.5855	4.12076	-3.75372	Down	0.000407382	0.00174913
Candidate_767	191	187	10	466.878	35.1667	-3.73076	Down	1.0528e-31	3.07945e-30
Candidate_229	206	33	2	76.391	6.52121	-3.55019	Down	2.8202e-06	1.89907e-05
Candidate_32	155	15	1	46.1482	4.33345	-3.41269	Down	0.00286118	0.00980976
Candidate_729	107	14	1	62.3935	6.27743	-3.31315	Down	0.00462672	0.0148818
Candidate_573	156	63	5	192.58	21.5284	-3.16115	Down	3.8062e-10	3.71104e-09
Candidate_475	116	12	1	49.3309	5.79038	-3.09076	Down	0.011974	0.0332573
Candidate_705	180	12	1	31.791	3.73158	-3.09076	Down	0.011974	0.0333563
Candidate_884	283	70	6	117.952	14.2407	-3.05012	Down	7.87894e-11	8.38033e-10
Candidate_577	131	11	1	40.0421	5.12736	-2.96523	Down	0.0191463	0.0492332
Candidate_174	306	32	3	49.8682	6.58514	-2.92083	Down	2.37604e-05	0.000133172
Candidate_71	148	218	21	702.409	95.3066	-2.88166	Down	1.61278e-29	4.31303e-28
Candidate_333	424	271	27	304.789	42.7724	-2.83306	Down	9.27196e-36	3.09948e-34
Candidate_858	151	20	2	63.1609	8.89648	-2.82772	Down	0.00126855	0.00486624
Candidate_730	164	629	68	1828.95	278.503	-2.71525	Down	1.42952e-77	8.92019e-76
Candidate_331	187	2183	237	5566.82	851.279	-2.70915	Down	2.53188e-264	3.94973e-262
Candidate_795	476	71	8	71.129	11.2888	-2.65554	Down	1.01225e-09	9.38083e-09
Candidate_330	239	412	48	822.043	134.899	-2.60733	Down	3.11836e-49	1.21616e-47
Candidate_444	128	8	1	29.8041	5.24754	-2.5058	Down	0.0757962	0.157307
Candidate_738	470	23	3	23.3359	4.28735	-2.4444	Down	0.00127407	0.00484768
Candidate_920	194	38	5	93.4065	17.3115	-2.4318	Down	2.64192e-05	0.000146322
Candidate_811	240	67	9	133.125	25.1882	-2.40196	Down	2.06836e-08	1.71326e-07
Candidate_95	165	22	3	63.582	12.2124	-2.38027	Down	0.00195069	0.00710447
Candidate_645	339	59	9	82.9942	17.8323	-2.21851	Down	5.46114e-07	3.90201e-06
Candidate_37	117	13	2	52.985	11.4818	-2.20624	Down	0.027269	0.0666417
Candidate_880	422	148	23	167.242	36.6084	-2.19169	Down	1.76245e-15	2.66073e-14
Candidate_692	430	760	119	842.831	185.885	-2.18083	Down	4.94378e-73	2.72199e-71
Candidate_61	262	38	6	69.1636	15.3821	-2.16876	Down	8.56928e-05	0.000417752
Candidate_208	136	19	3	66.6208	14.8166	-2.16876	Down	0.00681862	0.0203905
Candidate_936	583	303	48	247.839	55.3016	-2.16401	Down	8.68592e-30	2.39118e-28
Candidate_631	112	12	2	51.0927	11.9944	-2.09076	Down	0.0413348	0.095294
Candidate_118	126	12	2	45.4157	10.6617	-2.09076	Down	0.0413348	0.0955293
Candidate_152	327	41	7	59.7904	14.3786	-2.05599	Down	7.67372e-05	0.000376052
Candidate_620	442	117	20	126.229	30.393	-2.05423	Down	1.1803e-11	1.31519e-10
Candidate_27	368	70	12	90.708	21.9028	-2.05012	Down	1.89139e-07	1.41627e-06
Candidate_970	436	81	14	88.5919	21.5679	-2.03829	Down	2.21442e-08	1.81816e-07
Candidate_584	554	160	28	137.723	33.948	-2.02037	Down	3.66022e-15	5.35307e-14
Candidate_329	130	231	41	847.352	211.839	-1.99999	Down	5.0481e-21	9.45004e-20
Candidate_591	304	39	7	61.1767	15.4664	-1.98384	Down	0.000166423	0.000794757
Candidate_286	426	111	20	124.254	31.5345	-1.97828	Down	1.1496e-10	1.18244e-09
Candidate_168	116	33	6	135.66	34.7423	-1.96523	Down	0.000611002	0.00251937
Candidate_265	322	64	12	94.7806	25.0317	-1.92083	Down	1.84155e-06	1.26742e-05
Candidate_673	169	154	29	434.54	115.259	-1.9146	Down	9.30042e-14	1.22608e-12
Candidate_33	152	37	7	116.079	30.9328	-1.9079	Down	0.000356216	0.00156534
Candidate_440	100	5	1	23.8432	6.71685	-1.82772	Down	0.279312	0.437916
Candidate_292	323	30	6	44.2909	12.4771	-1.82772	Down	0.00189915	0.00694375
Candidate_823	147	10	2	32.4398	9.13857	-1.82772	Down	0.092731	0.185462
Candidate_202	114	10	2	41.8303	11.7839	-1.82772	Down	0.092731	0.185859
Candidate_172	234	54	11	110.046	31.5749	-1.80125	Down	2.83956e-05	0.000155429
Candidate_502	221	39	8	84.1526	24.3144	-1.7912	Down	0.000432608	0.00183222
Candidate_772	423	58	12	65.3857	19.0549	-1.77882	Down	1.65586e-05	9.6266e-05
Candidate_569	132	19	4	68.6396	20.3541	-1.75372	Down	0.0183403	0.0480854
Candidate_703	160	118	25	351.688	104.951	-1.74458	Down	9.70452e-10	9.08343e-09
Candidate_742	241	33	7	65.2969	19.5095	-1.74284	Down	0.00156119	0.00584511
Candidate_359	208	112	24	256.773	77.5021	-1.72819	Down	3.30892e-09	2.94967e-08
Candidate_127	120	42	9	166.903	50.3763	-1.72819	Down	0.00035662	0.0015598
Candidate_486	109	27	6	118.122	36.9735	-1.67572	Down	0.00567074	0.0175175
Candidate_354	188	9	2	22.8286	7.14558	-1.67572	Down	0.136936	0.257373
Candidate_719	223	346	77	739.889	231.927	-1.67364	Down	1.48221e-24	3.083e-23
Candidate_626	273	40	9	69.8703	22.1434	-1.6578	Down	0.000722248	0.00293924
Candidate_706	427	57	13	63.6564	20.4494	-1.63825	Down	5.54044e-05	0.000284937
Candidate_583	293	107	25	174.145	57.311	-1.60341	Down	4.1638e-08	3.30281e-07
Candidate_361	238	68	16	136.247	45.1553	-1.59326	Down	1.49632e-05	8.86425e-05
Candidate_882	330	63	15	91.0378	30.5311	-1.57619	Down	3.62196e-05	0.000191534
Candidate_187	108	4	1	17.6617	6.2193	-1.5058	Down	0.42081	0.567548
Candidate_450	184	8	2	20.7333	7.30092	-1.5058	Down	0.199926	0.344623
Candidate_563	191	4	1	9.9867	3.51667	-1.5058	Down	0.42081	0.568367
Candidate_276	201	4	1	9.48985	3.34171	-1.5058	Down	0.42081	0.566731
Candidate_303	153	24	6	74.8023	26.3406	-1.5058	Down	0.0161496	0.0430655
Candidate_51	252	4	1	7.56928	2.66542	-1.5058	Down	0.42081	0.569188
Candidate_358	208	130	33	298.041	106.565	-1.48377	Down	1.03845e-08	8.83628e-08
Candidate_853	401	43	11	51.1351	18.4253	-1.47263	Down	0.00126038	0.00485478
Candidate_890	196	284	73	690.968	250.168	-1.46572	Down	3.79032e-17	6.33525e-16
Candidate_933	181	27	7	71.1345	25.9768	-1.45333	Down	0.0125247	0.0344797
Candidate_88	299	238	64	379.578	143.772	-1.40061	Down	9.55702e-14	1.24241e-12
Candidate_128	290	96	26	157.859	60.22	-1.39032	Down	2.93824e-06	1.95049e-05
Candidate_769	485	70	19	68.8259	26.3134	-1.38715	Down	7.17874e-05	0.00035741
Candidate_543	160	62	17	184.785	71.3665	-1.37253	Down	0.000215416	0.000988379
Candidate_10	512	51	14	47.5002	18.3664	-1.37087	Down	0.000833182	0.00334703
Candidate_336	159	65	18	194.945	76.0398	-1.35824	Down	0.000168823	0.000798072
Candidate_163	147	18	5	58.3916	22.8464	-1.35379	Down	0.0576034	0.125388
Candidate_211	247	32	9	61.7801	24.4743	-1.33587	Down	0.0102817	0.0292513
Candidate_291	283	60	17	101.102	40.3485	-1.32522	Down	0.000396002	0.0017081
Candidate_588	341	42	12	58.7341	23.637	-1.31315	Down	0.00346762	0.0116752
Candidate_597	483	7	2	6.91109	2.7813	-1.31315	Down	0.288052	0.450864
Candidate_271	181	38	11	100.115	40.8206	-1.29429	Down	0.00609088	0.0186309
Candidate_481	165	44	13	127.164	52.9206	-1.26479	Down	0.0036181	0.0121381
Candidate_761	131	152	45	553.309	230.731	-1.26187	Down	4.1397e-08	3.31176e-07
Candidate_830	289	489	146	806.875	339.329	-1.24966	Down	1.04365e-22	2.12359e-21
Candidate_576	147	10	3	32.4398	13.7078	-1.24276	Down	0.204754	0.350365
Candidate_375	236	10	3	20.2061	8.53836	-1.24276	Down	0.204754	0.351007
Candidate_931	249	1436	433	2750.11	1168.03	-1.23541	Down	1.82318e-62	9.48052e-61
Candidate_944	412	98	30	113.429	48.9091	-1.21362	Down	2.06846e-05	0.000118778
Candidate_777	284	62	19	104.104	44.9366	-1.21207	Down	0.000770568	0.00310884
Candidate_856	273	29	9	50.656	22.1434	-1.19385	Down	0.025614	0.0639325
Candidate_141	365	45	14	58.7916	25.7632	-1.19029	Down	0.00498886	0.0157756
Candidate_146	547	106	33	92.4089	40.5221	-1.18932	Down	1.29209e-05	7.75252e-05
Candidate_833	112	16	5	68.1236	29.9859	-1.18387	Down	0.109203	0.212945
Candidate_426	393	758	237	919.755	405.062	-1.18311	Down	1.14746e-31	3.25462e-30
Candidate_600	284	40	13	67.1641	30.7461	-1.12729	Down	0.011461	0.0322146
Candidate_199	135	46	15	162.487	74.6316	-1.12247	Down	0.00671056	0.0201964
Candidate_449	346	238	78	328.017	151.42	-1.11521	Down	4.29368e-10	4.14318e-09
Candidate_14	401	269	89	319.892	149.077	-1.10153	Down	4.86302e-11	5.23194e-10
Candidate_86	144	217	72	718.609	335.842	-1.09742	Down	4.03936e-09	3.5335e-08
Candidate_721	112	3	1	12.7732	5.99718	-1.09076	Down	0.62244	0.759588
Candidate_815	117	3	1	12.2273	5.74089	-1.09076	Down	0.62244	0.758599
Candidate_771	228	3	1	6.27454	2.94599	-1.09076	Down	0.62244	0.76257
Candidate_217	197	3	1	7.2619	3.40957	-1.09076	Down	0.62244	0.757612
Candidate_278	166	6	2	17.2361	8.09259	-1.09076	Down	0.408606	0.555894
Candidate_784	177	3	1	8.08246	3.79483	-1.09076	Down	0.62244	0.761574
Candidate_549	302	6	2	9.47414	4.44824	-1.09076	Down	0.408606	0.556703
Candidate_513	186	3	1	7.69137	3.61121	-1.09076	Down	0.62244	0.756628
Candidate_240	150	3	1	9.5373	4.4779	-1.09076	Down	0.62244	0.760579
Candidate_700	586	207	70	168.449	80.2354	-1.07	Down	1.81865e-08	1.51988e-07
Candidate_741	527	94	32	85.0575	40.7854	-1.06039	Down	0.000181646	0.000837542
Candidate_364	359	41	14	54.4609	26.1938	-1.05599	Down	0.015107	0.0406326
Candidate_585	274	29	10	50.4711	24.514	-1.04185	Down	0.0454402	0.102983
Candidate_679	162	98	34	288.474	140.971	-1.03304	Down	0.000181483	0.000840931
Candidate_370	253	41499	14402	78219	38235.6	-1.0326	Down	0	0
Candidate_68	522	66	23	60.2933	29.5953	-1.02663	Down	0.00235652	0.00835493
Candidate_372	254	17	6	31.9162	15.8666	-1.0083	Down	0.145874	0.269307
Candidate_683	149	17	6	54.4074	27.0477	-1.0083	Down	0.145874	0.268776
Candidate_348	187	28	10	71.4022	35.919	-0.991223	Down	0.059516	0.127768
Candidate_500	522	204	73	186.361	93.9329	-0.988397	Down	1.62677e-07	1.22795e-06
Candidate_942	305	39	14	60.9762	30.8314	-0.983844	Down	0.0255332	0.0639013
Candidate_531	308	41	15	63.4788	32.7119	-0.956458	Down	0.0251142	0.0631906
Candidate_850	331	19	7	27.3729	14.2048	-0.946369	Down	0.142281	0.265819
Candidate_482	397	62	23	74.4726	38.9137	-0.936431	Down	0.00634658	0.0191626
Candidate_611	265	16	6	28.7918	15.208	-0.920834	Down	0.192876	0.336813
Candidate_845	141	16	6	54.1123	28.5823	-0.920834	Down	0.192876	0.336186
Candidate_64	544	88	33	77.1399	40.7456	-0.920834	Down	0.00127154	0.00485779
Candidate_851	414	48	18	55.2887	29.2037	-0.920834	Down	0.0184546	0.0482501
Candidate_155	348	32	12	43.8496	23.1615	-0.920834	Down	0.0570326	0.124435
Candidate_381	498	53	20	50.7507	26.9753	-0.911789	Down	0.0138666	0.0375121
Candidate_541	160	66	25	196.707	104.951	-0.906335	Down	0.00609098	0.0185705
Candidate_419	599	142	54	113.046	60.5525	-0.900656	Down	5.42926e-05	0.000280762
Candidate_3	356	26	10	34.8272	18.8675	-0.884308	Down	0.0999632	0.197396
Candidate_642	324	199	77	292.889	159.629	-0.875635	Down	2.91928e-06	1.95175e-05
Candidate_201	538	114	45	101.046	56.1818	-0.846834	Down	0.00061011	0.00252683
Candidate_300	436	48	19	52.4989	29.2707	-0.842832	Down	0.028792	0.0692784
Candidate_715	151	5	2	15.7902	8.89648	-0.827725	Down	0.568936	0.719627
Candidate_900	144	5	2	16.5578	9.32895	-0.827725	Down	0.568936	0.721577
Candidate_157	141	15	6	50.7303	28.5823	-0.827725	Down	0.25228	0.404339
Candidate_231	142	5	2	16.791	9.46035	-0.827725	Down	0.568936	0.718656
Candidate_799	158	5	2	15.0907	8.50234	-0.827725	Down	0.568936	0.720601
Candidate_973	145	5	2	16.4436	9.26462	-0.827725	Down	0.568936	0.723538
Candidate_508	141	5	2	16.9101	9.52744	-0.827725	Down	0.568936	0.722556
Candidate_932	109	45	18	196.871	110.92	-0.827725	Down	0.0374088	0.0875366
Candidate_965	528	79	32	71.3491	40.7082	-0.809577	Down	0.0062574	0.019016
Candidate_560	407	79	32	92.561	52.8106	-0.809577	Down	0.0062574	0.0189545
Candidate_666	574	101	41	83.9083	47.9775	-0.806456	Down	0.00199914	0.00722469
Candidate_206	558	98	40	83.7505	48.1494	-0.798578	Down	0.00254784	0.00896533
Candidate_294	251	44	18	83.5938	48.1686	-0.795303	Down	0.0468818	0.104479
Candidate_435	364	94	39	123.146	71.9662	-0.774983	Down	0.00399326	0.0130233
Candidate_417	181	12	5	31.6154	18.5548	-0.768831	Down	0.346404	0.506616
Candidate_280	565	48	20	40.5124	23.7764	-0.768831	Down	0.0433848	0.0985635
Candidate_175	282	24	10	40.5842	23.8186	-0.768831	Down	0.162851	0.290339
Candidate_657	233	12	5	24.5596	14.4138	-0.768831	Down	0.346404	0.507409
Candidate_802	124	12	5	46.1482	27.0841	-0.768831	Down	0.346404	0.505825
Candidate_841	582	116891	48952	95775.3	56495.4	-0.761521	Down	0	0
Candidate_618	188	74	31	187.702	110.757	-0.761054	Down	0.0121969	0.033776
Candidate_701	323	38	16	56.1018	33.2723	-0.753724	Down	0.0791364	0.163153
Candidate_346	206	45	19	104.17	61.9515	-0.749722	Down	0.0560696	0.122907
Candidate_809	417	475	201	543.191	323.762	-0.746529	Down	2.5322e-10	2.49488e-09
Candidate_232	142	14	6	47.0148	28.381	-0.728189	Down	0.326154	0.49964
Candidate_834	276	21	9	36.2832	21.9028	-0.728189	Down	0.216478	0.366408
Candidate_85	238	177	76	354.643	214.488	-0.725475	Down	0.000175854	0.0008189
Candidate_764	183	46	20	119.868	73.4082	-0.707431	Down	0.0662498	0.139035
Candidate_459	217	23	10	50.5433	30.9532	-0.707431	Down	0.205294	0.350648
Candidate_414	223	147	64	314.346	192.77	-0.705469	Down	0.000862322	0.00343461
Candidate_45	558	80	35	68.3677	42.1308	-0.698442	Down	0.0154912	0.0414278
Candidate_478	445	48	21	51.4371	31.6975	-0.698442	Down	0.063292	0.133426
Candidate_957	150	236	104	750.267	465.701	-0.688	Down	3.43782e-05	0.000183874
Candidate_619	427	77	34	85.992	53.4831	-0.68512	Down	0.0196138	0.0501599
Candidate_54	439	36	16	39.1051	24.4805	-0.675722	Down	0.121311	0.234602
Candidate_525	586	236	105	192.048	120.353	-0.674194	Down	4.71578e-05	0.000245221
Candidate_79	452	105	47	110.776	69.8433	-0.665453	Down	0.00765918	0.0226151
Candidate_889	324	120	54	176.617	111.947	-0.6578	Down	0.00471604	0.0150143
Candidate_710	248	51	23	98.065	62.2933	-0.65466	Down	0.0702778	0.147159
Candidate_60	550	73	33	63.293	40.3011	-0.651227	Down	0.0299554	0.0717091
Candidate_734	217	97	44	213.161	136.194	-0.646278	Down	0.0125844	0.0345426
Candidate_689	226	33	15	69.6307	44.5808	-0.6433	Down	0.156994	0.282047
Candidate_97	187	145	66	369.762	237.065	-0.641312	Down	0.00234706	0.00835303
Candidate_59	181	13	6	34.25	22.2658	-0.621274	Down	0.416384	0.564017
Candidate_852	167	15	7	42.8322	28.1544	-0.605332	Down	0.38806	0.552012
Candidate_281	392	60	28	72.9895	47.9775	-0.605332	Down	0.0662202	0.139286
Candidate_212	136	19	9	66.6208	44.4497	-0.583799	Down	0.338994	0.512598
Candidate_469	259	19	9	34.9824	23.3404	-0.583799	Down	0.338994	0.513428
Candidate_227	169	38	18	107.224	71.5404	-0.583799	Down	0.162134	0.289614
Candidate_975	527	149	72	134.825	91.7672	-0.55504	Down	0.00671524	0.0201457
Candidate_196	434	62	30	68.1236	46.4298	-0.553102	Down	0.0850426	0.173043
Candidate_28	492	33	16	31.9848	21.8434	-0.550191	Down	0.219554	0.370943
Candidate_328	238	5592	2719	11204.3	7673.57	-0.546085	Down	3.59482e-61	1.77092e-59
Candidate_859	342	1320	644	1840.53	1264.81	-0.541202	Down	1.91664e-15	2.84758e-14
Candidate_791	345	49	24	67.7286	46.7259	-0.535544	Down	0.139311	0.260791
Candidate_687	462	65	32	67.0914	46.5236	-0.528164	Down	0.0905834	0.182336
Candidate_617	238	929	460	1861.38	1298.21	-0.519841	Down	1.31287e-10	1.32134e-09
Candidate_796	167	193	96	551.107	386.118	-0.513291	Down	0.00398124	0.0130295
Candidate_668	383	12	6	14.9409	10.5225	-0.505797	Down	0.524388	0.677938
Candidate_909	205	14	7	32.5664	22.9356	-0.505797	Down	0.484458	0.633314
Candidate_188	128	4	2	14.902	10.4951	-0.505797	Down	0.774556	0.848928
Candidate_389	135	2	1	7.06467	4.97544	-0.505797	Down	0.898262	0.936273
Candidate_429	166	4	2	11.4907	8.09259	-0.505797	Down	0.774556	0.847935
Candidate_461	126	10	5	37.8464	26.6542	-0.505797	Down	0.570302	0.718442
Candidate_472	116	4	2	16.4436	11.5808	-0.505797	Down	0.774556	0.845956
Candidate_222	117	2	1	8.15154	5.74089	-0.505797	Down	0.898262	0.934192
Candidate_473	215	4	2	8.87191	6.24823	-0.505797	Down	0.774556	0.846944
Candidate_288	135	4	2	14.1293	9.95088	-0.505797	Down	0.774556	0.84497
Candidate_408	192	34	17	84.4448	59.4721	-0.505797	Down	0.24837	0.400128
Candidate_363	428	36	18	40.1101	28.2484	-0.505797	Down	0.233884	0.388148
Candidate_892	105	10	5	45.4157	31.985	-0.505797	Down	0.570302	0.719411
Candidate_601	115	2	1	8.2933	5.84074	-0.505797	Down	0.898262	0.938363
Candidate_904	105	2	1	9.08314	6.397	-0.505797	Down	0.898262	0.937317
Candidate_840	101	2	1	9.44287	6.65034	-0.505797	Down	0.898262	0.935232
Candidate_84	110	16	8	69.3622	48.8498	-0.505797	Down	0.449198	0.597229
Candidate_943	177	16	8	43.1064	30.3586	-0.505797	Down	0.449198	0.596382
Candidate_124	155	38	19	116.909	82.3355	-0.505797	Down	0.220404	0.37104
Candidate_169	520	120	60	110.046	77.5021	-0.505797	Down	0.0256794	0.0637558
Candidate_209	351	34	17	46.192	32.5317	-0.505797	Down	0.24837	0.400818
Candidate_606	132	4	2	14.4505	10.177	-0.505797	Down	0.774556	0.849923
Candidate_921	171	4	2	11.1547	7.85596	-0.505797	Down	0.774556	0.843987
Candidate_794	376	26	13	32.9747	23.2231	-0.505797	Down	0.318728	0.491482
Candidate_519	111	8	4	34.3686	24.2049	-0.505797	Down	0.62427	0.756887
Candidate_533	595	141	71	113.005	80.1506	-0.495601	Down	0.0174191	0.0459275
Candidate_457	240	113	57	224.524	159.525	-0.493086	Down	0.0345434	0.0824812
Candidate_298	153	67	34	208.823	149.263	-0.484423	Down	0.112285	0.2185
Candidate_838	196	49	25	119.216	85.6741	-0.47665	Down	0.184264	0.324804
Candidate_496	390	14781	7566	18073.2	13030.7	-0.471938	Down	3.67212e-122	3.12464e-120
Candidate_899	336	35	18	49.6734	35.9831	-0.465155	Down	0.278214	0.437661
Candidate_690	501	27	14	25.6993	18.7696	-0.453329	Down	0.358462	0.522617
Candidate_161	220	2777	1443	6019.34	4405.64	-0.450253	Down	1.76772e-22	3.52039e-21
Candidate_503	541	46	24	40.5467	29.7975	-0.444396	Down	0.229064	0.382182
Candidate_236	192	44	23	109.282	80.4622	-0.441666	Down	0.242856	0.392596
Candidate_816	349	57	30	77.8834	57.7379	-0.431796	Down	0.189751	0.333222
Candidate_55	561	74	39	62.902	46.6947	-0.429848	Down	0.134477	0.254799
Candidate_685	547	51	27	44.4609	33.1545	-0.423334	Down	0.224808	0.375751
Candidate_274	390	30	16	36.6819	27.5563	-0.412687	Down	0.373422	0.536902
Candidate_65	527	71	38	64.2456	48.4327	-0.407616	Down	0.163391	0.290749
Candidate_844	175	28	15	76.2984	57.573	-0.406261	Down	0.39869	0.55367
Candidate_688	566	65	35	54.7636	41.5353	-0.398881	Down	0.192205	0.336269
Candidate_956	197	65	35	157.341	119.335	-0.398881	Down	0.192205	0.336899
Candidate_162	132	100	54	361.261	274.78	-0.394765	Down	0.106264	0.208956
Candidate_269	476	50	27	50.0909	38.0998	-0.394765	Down	0.26079	0.413728
Candidate_436	381	33	18	41.3033	31.7331	-0.380266	Down	0.385816	0.550494
Candidate_923	136	11	6	38.57	29.6331	-0.380266	Down	0.650748	0.7819
Candidate_593	404	214	118	252.597	196.185	-0.364621	Down	0.0269812	0.066111
Candidate_865	103	29	16	134.263	104.339	-0.363778	Down	0.439182	0.586411
Candidate_650	171	159	88	443.401	345.662	-0.359248	Down	0.0607724	0.12987
Candidate_754	101	166	92	783.758	611.832	-0.357274	Down	0.0565332	0.123633
Candidate_148	228	9	5	18.8236	14.7299	-0.353794	Down	0.714254	0.812323
Candidate_392	228	27	15	56.4708	44.1898	-0.353794	Down	0.469468	0.617166
Candidate_273	186	18	10	46.1482	36.1121	-0.353794	Down	0.567274	0.722406
Candidate_234	133	9	5	32.2691	25.2513	-0.353794	Down	0.714254	0.814302
Candidate_941	240	9	5	17.8824	13.9934	-0.353794	Down	0.714254	0.813311
Candidate_38	351	149	83	202.43	158.831	-0.349926	Down	0.0767972	0.159031
Candidate_153	477	43	24	42.9878	33.7955	-0.347099	Down	0.35894	0.522501
Candidate_394	390	34	19	41.5728	32.7231	-0.345332	Down	0.421842	0.567305
Candidate_894	562	103	58	87.3969	69.3198	-0.334316	Down	0.160932	0.288016
Candidate_639	421	127	72	143.852	114.872	-0.324556	Down	0.128923	0.246773
Candidate_612	128	94	54	350.198	283.367	-0.305498	Down	0.21985	0.370774
Candidate_131	313	33	19	50.2765	40.7732	-0.302263	Down	0.487932	0.636966
Candidate_623	526	122	71	110.604	90.6647	-0.286787	Down	0.18628	0.327741
Candidate_751	110	12	7	52.0216	42.7436	-0.283404	Down	0.724964	0.819525
Candidate_113	464	29	17	29.8041	24.6091	-0.276315	Down	0.555232	0.709969
Candidate_386	516	155	91	143.244	118.456	-0.274126	Down	0.1523	0.275198
Candidate_728	129	34	20	125.685	104.137	-0.271331	Down	0.526198	0.67934
Candidate_874	407	347	205	406.565	338.318	-0.265108	Down	0.0367008	0.0863114
Candidate_824	114	93	55	389.021	324.058	-0.263596	Down	0.289796	0.452836
Candidate_627	455	169	100	177.121	147.623	-0.26282	Down	0.150713	0.272857
Candidate_846	110	49	29	212.422	177.08	-0.262525	Down	0.453084	0.59984
Candidate_609	144	81	48	268.237	223.895	-0.260684	Down	0.329982	0.504678
Candidate_16	333	47	28	67.3053	56.478	-0.253031	Down	0.479362	0.627528
Candidate_56	307	52	31	80.7719	67.8248	-0.25204	Down	0.456648	0.602004
Candidate_552	474	30	18	30.1813	25.507	-0.242762	Down	0.597464	0.742664
Candidate_355	152	30	18	94.1181	79.5416	-0.242762	Down	0.597464	0.741679
Candidate_886	229	155	93	322.769	272.78	-0.242762	Down	0.202852	0.348384
Candidate_349	284	5	3	8.39551	7.09526	-0.242762	Down	0.8896	0.931393
Candidate_553	153	20	12	62.3353	52.6811	-0.242762	Down	0.67809	0.805447
Candidate_416	587	176	106	142.978	121.292	-0.237308	Down	0.183599	0.324242
Candidate_879	481	38	23	37.6733	32.118	-0.230162	Down	0.567112	0.723184
Candidate_778	320	28	17	41.7257	35.6832	-0.225689	Down	0.63762	0.772073
Candidate_536	315	51	31	77.2067	66.1023	-0.224026	Down	0.512128	0.664843
Candidate_752	358	72	44	95.9058	82.5534	-0.21629	Down	0.445764	0.593507
Candidate_228	194	88	54	216.31	186.964	-0.210341	Down	0.409292	0.556019
Candidate_263	358	39	24	51.949	45.0291	-0.206236	Down	0.603154	0.741856
Candidate_976	422	52	32	58.7606	50.9334	-0.206236	Down	0.541816	0.697579
Candidate_316	188	13	8	32.9747	28.5823	-0.206236	Down	0.793524	0.859651
Candidate_545	234	13	8	26.4925	22.9636	-0.206236	Down	0.793524	0.860647
Candidate_953	356	110	68	147.346	128.299	-0.199694	Down	0.377998	0.542647
Candidate_119	345	32	20	44.2309	38.9382	-0.183869	Down	0.680052	0.806754
Candidate_842	393	32	20	38.8287	34.1824	-0.183869	Down	0.680052	0.804714
Candidate_888	548	32	20	27.8461	24.514	-0.183869	Down	0.680052	0.805732
Candidate_684	437	392	248	427.76	381.185	-0.16631	Down	0.156739	0.282129
Candidate_746	264	44	28	79.4775	71.2393	-0.157873	Down	0.671794	0.799999
Candidate_546	443	36	23	38.752	34.873	-0.15216	Down	0.716728	0.814147
Candidate_743	395	25	16	30.1813	27.2075	-0.149653	Down	0.775686	0.844235
Candidate_637	578	78	50	64.352	58.1042	-0.147343	Down	0.587248	0.732886
Candidate_903	493	42	27	40.6254	36.786	-0.143227	Down	0.709262	0.809597
Candidate_659	308	180	116	278.687	252.972	-0.139669	Down	0.423252	0.568384
Candidate_91	139	31	20	106.351	96.6453	-0.138065	Down	0.76498	0.846361
Candidate_468	379	31	20	39.0048	35.4451	-0.138065	Down	0.76498	0.845362
Candidate_458	277	48	31	82.6336	75.1705	-0.136563	Down	0.701494	0.80367
Candidate_745	231	17	11	35.094	31.985	-0.133828	Down	0.847208	0.905236
Candidate_913	237	37	24	74.4473	68.0187	-0.130288	Down	0.754262	0.837472
Candidate_655	545	265	172	231.87	211.981	-0.12938	Down	0.36472	0.528449
Candidate_490	575	43	28	35.6612	32.7081	-0.124706	Down	0.743756	0.836726
Candidate_404	150	78	51	247.97	228.373	-0.118774	Down	0.66274	0.79427
Candidate_149	562	26	17	22.0614	20.3179	-0.118774	Down	0.820934	0.884228
Candidate_572	278	32	21	54.8909	50.7388	-0.113479	Down	0.8054	0.871508
Candidate_224	148	590	389	1901.02	1765.44	-0.106741	Down	0.25951	0.414507
Candidate_48	223	287	190	613.723	572.287	-0.100848	Down	0.460732	0.606533
Candidate_399	117	3	2	12.2273	11.4818	-0.0907591	Down	0.9743	0.985886
Candidate_836	117	18	12	73.3638	68.8907	-0.0907591	Down	0.900908	0.934867
Candidate_812	108	3	2	13.2462	12.4386	-0.0907591	Down	0.9743	0.986953
Candidate_210	331	39	26	56.1865	52.7607	-0.0907591	Down	0.82712	0.888845
Candidate_34	445	33	22	35.363	33.2069	-0.0907591	Down	0.844746	0.903637
Candidate_289	485	72	48	70.7923	66.476	-0.0907591	Down	0.752222	0.837194
Candidate_962	549	66	44	57.328	53.8326	-0.0907591	Down	0.763938	0.846208
Candidate_723	240	9	6	17.8824	16.7921	-0.0907591	Down	0.954172	0.970766
Candidate_456	571	85	57	70.9869	67.0508	-0.0822976	Down	0.754138	0.838329
Candidate_676	443	86	58	92.5742	87.9406	-0.0740804	Down	0.777668	0.845409
Candidate_566	594	37	25	29.7037	28.2696	-0.0713938	Down	0.87237	0.922642
Candidate_214	420	37	25	42.0095	39.9812	-0.0713938	Down	0.87237	0.923686
Candidate_487	572	34	23	28.3451	27.0083	-0.0696975	Down	0.883002	0.92864
Candidate_789	582	34	23	27.8581	26.5442	-0.0696975	Down	0.883002	0.929685
Candidate_775	218	31	21	67.8111	64.7036	-0.0676755	Down	0.89439	0.935362
Candidate_307	536	223	152	198.397	190.478	-0.058769	Down	0.707432	0.808494
Candidate_523	380	289	197	362.668	348.215	-0.0586705	Down	0.667372	0.797778
Candidate_42	318	66	45	98.972	95.0497	-0.0583377	Down	0.85198	0.909297
Candidate_373	290	22	15	36.176	34.7423	-0.0583377	Down	0.93489	0.960546
Candidate_379	418	154	105	175.687	168.725	-0.0583377	Down	0.760428	0.843318
Candidate_112	330	19	13	27.4559	26.4603	-0.0532844	Down	0.951502	0.969103
Candidate_680	131	86	59	313.056	302.514	-0.0494184	Down	0.8548	0.909196
Candidate_249	130	13	9	47.6865	46.5012	-0.0363114	Down	0.993134	0.994196
Candidate_310	410	807	561	938.61	919.061	-0.0303645	Down	0.70636	0.808255
Candidate_407	305	23	16	35.9603	35.2359	-0.0293586	Down	0.97984	0.982991
Candidate_598	324	83	58	122.16	120.24	-0.0228551	Down	0.941848	0.960316
Candidate_267	384	40	28	49.6734	48.977	-0.0203698	Down	0.976726	0.983027
Candidate_258	316	40	28	60.3626	59.5164	-0.0203698	Down	0.976726	0.984086
Candidate_241	236	50	35	101.031	99.6142	-0.0203698	Down	0.968986	0.982634
Candidate_484	245	10	7	19.4639	19.191	-0.0203698	Down	0.978848	0.983049
Candidate_493	127	30	21	112.645	111.066	-0.0203698	Down	0.986266	0.988378
Candidate_694	489	87	61	84.841	83.7889	-0.0180028	Down	0.955628	0.971192
Candidate_246	455	3396	2388	3559.19	3525.24	-0.0138303	Down	0.72184	0.817969
Candidate_479	301	27	19	42.7753	42.3987	-0.0127566	Down	0.996528	0.996528
Candidate_115	452	1268769	895179	1.33857e+06	1.33026e+06	-0.00897797	Down	6.51062e-06	4.11753e-05
Candidate_309	170	153	108	429.178	426.717	-0.00829699	Down	0.974886	0.985414
Candidate_786	134	24	17	85.4086	85.2137	-0.00329631	Down	0.97739	0.982639
Candidate_704	202	31	22	73.1822	73.1538	-0.000561337	Down	0.976168	0.984583

## Sheet: low pH VS control
geneID	geneLength	control-Expression	low pH-Expression	control-RPKM	low pH-RPKM	log2 Ratio(low pH/control)	Up-Down-Regulation(Sample_6A/Sample_11A)	P-value	FDR
Candidate_682	168	0	8	0	68.6527	16.067	Up	7.24076e-06	1.4939e-05
Candidate_272	105	0	5	0	68.6527	16.067	Up	0.000471556	0.000862092
Candidate_877	148	0	7	0	68.1889	16.0572	Up	2.91318e-05	5.77151e-05
Candidate_912	223	0	7	0	45.2554	15.4658	Up	2.91318e-05	5.75946e-05
Candidate_464	130	0	4	0	44.3602	15.437	Up	0.00189721	0.003321
Candidate_671	180	0	5	0	40.0474	15.2894	Up	0.000471556	0.000860431
Candidate_665	109	0	3	0	39.68	15.2761	Up	0.00763306	0.0126152
Candidate_648	149	0	4	0	38.7036	15.2402	Up	0.00189721	0.00332715
Candidate_509	114	0	3	0	37.9397	15.2114	Up	0.00763306	0.0126373
Candidate_950	118	0	3	0	36.6536	15.1617	Up	0.00763306	0.0127039
Candidate_866	104	0	2	0	27.7251	14.7589	Up	0.0307102	0.0469831
Candidate_735	104	0	2	0	27.7251	14.7589	Up	0.0307102	0.0469074
Candidate_843	164	0	3	0	26.3727	14.6868	Up	0.00763306	0.0126816
Candidate_120	167	0	3	0	25.8989	14.6606	Up	0.00763306	0.0127262
Candidate_535	168	0	3	0	25.7448	14.652	Up	0.00763306	0.0126594
Candidate_557	120	0	2	0	24.0285	14.5525	Up	0.0307102	0.0466815
Candidate_733	143	0	2	0	20.1637	14.2995	Up	0.0307102	0.0467565
Candidate_123	161	0	2	0	17.9094	14.1284	Up	0.0307102	0.0465321
Candidate_616	164	0	2	0	17.5818	14.1018	Up	0.0307102	0.0466067
Candidate_453	100	0	1	0	14.4171	13.8155	Up	0.123556	0.167393
Candidate_646	101	0	1	0	14.2743	13.8011	Up	0.123556	0.163419
Candidate_319	104	0	1	0	13.8626	13.7589	Up	0.123556	0.167154
Candidate_670	104	0	1	0	13.8626	13.7589	Up	0.123556	0.1648
Candidate_75	106	0	1	0	13.601	13.7314	Up	0.123556	0.165265
Candidate_193	106	0	1	0	13.601	13.7314	Up	0.123556	0.163191
Candidate_114	110	0	1	0	13.1064	13.678	Up	0.123556	0.164337
Candidate_70	111	0	1	0	12.9884	13.6649	Up	0.123556	0.166915
Candidate_495	111	0	1	0	12.9884	13.6649	Up	0.123556	0.166204
Candidate_268	112	0	1	0	12.8724	13.652	Up	0.123556	0.163647
Candidate_716	115	0	1	0	12.5366	13.6139	Up	0.123556	0.165968
Candidate_781	115	0	1	0	12.5366	13.6139	Up	0.123556	0.163876
Candidate_902	242	0	2	0	11.9149	13.5405	Up	0.0307102	0.0468318
Candidate_804	123	0	1	0	11.7212	13.5168	Up	0.123556	0.165032
Candidate_94	131	0	1	0	11.0054	13.4259	Up	0.123556	0.165499
Candidate_367	132	0	1	0	10.922	13.415	Up	0.123556	0.165733
Candidate_437	149	0	1	0	9.67589	13.2402	Up	0.123556	0.166678
Candidate_748	151	0	1	0	9.54773	13.2209	Up	0.123556	0.166441
Candidate_250	163	0	1	0	8.84483	13.1106	Up	0.123556	0.164106
Candidate_939	187	0	1	0	7.70967	12.9125	Up	0.123556	0.164568
Candidate_395	151	1	62	3.15805	591.959	7.55032	Up	7.88188e-37	5.25644e-36
Candidate_73	214	1	56	2.22834	377.269	7.40348	Up	3.03114e-33	1.81677e-32
Candidate_951	103	1	27	4.62976	377.923	6.35101	Up	5.19916e-16	1.77108e-15
Candidate_80	562	740	17097	627.9	43859.2	6.1262	Up	0	0
Candidate_460	302	17	374	26.8434	1785.43	6.05556	Up	7.26528e-200	2.15007e-198
Candidate_74	541	15	290	13.2218	772.819	5.86914	Up	3.39808e-153	8.04495e-152
Candidate_597	483	7	132	6.91109	394.007	5.83317	Up	1.92596e-70	2.30871e-69
Candidate_765	305	8	145	12.5079	685.402	5.77604	Up	7.26722e-77	1.02717e-75
Candidate_925	101	1	18	4.72143	256.938	5.76605	Up	9.95426e-11	2.67804e-10
Candidate_479	301	27	413	42.7753	1978.16	5.53124	Up	4.70446e-211	1.48504e-209
Candidate_674	111	1	15	4.29608	194.825	5.50302	Up	5.52614e-09	1.36996e-08
Candidate_638	468	4	58	4.07577	178.673	5.45411	Up	8.29598e-31	4.79042e-30
Candidate_967	408	377	5006	440.633	17689.2	5.32715	Up	0	0
Candidate_409	314	392	5024	595.322	23067.3	5.27604	Up	0	0
Candidate_917	136	1	12	3.50636	127.209	5.18109	Up	2.97592e-07	6.82372e-07
Candidate_403	104	1	12	4.58524	166.351	5.18109	Up	2.97592e-07	6.80724e-07
Candidate_477	223	11	126	23.5225	814.597	5.11397	Up	8.43818e-63	9.08063e-62
Candidate_486	109	27	300	118.122	3968	5.07006	Up	2.49866e-146	5.50286e-145
Candidate_404	150	78	851	247.97	8179.29	5.04374	Up	0	0
Candidate_179	414	20	217	23.037	755.678	5.03575	Up	6.63872e-106	1.16423e-104
Candidate_390	177	179	1793	482.253	14604.4	4.92047	Up	0	0
Candidate_959	290	11	109	18.088	541.883	4.90488	Up	3.5673e-53	3.2483e-52
Candidate_963	273	4	39	6.98703	205.958	4.88153	Up	5.86374e-20	2.39352e-19
Candidate_549	302	6	58	9.47414	276.884	4.86914	Up	6.56944e-29	3.51484e-28
Candidate_505	512	26	230	24.2158	647.642	4.74118	Up	8.25016e-108	1.53194e-106
Candidate_156	557	33	285	28.2523	737.678	4.70655	Up	1.79334e-132	3.85976e-131
Candidate_103	371	454	3884	583.549	15093.2	4.6929	Up	0	0
Candidate_426	393	758	6337	919.755	23247.1	4.65966	Up	0	0
Candidate_554	102	10	82	46.7515	1159.02	4.63175	Up	6.37372e-39	4.43817e-38
Candidate_62	212	1	8	2.24936	54.4041	4.59613	Up	5.62104e-05	0.000109755
Candidate_281	392	60	451	72.9895	1658.7	4.50622	Up	4.74056e-202	1.44816e-200
Candidate_243	413	3	22	3.46391	76.798	4.4706	Up	2.8599e-11	7.9423e-11
Candidate_478	445	48	350	51.4371	1133.93	4.46237	Up	4.25398e-156	1.03295e-154
Candidate_200	367	10	72	12.9936	282.842	4.44412	Up	2.14412e-33	1.32711e-32
Candidate_828	100	1	7	4.76865	100.92	4.40348	Up	0.00020426	0.000385327
Candidate_927	124	1	7	3.84568	81.3867	4.40348	Up	0.00020426	0.000386096
Candidate_962	549	66	440	57.328	1155.47	4.33309	Up	2.42044e-191	6.74164e-190
Candidate_150	267	13	81	23.2181	437.372	4.23554	Up	4.7611e-36	3.10949e-35
Candidate_87	105	368	2246	1671.3	30838.8	4.20571	Up	0	0
Candidate_783	449	21	128	22.3033	410.999	4.20381	Up	1.20032e-55	1.12545e-54
Candidate_467	180	15	91	39.7387	728.863	4.19703	Up	5.23612e-40	3.72827e-39
Candidate_446	577	139	811	114.877	2026.39	4.14074	Up	0	0
Candidate_550	252	27	157	51.0927	898.207	4.13586	Up	5.77424e-67	6.66854e-66
Candidate_639	421	127	728	143.852	2493.02	4.11524	Up	3.12418e-302	1.18344e-300
Candidate_794	376	26	148	32.9747	567.481	4.10514	Up	7.61466e-63	8.2886e-62
Candidate_360	259	3	17	5.52353	94.6294	4.09863	Up	1.55927e-08	3.77653e-08
Candidate_326	346	23	129	31.6991	537.515	4.08379	Up	9.03768e-55	8.3094e-54
Candidate_677	515	37	205	34.2602	573.884	4.06615	Up	1.16287e-85	1.74799e-84
Candidate_637	578	78	430	64.352	1072.55	4.05892	Up	2.7507e-177	7.23587e-176
Candidate_556	117	2	11	8.15154	135.545	4.05556	Up	6.01074e-06	1.25103e-05
Candidate_562	216	6	33	13.2462	220.261	4.05556	Up	4.07208e-15	1.31165e-14
Candidate_649	296	28	153	45.1088	745.207	4.04616	Up	3.9245e-64	4.42441e-63
Candidate_961	318	42	225	62.9822	1020.08	4.01759	Up	6.9343e-93	1.09446e-91
Candidate_738	470	23	121	23.3359	371.163	3.99143	Up	1.63638e-50	1.43486e-49
Candidate_251	388	20	103	24.5807	382.721	3.9607	Up	5.61678e-43	4.28959e-42
Candidate_782	529	53	272	47.7766	741.294	3.95567	Up	2.12688e-110	4.02831e-109
Candidate_278	166	6	30	17.2361	260.55	3.91805	Up	1.61507e-13	4.84009e-13
Candidate_585	274	29	145	50.4711	762.947	3.91805	Up	3.13756e-59	3.19491e-58
Candidate_510	221	4	20	8.63104	130.471	3.91805	Up	1.72556e-09	4.40461e-09
Candidate_389	135	2	10	7.06467	106.793	3.91805	Up	2.08158e-05	4.17639e-05
Candidate_611	265	16	76	28.7918	413.471	3.84405	Up	2.3637e-31	1.38174e-30
Candidate_662	173	11	52	30.3209	433.346	3.83713	Up	6.22904e-22	2.71839e-21
Candidate_253	149	21	98	67.2091	948.237	3.81852	Up	1.04564e-39	7.38974e-39
Candidate_636	192	61	276	151.504	2072.45	3.77391	Up	2.22214e-107	4.04686e-106
Candidate_276	201	4	18	9.48985	129.108	3.76605	Up	1.9673e-08	4.72851e-08
Candidate_817	275	102	450	176.874	2359.16	3.73748	Up	2.9255e-172	7.4877e-171
Candidate_14	401	269	1185	319.892	4260.41	3.73533	Up	0	0
Candidate_890	196	284	1244	690.968	9150.43	3.72715	Up	0	0
Candidate_574	147	3	13	9.73194	127.498	3.7116	Up	2.1185e-06	4.53896e-06
Candidate_133	250	17	73	32.4268	420.979	3.69849	Up	3.51712e-29	1.9142e-28
Candidate_153	477	43	184	42.9878	556.13	3.69342	Up	8.37986e-71	1.0174e-69
Candidate_910	599	80	340	63.6881	818.331	3.68359	Up	7.01628e-129	1.47654e-127
Candidate_485	448	21	88	22.353	283.193	3.66324	Up	1.57263e-34	1.00627e-33
Candidate_552	474	30	125	30.1813	380.197	3.65502	Up	3.2385e-48	2.71403e-47
Candidate_28	492	33	137	31.9848	401.451	3.64976	Up	1.32982e-52	1.19937e-51
Candidate_186	211	14	58	31.6403	396.299	3.64675	Up	3.1314e-23	1.39879e-22
Candidate_474	206	9	37	20.8339	258.947	3.63565	Up	2.39032e-15	7.77881e-15
Candidate_34	445	33	134	35.363	434.132	3.61782	Up	4.54108e-51	4.01907e-50
Candidate_537	476	59	237	59.1072	717.825	3.60223	Up	1.55342e-88	2.37273e-87
Candidate_121	126	15	60	56.7696	686.527	3.59613	Up	1.12032e-23	5.0763e-23
Candidate_107	109	1	4	4.37491	52.9067	3.59613	Up	0.0090255	0.0146355
Candidate_517	108	1	4	4.41542	53.3966	3.59613	Up	0.0090255	0.0146105
Candidate_447	111	1	4	4.29608	51.9534	3.59613	Up	0.0090255	0.0146606
Candidate_544	535	29	116	25.8488	312.595	3.59613	Up	3.36746e-44	2.63552e-43
Candidate_431	497	39	155	37.42	449.627	3.58685	Up	2.59386e-58	2.61318e-57
Candidate_216	577	27	107	22.3143	267.353	3.58271	Up	9.18486e-41	6.58944e-40
Candidate_242	134	10	39	35.5869	419.601	3.5596	Up	8.40444e-16	2.82234e-15
Candidate_539	256	9	35	16.7648	197.108	3.55548	Up	2.52724e-14	7.87269e-14
Candidate_244	149	498	1921	1593.82	18587.4	3.54377	Up	0	0
Candidate_873	207	12	46	27.6443	320.379	3.53473	Up	3.03792e-18	1.17425e-17
Candidate_658	208	12	46	27.5114	318.839	3.53473	Up	3.03792e-18	1.16948e-17
Candidate_736	551	52	199	45.0036	520.689	3.53231	Up	2.99982e-73	4.00117e-72
Candidate_432	167	45	170	128.497	1467.61	3.51366	Up	1.58971e-62	1.69153e-61
Candidate_290	361	15	56	19.8143	223.644	3.49659	Up	1.20109e-21	5.21758e-21
Candidate_375	236	10	37	20.2061	226.03	3.48365	Up	8.70048e-15	2.76488e-14
Candidate_149	562	26	96	22.0614	246.27	3.48065	Up	9.231e-36	5.9875e-35
Candidate_795	476	71	261	71.129	790.516	3.47428	Up	6.25412e-94	1.02115e-92
Candidate_812	108	3	11	13.2462	146.841	3.4706	Up	2.31832e-05	4.622e-05
Candidate_487	572	34	123	28.3451	310.018	3.45118	Up	5.9432e-45	4.72959e-44
Candidate_634	242	5	18	9.85258	107.234	3.44412	Up	7.2205e-08	1.70519e-07
Candidate_77	525	25	90	22.7079	247.15	3.44412	Up	2.69858e-33	1.63818e-32
Candidate_148	228	9	32	18.8236	202.345	3.4262	Up	8.34414e-13	2.43135e-12
Candidate_686	441	57	202	61.6356	660.374	3.42145	Up	5.02942e-72	6.52447e-71
Candidate_628	190	19	67	47.6865	508.392	3.41429	Up	5.2112e-25	2.44307e-24
Candidate_528	147	2	7	6.48796	68.6527	3.40348	Up	0.00079646	0.00143393
Candidate_295	175	2	7	5.44988	57.6683	3.40348	Up	0.00079646	0.00143121
Candidate_839	405	121	423	142.471	1505.78	3.40178	Up	8.20818e-148	1.89589e-146
Candidate_44	472	39	136	39.402	415.407	3.39819	Up	9.17262e-49	7.82565e-48
Candidate_134	544	33	115	28.9275	304.773	3.39722	Up	1.6903e-41	1.22192e-40
Candidate_789	582	34	118	27.8581	292.305	3.39131	Up	1.84005e-42	1.38296e-41
Candidate_545	234	13	45	26.4925	277.251	3.38754	Up	3.35226e-17	1.21632e-16
Candidate_248	220	11	38	23.8432	249.022	3.38462	Up	9.34248e-15	2.95897e-14
Candidate_750	433	27	93	29.7352	309.651	3.3804	Up	9.93104e-34	6.1873e-33
Candidate_469	259	19	65	34.9824	361.818	3.37057	Up	5.15168e-24	2.3455e-23
Candidate_965	528	79	269	71.3491	734.506	3.36381	Up	1.19205e-93	1.91335e-92
Candidate_352	484	30	102	29.5577	303.831	3.36166	Up	1.26556e-36	8.381e-36
Candidate_973	145	5	17	16.4436	169.028	3.36166	Up	2.31024e-07	5.32311e-07
Candidate_444	128	8	27	29.8041	304.11	3.35101	Up	7.97408e-11	2.16374e-10
Candidate_372	254	17	57	31.9162	323.533	3.34155	Up	4.37548e-21	1.87492e-20
Candidate_579	276	17	57	29.3721	297.744	3.34155	Up	4.37548e-21	1.86648e-20
Candidate_897	210	40	134	90.8314	919.947	3.34029	Up	2.96526e-47	2.46325e-46
Candidate_249	130	13	43	47.6865	476.872	3.32195	Up	3.29682e-16	1.1353e-15
Candidate_301	245	10	33	19.4639	194.189	3.31859	Up	8.7381e-13	2.53834e-12
Candidate_490	575	43	140	35.6612	351.024	3.29914	Up	1.12901e-48	9.54615e-48
Candidate_252	163	4	13	11.7022	114.983	3.29657	Up	7.33098e-06	1.50595e-05
Candidate_413	145	4	13	13.1549	129.257	3.29657	Up	7.33098e-06	1.50269e-05
Candidate_359	208	112	363	256.773	2516.06	3.2926	Up	6.33542e-123	1.27652e-121
Candidate_724	370	38	122	48.9753	475.374	3.27894	Up	2.21334e-42	1.63753e-41
Candidate_349	284	5	16	8.39551	81.223	3.2742	Up	7.31096e-07	1.61386e-06
Candidate_584	554	160	509	137.723	1324.6	3.26572	Up	4.60308e-170	1.14714e-168
Candidate_707	145	6	19	19.7323	188.913	3.25909	Up	7.39816e-08	1.7428e-07
Candidate_805	495	33	104	31.791	302.904	3.25217	Up	4.3528e-36	2.86257e-35
Candidate_81	553	29	91	25.0074	237.243	3.24594	Up	9.87138e-32	5.80633e-31
Candidate_846	110	49	153	212.422	2005.28	3.2388	Up	5.02382e-52	4.48826e-51
Candidate_397	458	25	78	26.0297	245.531	3.23767	Up	2.25976e-27	1.13227e-26
Candidate_559	124	19	59	73.068	685.974	3.23084	Up	4.58508e-21	1.94712e-20
Candidate_43	582	72	222	58.9936	549.93	3.22062	Up	3.33058e-74	4.5058e-73
Candidate_813	438	28	86	30.4845	283.075	3.21504	Up	8.58406e-30	4.89705e-29
Candidate_974	201	15	46	35.5869	329.943	3.2128	Up	1.09585e-16	3.84361e-16
Candidate_482	397	62	190	74.4726	689.986	3.21179	Up	1.34689e-63	1.5006e-62
Candidate_54	439	36	109	39.1051	357.964	3.19439	Up	4.7525e-37	3.19193e-36
Candidate_302	151	4	12	12.6322	114.573	3.18109	Up	2.30898e-05	4.61309e-05
Candidate_256	112	1	3	4.25772	38.6172	3.18109	Up	0.0305764	0.0468541
Candidate_570	102	6	18	28.0509	254.419	3.18109	Up	2.30104e-07	5.31484e-07
Candidate_571	147	2	6	6.48796	58.8452	3.18109	Up	0.00258686	0.00447853
Candidate_908	563	39	116	33.0333	297.048	3.1687	Up	5.49506e-39	3.85468e-38
Candidate_226	209	460	1361	1049.56	9388.34	3.16109	Up	0	0
Candidate_763	257	16	47	29.6881	263.659	3.15071	Up	1.08009e-16	3.8024e-16
Candidate_856	273	29	85	50.656	448.883	3.14754	Up	7.82912e-29	4.142e-28
Candidate_362	169	10	29	28.2169	247.394	3.13218	Up	7.92494e-11	2.15659e-10
Candidate_273	186	18	52	46.1482	403.058	3.12664	Up	3.68962e-18	1.4146e-17
Candidate_340	450	26	75	27.5522	240.285	3.1245	Up	1.90143e-25	9.04851e-25
Candidate_711	501	26	75	24.7475	215.824	3.1245	Up	1.90143e-25	9.09421e-25
Candidate_141	365	45	129	58.7916	509.535	3.1155	Up	2.16432e-42	1.61387e-41
Candidate_710	248	51	144	98.065	837.12	3.09363	Up	9.33344e-47	7.68588e-46
Candidate_507	292	10	28	16.331	138.246	3.08155	Up	2.40054e-10	6.35003e-10
Candidate_299	262	9	25	16.3809	137.568	3.07006	Up	2.31016e-09	5.83392e-09
Candidate_292	323	30	83	44.2909	370.47	3.06427	Up	2.03244e-27	1.02379e-26
Candidate_745	231	17	47	35.094	293.334	3.06325	Up	3.12662e-16	1.08458e-15
Candidate_834	276	21	57	36.2832	297.744	3.0367	Up	3.59042e-19	1.42863e-18
Candidate_879	481	38	103	37.6733	308.723	3.0347	Up	2.90382e-33	1.75154e-32
Candidate_185	322	17	46	25.1761	205.958	3.03223	Up	9.3139e-16	3.1167e-15
Candidate_131	313	33	89	50.2765	409.942	3.02747	Up	6.64096e-29	3.53314e-28
Candidate_635	333	54	145	77.3294	627.771	3.02115	Up	7.08058e-46	5.73103e-45
Candidate_657	233	12	32	24.5596	198.003	3.01116	Up	2.35768e-11	6.5862e-11
Candidate_899	336	35	93	49.6734	399.044	3.006	Up	6.74478e-30	3.87109e-29
Candidate_818	205	291	773	676.916	5436.29	3.00558	Up	9.6644e-235	3.15593e-233
Candidate_1	365	29	77	37.8879	304.141	3.00493	Up	4.88208e-25	2.30016e-24
Candidate_578	559	69	183	58.8617	471.972	3.0033	Up	4.8341e-57	4.71948e-56
Candidate_205	211	68	180	153.682	1229.89	3.00052	Up	4.42918e-56	4.2368e-55
Candidate_398	153	19	50	59.2185	471.146	2.99205	Up	9.27744e-17	3.27826e-16
Candidate_267	384	40	105	49.6734	394.217	2.98844	Up	2.55472e-33	1.56085e-32
Candidate_975	527	149	388	134.825	1061.45	2.97687	Up	1.36781e-117	2.69857e-116
Candidate_576	147	10	26	32.4398	254.996	2.97464	Up	2.14732e-09	5.4372e-09
Candidate_744	230	34	88	70.4931	551.61	2.96809	Up	5.34478e-28	2.75082e-27
Candidate_546	443	36	93	38.752	302.661	2.96536	Up	1.83746e-29	1.02963e-28
Candidate_928	493	33	85	31.92	248.57	2.96112	Up	4.92784e-27	2.44328e-26
Candidate_4	176	7	18	18.9662	147.447	2.9587	Up	6.53868e-07	1.45355e-06
Candidate_947	244	21	54	41.0417	319.066	2.9587	Up	9.188e-18	3.46655e-17
Candidate_274	390	30	77	36.6819	284.645	2.95602	Up	1.32697e-24	6.12994e-24
Candidate_394	390	34	87	41.5728	321.612	2.95161	Up	1.55842e-27	7.93455e-27
Candidate_31	371	123	314	158.098	1220.21	2.94823	Up	1.65761e-94	2.75396e-93
Candidate_181	330	35	89	50.5766	388.824	2.94258	Up	4.92476e-28	2.5485e-27
Candidate_687	462	65	165	67.0914	514.896	2.94008	Up	2.0702e-50	1.7986e-49
Candidate_45	558	80	203	68.3677	524.492	2.93953	Up	1.41017e-61	1.48381e-60
Candidate_363	428	36	91	40.1101	306.531	2.934	Up	1.55519e-28	8.09213e-28
Candidate_407	305	23	58	35.9603	274.161	2.93054	Up	9.06112e-19	3.57537e-18
Candidate_246	455	3396	8497	3559.19	26923.5	2.91924	Up	0	0
Candidate_926	177	6	15	16.1649	122.179	2.91805	Up	6.4316e-06	1.33569e-05
Candidate_296	386	24	60	29.6496	224.1	2.91805	Up	2.84202e-19	1.13561e-18
Candidate_632	122	2	5	7.81746	59.0864	2.91805	Up	0.00818944	0.0134877
Candidate_916	192	2	5	4.96734	37.5445	2.91805	Up	0.00818944	0.0134642
Candidate_277	110	2	5	8.67027	65.5322	2.91805	Up	0.00818944	0.0134409
Candidate_11	143	9	22	30.0125	221.801	2.88563	Up	6.06644e-08	1.44345e-07
Candidate_617	238	929	2253	1861.38	13647.8	2.87422	Up	0	0
Candidate_112	330	19	46	27.4559	200.965	2.87176	Up	6.70016e-15	2.1436e-14
Candidate_146	547	106	256	92.4089	674.73	2.86821	Up	5.07642e-75	6.9672e-74
Candidate_122	146	10	24	32.662	236.993	2.85916	Up	1.85011e-08	4.46954e-08
Candidate_960	128	5	12	18.6275	135.16	2.85916	Up	6.4063e-05	0.000124319
Candidate_753	432	40	96	44.1542	320.379	2.85916	Up	3.63396e-29	1.96649e-28
Candidate_527	354	29	69	39.0652	281.011	2.84667	Up	2.4485e-21	1.05397e-20
Candidate_717	242	16	38	31.5283	226.384	2.84405	Up	1.86621e-12	5.35546e-12
Candidate_851	414	48	114	55.2887	396.992	2.84405	Up	4.19468e-34	2.64824e-33
Candidate_483	595	41	97	32.8596	235.035	2.83849	Up	3.24764e-29	1.77775e-28
Candidate_259	315	137	323	207.398	1478.32	2.83348	Up	8.0743e-93	1.2535e-91
Candidate_177	543	41	96	36.0064	254.888	2.82354	Up	9.22692e-29	4.85439e-28
Candidate_307	536	223	521	198.397	1401.36	2.82037	Up	1.16003e-147	2.61558e-146
Candidate_257	171	6	14	16.7321	118.035	2.81852	Up	1.89657e-05	3.82138e-05
Candidate_101	206	38	88	87.9654	615.875	2.80763	Up	2.42642e-26	1.18444e-25
Candidate_377	412	51	118	59.0294	412.916	2.80634	Up	1.03734e-34	6.6827e-34
Candidate_143	134	7	16	24.9109	172.144	2.78877	Up	5.64628e-06	1.17776e-05
Candidate_942	305	39	89	60.9762	420.695	2.78646	Up	2.13714e-26	1.04864e-25
Candidate_388	230	25	57	51.8331	357.293	2.78516	Up	1.70584e-17	6.28571e-17
Candidate_163	147	18	41	58.3916	402.109	2.78375	Up	5.06732e-13	1.49494e-12
Candidate_10	512	51	116	47.5002	326.637	2.78168	Up	8.22944e-34	5.16111e-33
Candidate_218	263	44	100	79.7797	548.178	2.78055	Up	2.24366e-29	1.24254e-28
Candidate_566	594	37	84	29.7037	203.878	2.77899	Up	6.19398e-25	2.88951e-24
Candidate_164	253	71	161	133.824	917.45	2.7773	Up	3.81536e-46	3.11478e-45
Candidate_903	493	42	95	40.6254	277.814	2.77366	Up	6.47858e-28	3.31633e-27
Candidate_878	381	94	212	117.652	802.21	2.76946	Up	5.66602e-60	5.8964e-59
Candidate_583	293	107	241	174.145	1185.84	2.76755	Up	7.335e-68	8.57561e-67
Candidate_350	212	8	18	17.9949	122.409	2.76605	Up	1.68879e-06	3.65132e-06
Candidate_849	128	5	11	18.6275	123.897	2.73363	Up	0.000187937	0.000355953
Candidate_900	144	5	11	16.5578	110.13	2.73363	Up	0.000187937	0.000356666
Candidate_896	175	32	70	87.1982	576.683	2.72541	Up	1.31473e-20	5.48479e-20
Candidate_245	162	118	258	347.346	2296.05	2.72471	Up	3.47332e-71	4.27173e-70
Candidate_435	364	94	205	123.146	811.951	2.72102	Up	7.2978e-57	7.05206e-56
Candidate_374	343	69	150	95.9291	630.484	2.71642	Up	5.08068e-42	3.72977e-41
Candidate_593	404	214	465	252.597	1659.39	2.71575	Up	3.36008e-126	6.91738e-125
Candidate_356	298	29	63	46.4063	304.79	2.71542	Up	1.23257e-18	4.84332e-18
Candidate_378	146	140	304	457.268	3001.91	2.71477	Up	3.63622e-83	5.29769e-82
Candidate_381	498	53	115	50.7507	332.924	2.7137	Up	1.35211e-32	8.05315e-32
Candidate_66	193	12	26	29.6496	194.22	2.7116	Up	1.39779e-08	3.39413e-08
Candidate_289	485	72	156	70.7923	463.724	2.7116	Up	1.54422e-43	1.18893e-42
Candidate_944	412	98	211	113.429	738.35	2.70252	Up	5.31148e-58	5.29471e-57
Candidate_385	305	24	51	37.5238	241.072	2.68359	Up	3.38892e-15	1.09908e-14
Candidate_194	494	1313	2790	1267.46	8142.44	2.68352	Up	0	0
Candidate_247	164	10	21	29.0771	184.609	2.66652	Up	4.31208e-07	9.74592e-07
Candidate_155	348	32	67	43.8496	277.57	2.66222	Up	2.7876e-19	1.11858e-18
Candidate_90	152	22	46	69.0199	436.306	2.66026	Up	9.90412e-14	3.00615e-13
Candidate_42	318	66	137	98.972	621.113	2.64976	Up	1.98849e-37	1.35475e-36
Candidate_466	317	16	33	24.0689	150.083	2.64052	Up	3.32598e-10	8.72494e-10
Candidate_368	175	16	33	43.5991	271.865	2.64052	Up	3.32598e-10	8.70084e-10
Candidate_140	303	21	43	33.05	204.599	2.63007	Up	8.88198e-13	2.57224e-12
Candidate_470	111	1	2	4.29608	25.9767	2.59613	Up	0.0999414	0.138572
Candidate_756	106	2	4	8.99745	54.4041	2.59613	Up	0.025095	0.0390229
Candidate_601	115	2	4	8.2933	50.1463	2.59613	Up	0.025095	0.0390871
Candidate_922	115	1	2	4.14665	25.0732	2.59613	Up	0.0999414	0.137765
Candidate_742	241	33	66	65.2969	394.824	2.59613	Up	1.75113e-18	6.85255e-18
Candidate_402	153	1	2	3.11676	18.8458	2.59613	Up	0.0999414	0.138369
Candidate_78	120	1	2	3.97387	24.0285	2.59613	Up	0.0999414	0.138167
Candidate_515	105	1	2	4.54157	27.4611	2.59613	Up	0.0999414	0.137966
Candidate_427	587	32	64	25.996	157.188	2.59613	Up	5.67232e-18	2.1573e-17
Candidate_796	167	193	385	551.107	3323.7	2.59238	Up	4.5741e-99	7.73513e-98
Candidate_291	283	60	119	101.102	606.23	2.58405	Up	8.70614e-32	5.15295e-31
Candidate_280	565	48	95	40.5124	242.411	2.58102	Up	1.0849e-25	5.21521e-25
Candidate_626	273	40	79	69.8703	417.197	2.57798	Up	1.27714e-21	5.52259e-21
Candidate_521	218	18	35	39.3742	231.467	2.55548	Up	2.31012e-10	6.12797e-10
Candidate_405	526	45	87	40.7964	238.457	2.54722	Up	2.62048e-23	1.17611e-22
Candidate_355	152	30	58	94.1181	550.125	2.54722	Up	4.3383e-16	1.48317e-15
Candidate_52	351	29	56	39.3991	230.016	2.5455	Up	1.40789e-15	4.66179e-15
Candidate_132	551	39	75	33.7527	196.24	2.53954	Up	2.97098e-20	1.234e-19
Candidate_468	379	31	59	39.0048	224.435	2.52457	Up	3.5794e-16	1.22815e-15
Candidate_531	308	41	78	63.4788	365.108	2.52398	Up	7.5892e-21	3.18008e-20
Candidate_109	521	41	78	37.5268	215.841	2.52398	Up	7.5892e-21	3.19421e-20
Candidate_354	188	9	17	22.8286	130.367	2.51366	Up	1.10754e-05	2.25073e-05
Candidate_65	527	71	134	64.2456	366.582	2.51247	Up	2.19682e-34	1.39623e-33
Candidate_625	423	61	115	68.7678	391.954	2.51088	Up	9.75728e-30	5.53302e-29
Candidate_3	356	26	49	34.8272	198.437	2.5104	Up	1.29185e-13	3.90858e-13
Candidate_448	160	26	49	77.4905	441.523	2.5104	Up	1.29185e-13	3.89613e-13
Candidate_436	381	33	62	41.3033	234.609	2.50593	Up	9.07462e-17	3.2186e-16
Candidate_229	206	33	62	76.391	433.912	2.50593	Up	9.07462e-17	3.2307e-16
Candidate_713	243	123	231	241.376	1370.51	2.50536	Up	9.63814e-58	9.50762e-57
Candidate_514	354	186	347	250.556	1413.2	2.49576	Up	2.36822e-85	3.50423e-84
Candidate_351	215	34	63	75.4112	422.454	2.48594	Up	7.42622e-17	2.66388e-16
Candidate_492	235	32	59	64.9348	361.961	2.47877	Up	7.78288e-16	2.62291e-15
Candidate_136	179	18	33	47.9529	265.79	2.4706	Up	1.66378e-09	4.25837e-09
Candidate_518	557	37	67	31.6768	173.419	2.45276	Up	1.52209e-17	5.63053e-17
Candidate_195	296	63	114	101.495	555.252	2.45174	Up	1.18197e-28	6.18413e-28
Candidate_810	122	5	9	19.5436	106.355	2.44412	Up	0.00151282	0.00267284
Candidate_201	538	114	205	101.046	549.349	2.44272	Up	7.38592e-50	6.35861e-49
Candidate_93	429	39	70	43.3514	235.244	2.44001	Up	3.8224e-18	1.4596e-17
Candidate_561	176	19	34	51.4797	278.512	2.43566	Up	1.34454e-09	3.45063e-09
Candidate_723	240	9	16	17.8824	96.1138	2.4262	Up	2.99944e-05	5.91765e-05
Candidate_502	221	39	69	84.1526	450.126	2.41925	Up	9.95614e-18	3.72667e-17
Candidate_35	223	30	53	64.1522	342.648	2.41716	Up	5.61448e-14	1.72627e-13
Candidate_61	262	38	67	69.1636	368.681	2.41429	Up	3.20892e-17	1.16879e-16
Candidate_347	472	53	93	53.5463	284.065	2.40736	Up	3.55552e-23	1.58079e-22
Candidate_606	132	4	7	14.4505	76.4542	2.40348	Up	0.00534514	0.00907141
Candidate_21	548	39	68	33.9375	178.898	2.39819	Up	2.58044e-17	9.47162e-17
Candidate_504	543	70	122	61.4743	323.92	2.39758	Up	1.02912e-29	5.80103e-29
Candidate_588	341	42	73	58.7341	308.635	2.39363	Up	2.00074e-18	7.76517e-18
Candidate_12	126	15	26	56.7696	297.495	2.38968	Up	1.55886e-07	3.63605e-07
Candidate_373	290	22	38	36.176	188.913	2.38462	Up	2.64866e-10	6.98686e-10
Candidate_197	486	54	93	52.985	275.882	2.3804	Up	7.3537e-23	3.23905e-22
Candidate_497	184	32	55	82.933	430.945	2.37749	Up	3.61066e-14	1.11742e-13
Candidate_174	306	32	55	49.8682	259.13	2.37749	Up	3.61066e-14	1.11378e-13
Candidate_909	205	14	24	32.5664	168.785	2.37373	Up	5.13736e-07	1.14742e-06
Candidate_461	126	10	17	37.8464	194.516	2.36166	Up	2.37718e-05	4.72939e-05
Candidate_63	595	62	104	49.6901	251.996	2.34237	Up	7.30434e-25	3.39079e-24
Candidate_118	126	12	20	45.4157	228.842	2.33309	Up	5.61812e-06	1.17447e-05
Candidate_784	177	3	5	8.08246	40.7262	2.33309	Up	0.0193946	0.0305094
Candidate_946	202	15	25	35.4108	178.429	2.33309	Up	4.06248e-07	9.20375e-07
Candidate_451	378	44	73	55.5081	278.425	2.32652	Up	8.33278e-18	3.15646e-17
Candidate_685	547	51	84	44.4609	221.396	2.31602	Up	3.97468e-20	1.63653e-19
Candidate_675	190	8	13	20.0785	98.6431	2.29657	Up	0.00026913	0.000500719
Candidate_888	548	32	52	27.8461	136.804	2.29657	Up	6.01378e-13	1.76865e-12
Candidate_500	522	204	331	186.361	914.186	2.29439	Up	3.63798e-73	4.78495e-72
Candidate_659	308	180	288	278.687	1348.09	2.2742	Up	3.52894e-63	3.88594e-62
Candidate_799	158	5	8	15.0907	72.9978	2.2742	Up	0.00412284	0.00703483
Candidate_762	135	5	8	17.6617	85.4345	2.2742	Up	0.00412284	0.00702218
Candidate_842	393	32	51	38.8287	187.092	2.26855	Up	1.51539e-12	4.37523e-12
Candidate_209	351	34	54	46.192	221.801	2.26355	Up	3.71122e-13	1.09829e-12
Candidate_882	330	63	100	91.0378	436.881	2.2627	Up	5.80232e-23	2.56766e-22
Candidate_935	303	30	47	47.2143	223.631	2.24382	Up	1.55355e-11	4.3527e-11
Candidate_503	541	46	72	40.5467	191.872	2.24249	Up	8.16852e-17	2.91909e-16
Candidate_331	187	2183	3396	5566.82	26182	2.23365	Up	0	0
Candidate_871	343	36	56	50.05	235.381	2.23356	Up	2.2683e-13	6.75497e-13
Candidate_258	316	40	62	60.3626	282.867	2.22839	Up	1.36329e-14	4.27495e-14
Candidate_279	270	22	34	38.8557	181.548	2.22416	Up	1.12033e-08	2.74147e-08
Candidate_175	282	24	37	40.5842	189.16	2.22062	Up	2.70522e-09	6.79534e-09
Candidate_627	455	169	260	177.121	823.833	2.21761	Up	2.3242e-55	2.15786e-54
Candidate_50	131	13	20	47.3225	220.108	2.21761	Up	1.12384e-05	2.27896e-05
Candidate_64	544	88	134	77.1399	355.126	2.20278	Up	3.67322e-29	1.97644e-28
Candidate_312	545	45	68	39.3742	179.883	2.19174	Up	1.57511e-15	5.19731e-15
Candidate_533	595	141	213	113.005	516.107	2.19128	Up	5.57666e-45	4.47551e-44
Candidate_424	514	59	89	54.7374	249.634	2.18922	Up	8.6579e-20	3.5189e-19
Candidate_151	341	246	371	344.014	1568.54	2.18889	Up	8.09764e-77	1.12772e-75
Candidate_176	261	18	27	32.8872	149.142	2.18109	Up	4.8576e-07	1.09267e-06
Candidate_943	177	16	24	43.1064	195.486	2.18109	Up	2.04308e-06	4.38729e-06
Candidate_391	107	4	6	17.8267	80.8434	2.18109	Up	0.0146126	0.0231794
Candidate_568	109	2	3	8.74981	39.68	2.18109	Up	0.0736784	0.104922
Candidate_770	102	2	3	9.35029	42.4032	2.18109	Up	0.0736784	0.104765
Candidate_147	103	4	6	18.519	83.983	2.18109	Up	0.0146126	0.0232183
Candidate_384	115	2	3	8.2933	37.6098	2.18109	Up	0.0736784	0.104451
Candidate_51	252	4	6	7.56928	34.3264	2.18109	Up	0.0146126	0.0233357
Candidate_604	207	2	3	4.60739	20.8943	2.18109	Up	0.0736784	0.104295
Candidate_891	135	2	3	7.06467	32.0379	2.18109	Up	0.0736784	0.105239
Candidate_220	123	2	3	7.7539	35.1636	2.18109	Up	0.0736784	0.10508
Candidate_18	217	2	3	4.39507	19.9314	2.18109	Up	0.0736784	0.104608
Candidate_516	176	6	9	16.2568	73.7237	2.18109	Up	0.00313464	0.00539728
Candidate_98	133	4	6	14.3418	65.0394	2.18109	Up	0.0146126	0.0232965
Candidate_46	268	18	27	32.0282	145.247	2.18109	Up	4.8576e-07	1.09008e-06
Candidate_901	144	4	6	13.2462	60.0711	2.18109	Up	0.0146126	0.0232573
Candidate_79	452	105	157	110.776	500.77	2.1765	Up	2.44926e-33	1.50614e-32
Candidate_152	327	41	61	59.7904	268.942	2.16931	Up	6.4005e-14	1.96158e-13
Candidate_196	434	62	92	68.1236	305.615	2.16549	Up	4.03354e-20	1.65358e-19
Candidate_741	527	94	139	85.0575	380.261	2.16048	Up	1.95656e-29	1.08992e-28
Candidate_603	485	37	54	36.3794	160.52	2.14156	Up	2.60158e-12	7.44319e-12
Candidate_20	189	11	16	27.754	122.049	2.13669	Up	0.000121479	0.000232876
Candidate_676	443	86	124	92.5742	403.548	2.12406	Up	7.17294e-26	3.4657e-25
Candidate_481	165	44	63	127.164	550.47	2.11397	Up	7.08174e-14	2.16336e-13
Candidate_772	423	58	83	65.3857	282.888	2.11318	Up	9.27546e-18	3.48566e-17
Candidate_227	169	38	54	107.224	460.664	2.10309	Up	4.8201e-12	1.36666e-11
Candidate_701	323	38	54	56.1018	241.028	2.10309	Up	4.8201e-12	1.36258e-11
Candidate_706	427	57	81	63.6564	273.485	2.10309	Up	2.88756e-17	1.0558e-16
Candidate_393	593	151	214	121.428	520.279	2.09919	Up	1.12501e-42	8.52309e-42
Candidate_864	252	260	368	492.003	2105.35	2.09732	Up	6.2063e-72	7.94239e-71
Candidate_214	420	37	52	42.0095	178.497	2.08711	Up	1.50902e-11	4.24048e-11
Candidate_823	147	10	14	32.4398	137.305	2.08155	Up	0.00040014	0.000734365
Candidate_798	491	45	63	43.7045	184.985	2.08155	Up	1.29733e-13	3.90024e-13
Candidate_700	586	207	288	168.449	708.552	2.07256	Up	8.27684e-56	7.83817e-55
Candidate_630	284	18	25	30.2238	126.911	2.07006	Up	2.92426e-06	6.20914e-06
Candidate_532	155	94	130	289.195	1209.17	2.0639	Up	4.86306e-26	2.3617e-25
Candidate_803	156	21	29	64.1934	268.01	2.06179	Up	5.2921e-07	1.1792e-06
Candidate_348	187	28	38	71.4022	292.967	2.0367	Up	1.34235e-08	3.27631e-08
Candidate_911	311	50	67	76.6664	310.593	2.01836	Up	7.85362e-14	2.39144e-13
Candidate_57	165	3	4	8.67027	34.9505	2.01116	Up	0.0532712	0.0778516
Candidate_771	228	3	4	6.27454	25.2931	2.01116	Up	0.0532712	0.0779719
Candidate_180	215	24	32	53.2314	214.58	2.01116	Up	2.29404e-07	5.31163e-07
Candidate_217	197	3	4	7.2619	29.2732	2.01116	Up	0.0532712	0.0777316
Candidate_693	112	3	4	12.7732	51.4896	2.01116	Up	0.0532712	0.077612
Candidate_416	587	176	234	142.978	574.718	2.00706	Up	9.59236e-44	7.44587e-43
Candidate_582	326	25	33	36.5694	145.94	1.99666	Up	1.73127e-07	4.02829e-07
Candidate_471	286	22	29	36.6819	146.187	1.99468	Up	9.52524e-07	2.07843e-06
Candidate_560	407	79	104	92.561	368.397	1.99278	Up	3.16338e-20	1.30818e-19
Candidate_17	308	23	30	35.61	140.426	1.97945	Up	7.1695e-07	1.58634e-06
Candidate_300	436	48	62	52.4989	205.013	1.96536	Up	1.70904e-12	4.91934e-12
Candidate_317	125	7	9	26.7044	103.803	1.9587	Up	0.00592024	0.0100295
Candidate_529	173	29	37	79.9369	308.342	1.9476	Up	5.55778e-08	1.32575e-07
Candidate_600	284	40	51	67.1641	258.898	1.94662	Up	1.98568e-10	5.28213e-10
Candidate_60	550	73	93	63.293	243.78	1.94546	Up	1.06536e-17	3.97202e-17
Candidate_590	421	30	38	33.9809	130.13	1.93716	Up	4.17472e-08	9.98348e-08
Candidate_809	417	475	600	543.191	2074.4	1.93316	Up	1.64367e-103	2.8301e-102
Candidate_688	566	65	82	54.7636	208.869	1.93131	Up	1.19213e-15	3.97518e-15
Candidate_609	144	81	102	268.237	1021.21	1.9287	Up	4.94418e-19	1.95905e-18
Candidate_169	520	120	151	110.046	418.65	1.92764	Up	2.4548e-27	1.22352e-26
Candidate_769	485	70	88	68.8259	261.588	1.92627	Up	1.28003e-16	4.47301e-16
Candidate_400	142	4	5	13.4328	50.7643	1.91805	Up	0.0383398	0.0575401
Candidate_806	134	4	5	14.2348	53.7951	1.91805	Up	0.0383398	0.057723
Candidate_304	153	4	5	12.4671	47.1146	1.91805	Up	0.0383398	0.0576314
Candidate_780	441	45	56	48.6597	183.074	1.91163	Up	4.7809e-11	1.30853e-10
Candidate_913	237	37	46	74.4473	279.825	1.91023	Up	2.44592e-09	6.16034e-09
Candidate_683	149	17	21	54.4074	203.194	1.90098	Up	5.19944e-05	0.000102155
Candidate_907	311	51	63	78.1997	292.05	1.90098	Up	3.79648e-12	1.07966e-11
Candidate_954	216	47	58	103.762	387.125	1.89952	Up	2.69674e-11	7.51121e-11
Candidate_694	489	87	107	84.841	315.466	1.89465	Up	2.03706e-19	8.20892e-19
Candidate_709	419	44	54	50.0765	185.805	1.89158	Up	1.44185e-10	3.86808e-10
Candidate_811	240	67	82	133.125	492.583	1.88759	Up	3.43806e-15	1.11121e-14
Candidate_68	522	66	80	60.2933	220.951	1.87366	Up	1.02416e-14	3.23292e-14
Candidate_286	426	111	134	124.254	453.495	1.8678	Up	1.97276e-23	8.8962e-23
Candidate_727	488	72	86	70.3571	254.071	1.85247	Up	1.82463e-15	5.99974e-15
Candidate_380	437	103	122	112.396	402.49	1.84036	Up	4.64972e-21	1.96575e-20
Candidate_263	358	39	46	51.949	185.247	1.83429	Up	6.93678e-09	1.71071e-08
Candidate_929	124	39	46	149.982	534.827	1.83429	Up	6.93678e-09	1.71518e-08
Candidate_914	155	28	33	86.1433	306.944	1.83317	Up	8.7943e-07	1.92337e-06
Candidate_652	348	40	47	54.8121	194.713	1.82879	Up	5.17548e-09	1.2864e-08
Candidate_854	138	23	27	79.4775	282.073	1.82745	Up	8.7246e-06	1.78065e-05
Candidate_439	240	1330	1551	2642.63	9317.03	1.8179	Up	1.26887e-241	4.29149e-240
Candidate_456	571	85	99	70.9869	249.963	1.81609	Up	4.26436e-17	1.54135e-16
Candidate_613	573	55	64	45.7724	161.028	1.81477	Up	1.32142e-11	3.72436e-11
Candidate_853	401	43	50	51.1351	179.764	1.81372	Up	2.1473e-09	5.45172e-09
Candidate_760	155	329	379	1012.18	3525.21	1.80024	Up	9.69506e-60	9.97959e-59
Candidate_442	242	67	77	132.025	458.725	1.79682	Up	1.81877e-13	5.43335e-13
Candidate_970	436	81	93	88.5919	307.52	1.79543	Up	6.48384e-16	2.20079e-15
Candidate_158	142	14	16	47.0148	162.446	1.78877	Up	0.000680616	0.0012277
Candidate_629	434	28	32	30.7655	106.301	1.78877	Up	1.95973e-06	4.21788e-06
Candidate_334	116	43	49	176.769	608.997	1.78457	Up	4.72048e-09	1.17639e-08
Candidate_449	346	238	268	328.017	1116.7	1.7674	Up	1.10083e-41	8.01912e-41
Candidate_450	184	8	9	20.7333	70.5183	1.76605	Up	0.0103684	0.0167272
Candidate_379	418	154	173	175.687	596.688	1.76397	Up	1.81103e-27	9.17135e-27
Candidate_455	542	219	246	192.682	654.354	1.76385	Up	2.6489e-38	1.83103e-37
Candidate_408	192	34	38	84.4448	285.338	1.75659	Up	3.26224e-07	7.4263e-07
Candidate_654	277	17	19	29.2661	98.8897	1.75659	Up	0.000269964	0.000501286
Candidate_463	386	35	39	43.239	145.665	1.75225	Up	2.41976e-07	5.56192e-07
Candidate_746	264	44	49	79.4775	267.59	1.7514	Up	7.64454e-09	1.88036e-08
Candidate_731	125	9	10	34.3343	115.337	1.74813	Up	0.00750882	0.0125633
Candidate_661	182	9	10	23.5812	79.2147	1.74813	Up	0.00750882	0.0125856
Candidate_27	368	70	77	90.708	301.662	1.73363	Up	7.59316e-13	2.21936e-12
Candidate_119	345	32	35	44.2309	146.26	1.72541	Up	1.29197e-06	2.79977e-06
Candidate_689	226	33	36	69.6307	229.653	1.72166	Up	9.56252e-07	2.08177e-06
Candidate_26	243	34	37	66.7218	219.519	1.71812	Up	7.07866e-07	1.5699e-06
Candidate_777	284	62	67	104.104	340.121	1.70802	Up	3.66784e-11	1.01563e-10
Candidate_754	101	166	179	783.758	2555.11	1.7049	Up	4.97954e-27	2.45605e-26
Candidate_316	188	13	14	32.9747	107.361	1.70304	Up	0.00209712	0.00365741
Candidate_102	362	28	30	36.8846	119.479	1.69566	Up	9.35642e-06	1.90549e-05
Candidate_800	175	46	49	125.347	403.678	1.68727	Up	1.93575e-08	4.66451e-08
Candidate_265	322	64	68	94.7806	304.46	1.68359	Up	4.2867e-11	1.18009e-10
Candidate_565	557	57	60	48.7995	155.301	1.67013	Up	7.24402e-10	1.87434e-09
Candidate_859	342	1320	1388	1840.53	5851.14	1.6686	Up	1.51338e-190	4.09478e-189
Candidate_411	198	10695	11188	25757.9	81463.8	1.66114	Up	0	0
Candidate_236	192	44	46	109.282	345.409	1.66026	Up	7.45616e-08	1.75211e-07
Candidate_95	165	22	23	63.582	200.965	1.66026	Up	0.000126457	0.000241928
Candidate_298	153	67	70	208.823	659.605	1.65932	Up	3.687e-11	1.01796e-10
Candidate_692	430	760	788	842.831	2642.01	1.64832	Up	4.15888e-107	7.43106e-106
Candidate_315	226	62	64	130.821	408.271	1.64193	Up	3.40902e-10	8.8935e-10
Candidate_406	361	1409	1445	1861.23	5770.82	1.63252	Up	7.85658e-192	2.2546e-190
Candidate_260	243	93	95	182.504	563.63	1.62682	Up	3.39608e-14	1.05446e-13
Candidate_261	155	53	54	163.057	502.272	1.62309	Up	1.04502e-08	2.56382e-08
Candidate_29	402	522	525	619.213	1882.83	1.60439	Up	3.54406e-69	4.19528e-68
Candidate_802	124	12	12	46.1482	139.52	1.59613	Up	0.0063797	0.0107693
Candidate_336	159	65	65	194.945	589.377	1.59613	Up	5.93026e-10	1.53862e-09
Candidate_475	116	12	12	49.3309	149.142	1.59613	Up	0.0063797	0.0107501
Candidate_365	165	2	2	5.78018	17.4752	1.59613	Up	0.203988	0.258258
Candidate_862	164	11	11	31.9848	96.6999	1.59613	Up	0.00883048	0.0143685
Candidate_473	215	4	4	8.87191	26.8225	1.59613	Up	0.095617	0.133161
Candidate_476	208	8	8	18.341	55.4503	1.59613	Up	0.0238164	0.037218
Candidate_876	106	1	1	4.49873	13.601	1.59613	Up	0.309248	0.380829
Candidate_76	106	1	1	4.49873	13.601	1.59613	Up	0.309248	0.378369
Candidate_958	198	7	7	16.8589	50.9695	1.59613	Up	0.0334014	0.050368
Candidate_288	135	4	4	14.1293	42.7173	1.59613	Up	0.095617	0.132965
Candidate_840	101	2	2	9.44287	28.5487	1.59613	Up	0.203988	0.257569
Candidate_135	165	1	1	2.89009	8.73762	1.59613	Up	0.309248	0.378859
Candidate_869	247	18	18	34.7513	105.064	1.59613	Up	0.000942072	0.00168647
Candidate_376	316	41	41	61.8717	187.057	1.59613	Up	8.03508e-07	1.76139e-06
Candidate_645	339	59	59	82.9942	250.917	1.59613	Up	3.56928e-09	8.91849e-09
Candidate_262	148	6	6	19.3324	58.4476	1.59613	Up	0.0470862	0.0695642
Candidate_904	105	2	2	9.08314	27.4611	1.59613	Up	0.203988	0.257913
Candidate_656	105	1	1	4.54157	13.7305	1.59613	Up	0.309248	0.379842
Candidate_758	100	1	1	4.76865	14.4171	1.59613	Up	0.309248	0.37935
Candidate_392	228	27	27	56.4708	170.729	1.59613	Up	5.742e-05	0.000111886
Candidate_284	131	3	3	10.9206	33.0162	1.59613	Up	0.138456	0.181352
Candidate_270	139	31	31	106.351	321.532	1.59613	Up	1.6828e-05	3.39788e-05
Candidate_558	138	1	1	3.45554	10.4472	1.59613	Up	0.309248	0.380335
Candidate_894	562	103	102	87.3969	261.662	1.58205	Up	1.4918e-14	4.6625e-14
Candidate_55	561	74	72	62.902	185.032	1.5566	Up	1.66812e-10	4.44988e-10
Candidate_857	332	123	119	176.67	516.757	1.54843	Up	3.26486e-16	1.1284e-15
Candidate_420	423	117	113	131.899	385.137	1.54594	Up	1.92425e-15	6.30542e-15
Candidate_759	545	202	195	176.746	515.84	1.54524	Up	2.0195e-25	9.56233e-25
Candidate_893	347	25	24	34.3563	99.7146	1.53723	Up	0.000221638	0.000414805
Candidate_97	187	145	139	369.762	1071.64	1.53516	Up	1.96103e-18	7.64236e-18
Candidate_264	140	40	38	136.247	391.321	1.52213	Up	4.5536e-06	9.5828e-06
Candidate_145	145	19	18	62.4857	178.971	1.51812	Up	0.00144713	0.00256635
Candidate_572	278	32	30	54.8909	155.58	1.50302	Up	5.22908e-05	0.000102525
Candidate_619	427	77	72	85.992	243.098	1.49926	Up	5.44018e-10	1.41534e-09
Candidate_623	526	122	114	110.604	312.461	1.49828	Up	6.77428e-15	2.16001e-14
Candidate_889	324	120	112	176.617	498.368	1.49659	Up	1.22235e-14	3.84574e-14
Candidate_540	579	29	27	23.8844	67.2299	1.49303	Up	0.000131516	0.0002511
Candidate_182	250	14	13	26.7044	74.9688	1.48921	Up	0.00714118	0.0119906
Candidate_328	238	5592	5151	11204.3	31202.7	1.47761	Up	0	0
Candidate_323	537	101	93	89.6897	249.681	1.47707	Up	3.3472e-12	9.54759e-12
Candidate_655	545	265	244	231.87	645.462	1.47701	Up	2.42652e-29	1.336e-28
Candidate_807	101	11	10	51.9358	142.743	1.45862	Up	0.0190601	0.0300332
Candidate_776	505	43	39	40.6043	111.34	1.45526	Up	7.3201e-06	1.50699e-05
Candidate_641	197	157	141	380.04	1031.88	1.44106	Up	4.67018e-17	1.68162e-16
Candidate_547	132	78	70	281.784	764.542	1.44001	Up	3.03544e-09	7.60466e-09
Candidate_755	192	19	17	47.1898	127.651	1.43566	Up	0.00297406	0.00513948
Candidate_660	295	28	25	45.2618	122.179	1.43263	Up	0.000359556	0.00066245
Candidate_880	422	148	132	167.242	450.961	1.43107	Up	6.50636e-16	2.20054e-15
Candidate_666	574	101	89	83.9083	223.54	1.41365	Up	4.68634e-11	1.28637e-10
Candidate_369	184	25	22	64.7914	172.378	1.4117	Up	0.00091031	0.0016327
Candidate_228	194	88	77	216.31	572.224	1.40348	Up	1.12477e-09	2.89445e-09
Candidate_920	194	38	33	93.4065	245.239	1.39259	Up	6.5224e-05	0.000126313
Candidate_669	121	719	618	2833.6	7363.43	1.37774	Up	3.45764e-64	3.94504e-63
Candidate_785	128	7	6	26.0785	67.58	1.37373	Up	0.0742982	0.104859
Candidate_644	153	7	6	21.8173	56.5375	1.37373	Up	0.0742982	0.105016
Candidate_712	258	35	30	64.691	167.64	1.37373	Up	0.000162149	0.000308964
Candidate_874	407	347	295	406.565	1044.97	1.36191	Up	4.72678e-31	2.74617e-30
Candidate_976	422	52	44	58.7606	150.32	1.35512	Up	6.88566e-06	1.42685e-05
Candidate_596	205	13	11	30.2402	77.3599	1.35512	Up	0.0204646	0.0321393
Candidate_396	236	520	438	1050.72	2675.71	1.34855	Up	1.52777e-44	1.20566e-43
Candidate_569	132	19	16	68.6396	174.752	1.3482	Up	0.0059627	0.0100834
Candidate_419	599	142	119	113.046	286.416	1.3412	Up	3.17482e-13	9.42494e-13
Candidate_434	131	43	36	156.528	396.194	1.33979	Up	5.33188e-05	0.000104324
Candidate_172	234	54	45	110.046	277.251	1.33309	Up	7.19002e-06	1.48667e-05
Candidate_647	214	6	5	13.37	33.6848	1.33309	Up	0.106038	0.145113
Candidate_113	464	29	24	29.8041	74.5711	1.32311	Up	0.00101068	0.00180587
Candidate_827	369	104	86	134.401	336.008	1.32195	Up	8.6683e-10	2.23675e-09
Candidate_459	217	23	19	50.5433	126.232	1.32049	Up	0.00333188	0.00572648
Candidate_428	176	23	19	62.3176	155.639	1.32049	Up	0.00333188	0.00571611
Candidate_305	386	65	53	80.3011	197.955	1.30168	Up	1.83428e-06	3.95686e-06
Candidate_832	180	20	16	52.985	128.152	1.2742	Up	0.00850304	0.0139315
Candidate_743	395	25	20	30.1813	72.9978	1.2742	Up	0.00344964	0.00590743
Candidate_215	220	10	8	21.6757	52.4257	1.2742	Up	0.0554544	0.0801761
Candidate_614	203	10	8	23.4909	56.8161	1.2742	Up	0.0554544	0.0802986
Candidate_642	324	199	158	292.889	703.055	1.26328	Up	1.34205e-15	4.45937e-15
Candidate_884	283	70	55	117.952	280.19	1.2482	Up	2.64696e-06	5.6584e-06
Candidate_283	334	101	79	144.202	341.003	1.2417	Up	2.28216e-08	5.47141e-08
Candidate_59	181	13	10	34.25	79.6523	1.21761	Up	0.0409042	0.061002
Candidate_322	560	64	49	54.4988	126.149	1.21084	Up	1.49438e-05	3.02388e-05
Candidate_829	554	115	87	98.9882	226.405	1.19358	Up	1.38769e-08	3.37826e-08
Candidate_364	359	41	31	54.4609	124.493	1.19277	Up	0.000619604	0.00112623
Candidate_324	140	353	265	1202.38	2728.95	1.18245	Up	1.27689e-22	5.59821e-22
Candidate_210	331	39	29	56.1865	126.313	1.1687	Up	0.00111372	0.00197879
Candidate_454	108	159	118	702.051	1575.2	1.16589	Up	9.6989e-11	2.61677e-10
Candidate_157	141	15	11	50.7303	112.474	1.14867	Up	0.0413528	0.0614774
Candidate_567	306	47	34	73.244	160.19	1.129	Up	0.000621176	0.00112692
Candidate_595	239	7	5	13.9668	30.1612	1.1107	Up	0.156568	0.20311
Candidate_883	189	17	12	42.8926	91.537	1.09363	Up	0.0412038	0.0613522
Candidate_206	558	98	69	83.7505	178.276	1.08994	Up	2.6678e-06	5.6901e-06
Candidate_969	223	27	19	57.737	122.836	1.08917	Up	0.0118395	0.0190035
Candidate_592	140	27	19	91.9668	195.66	1.08917	Up	0.0118395	0.0190357
Candidate_858	151	20	14	63.1609	133.668	1.08155	Up	0.0299166	0.0461417
Candidate_484	245	10	7	19.4639	41.1916	1.08155	Up	0.110448	0.150712
Candidate_366	242	13	9	25.6167	53.6172	1.06561	Up	0.0785952	0.110594
Candidate_848	225	16	11	33.9104	70.4835	1.05556	Up	0.0563368	0.0812039
Candidate_335	236	64	44	129.319	268.793	1.05556	Up	0.00024453	0.000455846
Candidate_211	247	32	22	61.7801	128.411	1.05556	Up	0.00856462	0.0140081
Candidate_949	136	16	11	56.1018	116.609	1.05556	Up	0.0563368	0.0813277
Candidate_189	496	314	214	301.886	622.027	1.04297	Up	2.37416e-15	7.75286e-15
Candidate_438	137	1619	1102	5635.36	11596.8	1.04115	Up	1.09821e-71	1.36842e-70
Candidate_624	157	112	75	340.184	688.714	1.01759	Up	3.89764e-06	8.23898e-06
Candidate_387	463	211	141	217.319	439.051	1.01458	Up	3.18784e-10	8.38579e-10
Candidate_690	501	27	18	25.6993	51.7979	1.01116	Up	0.0209098	0.0327841
Candidate_266	146	3	2	9.79859	19.7494	1.01116	Up	0.334298	0.401242
Candidate_399	117	3	2	12.2273	24.6446	1.01116	Up	0.334298	0.400228
Candidate_643	109	3	2	13.1247	26.4533	1.01116	Up	0.334298	0.402262
Candidate_581	194	9	6	22.1226	44.5889	1.01116	Up	0.1549	0.201221
Candidate_779	343	18	12	25.025	50.4387	1.01116	Up	0.0551552	0.0799877
Candidate_541	160	66	44	196.707	396.47	1.01116	Up	0.000402828	0.000737869
Candidate_551	119	3	2	12.0218	24.2304	1.01116	Up	0.334298	0.401752
Candidate_872	163	3	2	8.77665	17.6897	1.01116	Up	0.334298	0.400734
Candidate_311	187	104	68	265.208	524.257	0.983149	Up	1.92592e-05	3.87229e-05
Candidate_24	432	52	34	57.4004	113.468	0.983149	Up	0.00228332	0.00396753
Candidate_171	213	141	92	315.671	622.709	0.980137	Up	7.60992e-07	1.67595e-06
Candidate_825	476	40	26	40.0727	78.7487	0.974638	Up	0.0077246	0.0127442
Candidate_620	442	117	76	126.229	247.895	0.973689	Up	7.60134e-06	1.55474e-05
Candidate_361	238	68	44	136.247	266.534	0.968095	Up	0.00064803	0.00117115
Candidate_332	137	311	201	1082.52	2115.21	0.966407	Up	6.31956e-13	1.85282e-12
Candidate_820	253	14	9	26.3878	51.286	0.958696	Up	0.105517	0.144609
Candidate_144	169	94	60	265.238	511.849	0.948428	Up	9.69362e-05	0.000186962
Candidate_953	356	110	70	147.346	283.482	0.944049	Up	2.82572e-05	5.60997e-05
Candidate_519	111	8	5	34.3686	64.9418	0.918054	Up	0.21827	0.275235
Candidate_732	431	34	21	37.6181	70.2456	0.900981	Up	0.0240952	0.0375917
Candidate_678	249	31	19	59.3687	110.01	0.889857	Up	0.033109	0.0500866
Candidate_778	320	28	17	41.7257	76.5907	0.876234	Up	0.0456726	0.0676869
Candidate_861	266	198	119	354.96	644.974	0.861587	Up	5.06268e-07	1.13342e-06
Candidate_231	142	5	3	16.791	30.4586	0.85916	Up	0.32606	0.394354
Candidate_269	476	50	30	50.0909	90.8639	0.85916	Up	0.0103592	0.016741
Candidate_945	129	5	3	18.4831	33.5281	0.85916	Up	0.32606	0.394858
Candidate_787	235	37	22	75.0809	134.968	0.846104	Up	0.0287802	0.0445341
Candidate_161	220	2777	1634	6019.34	10708	0.831007	Up	7.1051e-72	8.97137e-71
Candidate_165	187	51	30	130.054	231.29	0.830591	Up	0.012751	0.0204318
Candidate_190	117	12	7	48.9092	86.256	0.818518	Up	0.19803	0.253425
Candidate_631	112	12	7	51.0927	90.1067	0.818518	Up	0.19803	0.253083
Candidate_751	110	12	7	52.0216	91.745	0.818518	Up	0.19803	0.253768
Candidate_786	134	24	14	85.4086	150.626	0.818518	Up	0.0837184	0.116934
Candidate_863	293	3380	1963	5501.04	9658.95	0.812163	Up	1.28085e-82	1.83782e-81
Candidate_704	202	31	18	73.1822	128.469	0.811855	Up	0.054277	0.0789559
Candidate_212	136	19	11	66.6208	116.609	0.80763	Up	0.123974	0.163514
Candidate_6	105	21	12	95.373	164.767	0.788771	Up	0.117111	0.159116
Candidate_855	230	44	25	91.2263	156.707	0.780551	Up	0.0302176	0.0465302
Candidate_702	135	71	40	250.796	427.173	0.768307	Up	0.00755774	0.0126229
Candidate_835	358	1690	952	2251.12	3833.81	0.768136	Up	2.46344e-37	1.66634e-36
Candidate_511	252	43	24	81.3698	137.305	0.754824	Up	0.038811	0.0581551
Candidate_836	117	18	10	73.3638	123.223	0.748129	Up	0.165214	0.213449
Candidate_168	116	33	18	135.66	223.713	0.721657	Up	0.0814418	0.11426
Candidate_294	251	44	24	83.5938	137.853	0.721657	Up	0.0468124	0.0692677
Candidate_170	237	11	6	22.133	36.4989	0.721657	Up	0.271362	0.337687
Candidate_801	209	33	18	75.2945	124.166	0.721657	Up	0.0814418	0.114091
Candidate_67	516	68	37	62.8427	103.378	0.718116	Up	0.0152465	0.0241446
Candidate_948	122	13	7	50.8135	82.7209	0.703041	Up	0.253044	0.317394
Candidate_85	238	177	95	354.643	575.471	0.698376	Up	0.000186094	0.000353877
Candidate_673	169	154	82	434.54	699.527	0.686891	Up	0.000611296	0.00111326
Candidate_543	160	62	32	184.785	288.341	0.64193	Up	0.0400092	0.0597614
Candidate_410	168	68	35	193.017	300.356	0.637946	Up	0.03314	0.0500536
Candidate_761	131	152	78	553.309	858.421	0.633601	Up	0.0018632	0.00327356
Candidate_589	275	39	20	67.6281	104.851	0.632652	Up	0.102485	0.141066
Candidate_330	239	412	211	822.043	1272.8	0.630725	Up	4.32908e-07	9.76104e-07
Candidate_86	144	217	111	718.609	1111.32	0.628991	Up	0.000239966	0.000448221
Candidate_886	229	155	79	322.769	497.358	0.623782	Up	0.00202176	0.00353248
Candidate_105	283	55	28	92.6769	142.642	0.622121	Up	0.0604722	0.0867684
Candidate_192	157	4	2	12.1494	18.3657	0.596126	Up	0.48118	0.553679
Candidate_599	113	2	1	8.44009	12.7585	0.596126	Up	0.518556	0.590231
Candidate_443	114	2	1	8.36605	12.6466	0.596126	Up	0.518556	0.588111
Candidate_887	127	2	1	7.50968	11.352	0.596126	Up	0.518556	0.586706
Candidate_191	108	2	1	8.83083	13.3491	0.596126	Up	0.518556	0.589523
Candidate_563	191	4	2	9.9867	15.0964	0.596126	Up	0.48118	0.552336
Candidate_213	112	8	4	34.0618	51.4896	0.596126	Up	0.404816	0.476225
Candidate_344	140	4	2	13.6247	20.5958	0.596126	Up	0.48118	0.553007
Candidate_621	106	2	1	8.99745	13.601	0.596126	Up	0.518556	0.587407
Candidate_314	205	2	1	4.65234	7.03272	0.596126	Up	0.518556	0.588816
Candidate_222	117	2	1	8.15154	12.3223	0.596126	Up	0.518556	0.585307
Candidate_845	141	16	8	54.1123	81.799	0.596126	Up	0.290794	0.360448
Candidate_833	112	16	8	68.1236	102.979	0.596126	Up	0.290794	0.359976
Candidate_237	179	8	4	21.3124	32.2169	0.596126	Up	0.404816	0.475634
Candidate_555	105	2	1	9.08314	13.7305	0.596126	Up	0.518556	0.586005
Candidate_429	166	4	2	11.4907	17.37	0.596126	Up	0.48118	0.551668
Candidate_445	185	572	280	1474.41	2182.04	0.565538	Up	1.40305e-07	3.28072e-07
Candidate_16	333	47	23	67.3053	99.5774	0.565099	Up	0.114723	0.15632
Candidate_48	223	287	138	613.723	892.178	0.539743	Up	0.000375018	0.000689596
Candidate_458	277	48	23	82.6336	119.709	0.534725	Up	0.132813	0.174444
Candidate_343	289	23	11	37.9512	54.8747	0.531996	Up	0.275066	0.341399
Candidate_650	171	159	76	443.401	640.759	0.53117	Up	0.0087875	0.0143232
Candidate_526	510	109	52	101.918	146.998	0.528381	Up	0.0297782	0.0460032
Candidate_40	223	21	10	44.9066	64.6506	0.525737	Up	0.297948	0.368351
Candidate_371	210	17	8	38.6033	54.9222	0.508663	Up	0.351626	0.419383
Candidate_575	174	17	8	46.5902	66.2854	0.508663	Up	0.351626	0.418855
Candidate_747	262	82	38	149.248	209.103	0.486501	Up	0.0818408	0.11448
Candidate_793	267	139	64	248.256	345.578	0.477185	Up	0.0286686	0.044434
Candidate_19	166	94	43	270.032	373.454	0.467802	Up	0.0751222	0.105864
Candidate_523	380	289	132	362.668	500.804	0.465594	Up	0.00237732	0.0041233
Candidate_462	114	11	5	46.0133	63.2328	0.458622	Up	0.460554	0.536463
Candidate_536	315	51	23	77.2067	105.268	0.447263	Up	0.198598	0.253467
Candidate_586	185	9	4	23.1988	31.1721	0.426201	Up	0.508452	0.580125
Candidate_752	358	72	32	95.9058	128.868	0.426201	Up	0.153263	0.199368
Candidate_38	351	149	66	202.43	271.09	0.421352	Up	0.0475094	0.0700801
Candidate_699	352	34	15	46.0608	61.4364	0.415554	Up	0.314288	0.38404
Candidate_241	236	50	22	101.031	134.396	0.411701	Up	0.240958	0.302636
Candidate_39	279	48	21	82.0413	108.516	0.403481	Up	0.25879	0.323317
Candidate_847	208	16	7	36.6819	48.519	0.403481	Up	0.457218	0.533233
Candidate_433	230	85	37	176.233	231.927	0.396188	Up	0.152991	0.199563
Candidate_96	290	256	111	420.957	551.826	0.390542	Up	0.0176524	0.0278614
Candidate_955	454	151	65	158.605	206.412	0.380089	Up	0.0735032	0.105147
Candidate_117	204	84	36	196.356	254.419	0.373734	Up	0.180554	0.232316
Candidate_605	116	19	8	78.1072	99.4281	0.348198	Up	0.48816	0.558993
Candidate_668	383	12	5	14.9409	18.8212	0.333092	Up	0.555148	0.624377
Candidate_333	424	271	111	304.789	377.428	0.308393	Up	0.0569978	0.0820318
Candidate_838	196	49	20	119.216	147.113	0.303344	Up	0.387554	0.458194
Candidate_100	174	235	95	644.042	787.139	0.289465	Up	0.0959506	0.133233
Candidate_56	307	52	21	80.7719	98.6184	0.288004	Up	0.399394	0.471016
Candidate_126	150	104	42	330.626	403.678	0.288004	Up	0.256764	0.321634
Candidate_681	163	35	14	102.394	123.828	0.274198	Up	0.488506	0.558714
Candidate_106	137	5	2	17.4038	21.0468	0.274198	Up	0.635704	0.703285
Candidate_508	141	5	2	16.9101	20.4498	0.274198	Up	0.635704	0.704107
Candidate_198	127	5	2	18.7742	22.7041	0.274198	Up	0.635704	0.702464
Candidate_844	175	28	11	76.2984	90.6216	0.248203	Up	0.555086	0.625049
Candidate_530	185	105	41	270.653	319.514	0.239432	Up	0.342592	0.40964
Candidate_667	146	62	24	202.504	236.993	0.226892	Up	0.469358	0.546047
Candidate_775	218	31	12	67.8111	79.36	0.226892	Up	0.571732	0.639233
Candidate_867	118	31	12	125.278	146.614	0.226892	Up	0.571732	0.638479
Candidate_816	349	57	22	77.8834	90.8813	0.222668	Up	0.491284	0.561213
Candidate_489	272	862	329	1511.24	1743.83	0.206526	Up	0.0273904	0.0425225
Candidate_875	226	21	8	44.3105	51.0339	0.203809	Up	0.639308	0.700723
Candidate_538	294	42	16	68.1236	78.4603	0.203809	Up	0.56865	0.638047
Candidate_287	353	5242	1996	7081.38	8151.98	0.20312	Up	1.13234e-07	2.65428e-07
Candidate_885	361	50	19	66.0478	75.8793	0.200197	Up	0.551058	0.621252
Candidate_821	245	56	21	108.998	123.575	0.181088	Up	0.5697	0.638469
Candidate_905	175	27	10	73.5734	82.3833	0.163167	Up	0.673014	0.735963
Candidate_936	583	303	112	247.839	276.966	0.160307	Up	0.301986	0.372856
Candidate_208	136	19	7	66.6208	74.2055	0.155553	Up	0.701324	0.764274
Candidate_797	267	287	105	512.585	566.964	0.145465	Up	0.360534	0.427316
Candidate_47	222	63	23	135.327	149.366	0.142408	Up	0.630256	0.69971
Candidate_923	136	11	4	38.57	42.4032	0.136694	Up	0.729202	0.785614
Candidate_577	131	11	4	40.0421	44.0216	0.136694	Up	0.729202	0.786508
Candidate_358	208	130	47	298.041	325.77	0.128347	Up	0.565466	0.635227
Candidate_591	304	39	14	61.1767	66.3944	0.118079	Up	0.716984	0.779545
Candidate_868	257	39	14	72.3647	78.5366	0.118079	Up	0.716984	0.778651
Candidate_5	340	347	124	486.683	525.799	0.11153	Up	0.442036	0.517439
Candidate_92	209	28	10	63.8862	68.9812	0.110699	Up	0.743876	0.799603
Candidate_968	200	17	6	40.5335	43.2512	0.0936256	Up	0.772312	0.828289
Candidate_734	217	97	34	213.161	225.89	0.0836759	Up	0.722342	0.783571
Candidate_739	277	40	14	68.8614	72.8661	0.0815528	Up	0.777172	0.832559
Candidate_719	223	346	120	739.889	775.807	0.0683883	Up	0.630642	0.699318
Candidate_726	151	78	27	246.328	257.789	0.0656112	Up	0.78205	0.836838
Candidate_708	291	41	14	67.1872	69.3605	0.0459289	Up	0.837844	0.890503
Candidate_498	357	62	21	82.8169	84.8063	0.034247	Up	0.859108	0.906996
Candidate_129	511	68	23	63.4576	64.8909	0.0322251	Up	0.863092	0.910187
Candidate_457	240	113	38	224.524	228.27	0.0238745	Up	0.88033	0.906166
Candidate_941	240	9	3	17.8824	18.0213	0.0111634	Up	0.821778	0.876378
Candidate_564	106	3	1	13.4962	13.601	0.0111634	Up	0.728266	0.787292
Candidate_952	168	3	1	8.51544	8.58159	0.0111634	Up	0.728266	0.789094
Candidate_594	105	21	7	95.373	96.1138	0.0111634	Up	0.87202	0.898589
Candidate_240	150	3	1	9.5373	9.61138	0.0111634	Up	0.728266	0.788192
Candidate_49	110	9	3	39.0162	39.3193	0.0111634	Up	0.821778	0.875392
Candidate_58	100	3	1	14.3059	14.4171	0.0111634	Up	0.728266	0.786394
Candidate_580	128	44	0	163.922	0	-17.3227	Down	5.20574e-06	1.09309e-05
Candidate_672	163	19	0	55.5855	0	-15.7624	Down	0.00659188	0.0110879
Candidate_353	191	16	0	39.9468	0	-15.2858	Down	0.015535	0.0245604
Candidate_327	100	7	0	33.3805	0	-15.0267	Down	0.20334	0.257782
Candidate_720	144	10	0	33.1156	0	-15.0152	Down	0.0862816	0.120337
Candidate_234	133	9	0	32.2691	0	-14.9779	Down	0.114821	0.156229
Candidate_705	180	12	0	31.791	0	-14.9563	Down	0.048721	0.0716441
Candidate_417	181	12	0	31.6154	0	-14.9483	Down	0.048721	0.071533
Candidate_430	168	11	0	31.2233	0	-14.9303	Down	0.0648362	0.0928894
Candidate_773	131	8	0	29.1215	0	-14.8298	Down	0.152799	0.199587
Candidate_898	128	7	0	26.0785	0	-14.6706	Down	0.20334	0.258474
Candidate_139	129	7	0	25.8764	0	-14.6593	Down	0.20334	0.258821
Candidate_275	129	7	0	25.8764	0	-14.6593	Down	0.20334	0.258127
Candidate_440	100	5	0	23.8432	0	-14.5413	Down	0.3601	0.42841
Candidate_238	127	6	0	22.5291	0	-14.4595	Down	0.270596	0.337177
Candidate_41	184	7	0	18.1416	0	-14.147	Down	0.20334	0.25917
Candidate_610	107	4	0	17.8267	0	-14.1218	Down	0.479208	0.553427
Candidate_187	108	4	0	17.6617	0	-14.1083	Down	0.479208	0.55478
Candidate_615	165	6	0	17.3405	0	-14.0819	Down	0.270596	0.337621
Candidate_472	116	4	0	16.4436	0	-14.0052	Down	0.479208	0.554103
Candidate_640	155	5	0	15.3827	0	-13.909	Down	0.3601	0.427873
Candidate_831	126	4	0	15.1386	0	-13.8859	Down	0.479208	0.555459
Candidate_188	128	4	0	14.902	0	-13.8632	Down	0.479208	0.55614
Candidate_125	166	5	0	14.3634	0	-13.8101	Down	0.3601	0.427337
Candidate_788	136	4	0	14.0254	0	-13.7758	Down	0.479208	0.556822
Candidate_721	112	3	0	12.7732	0	-13.6408	Down	0.637714	0.703864
Candidate_815	117	3	0	12.2273	0	-13.5778	Down	0.637714	0.703044
Candidate_906	139	3	0	10.292	0	-13.3292	Down	0.637714	0.699786
Candidate_972	100	2	0	9.5373	0	-13.2194	Down	0.848646	0.898957
Candidate_695	108	2	0	8.83083	0	-13.1083	Down	0.848646	0.899964
Candidate_154	111	2	0	8.59216	0	-13.0688	Down	0.848646	0.896951
Candidate_548	181	3	0	7.90384	0	-12.9483	Down	0.637714	0.702227
Candidate_22	121	2	0	7.88206	0	-12.9444	Down	0.848646	0.897953
Candidate_513	186	3	0	7.69137	0	-12.909	Down	0.637714	0.700598
Candidate_860	226	3	0	6.33007	0	-12.628	Down	0.637714	0.701411
Candidate_357	102	1	0	4.67515	0	-12.1908	Down	0.870652	0.914088
Candidate_83	103	1	0	4.62976	0	-12.1767	Down	0.870652	0.910052
Candidate_235	103	1	0	4.62976	0	-12.1767	Down	0.870652	0.905058
Candidate_524	103	1	0	4.62976	0	-12.1767	Down	0.870652	0.898156
Candidate_111	106	1	0	4.49873	0	-12.1353	Down	0.870652	0.913076
Candidate_2	106	1	0	4.49873	0	-12.1353	Down	0.870652	0.904065
Candidate_254	106	1	0	4.49873	0	-12.1353	Down	0.870652	0.903075
Candidate_718	107	1	0	4.45668	0	-12.1218	Down	0.870652	0.902087
Candidate_233	108	1	0	4.41542	0	-12.1083	Down	0.870652	0.917138
Candidate_749	108	1	0	4.41542	0	-12.1083	Down	0.870652	0.916119
Candidate_82	110	1	0	4.33514	0	-12.0819	Down	0.870652	0.915103
Candidate_306	115	1	0	4.14665	0	-12.0177	Down	0.870652	0.901101
Candidate_230	119	1	0	4.00727	0	-11.9684	Down	0.870652	0.906052
Candidate_520	123	1	0	3.87695	0	-11.9207	Down	0.870652	0.900117
Candidate_691	126	1	0	3.78464	0	-11.8859	Down	0.870652	0.908048
Candidate_542	148	1	0	3.22206	0	-11.6538	Down	0.870652	0.907049
Candidate_342	151	1	0	3.15805	0	-11.6248	Down	0.870652	0.899136
Candidate_313	157	1	0	3.03736	0	-11.5686	Down	0.870652	0.912066
Candidate_790	173	1	0	2.75644	0	-11.4286	Down	0.870652	0.909049
Candidate_919	175	1	0	2.72494	0	-11.412	Down	0.870652	0.911058
Candidate_370	253	41499	677	78219	3857.85	-4.34165	Down	0	0
Candidate_496	390	14781	257	18073.2	950.048	-4.24971	Down	0	0
Candidate_918	413	48	1	55.4226	3.49082	-3.98884	Down	2.18758e-05	4.37978e-05
Candidate_415	154	207	5	640.981	46.8087	-3.77543	Down	1.09488e-19	4.431e-19
Candidate_225	208	62	2	142.142	13.8626	-3.35807	Down	4.29052e-06	9.04927e-06
Candidate_931	249	1436	54	2750.11	312.659	-3.13683	Down	9.01874e-112	1.74301e-110
Candidate_934	164	75	3	218.078	26.3727	-3.04773	Down	1.01319e-06	2.20068e-06
Candidate_791	345	49	2	67.7286	8.35772	-3.01858	Down	0.000114996	0.000220895
Candidate_725	113	75	4	316.503	51.0339	-2.63269	Down	5.25778e-06	1.10157e-05
Candidate_33	152	37	2	116.079	18.9698	-2.61333	Down	0.00216322	0.00376575
Candidate_937	165	53	3	153.175	26.2129	-2.54683	Down	0.000211508	0.000397417
Candidate_224	148	590	34	1901.02	331.203	-2.52098	Down	4.74808e-38	3.25828e-37
Candidate_9	201	113	7	268.088	50.2087	-2.4167	Down	6.41218e-08	1.51808e-07
Candidate_84	110	16	1	69.3622	13.1064	-2.40387	Down	0.0811766	0.114057
Candidate_841	582	116891	7585	95775.3	18789.3	-2.34974	Down	0	0
Candidate_930	240	169	11	335.792	66.0783	-2.34532	Down	5.54348e-11	1.51287e-10
Candidate_199	135	46	3	162.487	32.0379	-2.34247	Down	0.00107373	0.00191492
Candidate_32	155	15	1	46.1482	9.30134	-2.31076	Down	0.102888	0.141416
Candidate_412	121	247	17	973.435	202.554	-2.26478	Down	5.76978e-15	1.8522e-14
Candidate_865	103	29	2	134.263	27.9943	-2.26186	Down	0.0140717	0.02251
Candidate_309	170	153	11	429.178	93.287	-2.20183	Down	1.92419e-09	4.8984e-09
Candidate_128	290	96	7	157.859	34.7998	-2.18148	Down	2.8809e-06	6.13081e-06
Candidate_607	246	285	21	552.465	123.073	-2.16637	Down	2.73154e-16	9.51018e-16
Candidate_933	181	27	2	71.1345	15.9305	-2.15876	Down	0.0221442	0.0346621
Candidate_768	168	40	3	113.539	25.7448	-2.14084	Down	0.0041449	0.00704707
Candidate_826	167	13	1	37.1212	8.63298	-2.10431	Down	0.164009	0.212181
Candidate_573	156	63	5	192.58	46.2086	-2.05923	Down	0.000311938	0.000576963
Candidate_110	145	188	15	618.28	149.142	-2.05157	Down	1.55481e-10	4.15934e-10
Candidate_501	391	57	5	69.5174	18.4362	-1.91484	Down	0.00111301	0.00198125
Candidate_622	124	11	1	42.3025	11.6267	-1.86331	Down	0.258218	0.323028
Candidate_956	197	65	6	157.341	43.9099	-1.84128	Down	0.00063785	0.00115496
Candidate_204	366	14653	1383	19091.5	5447.76	-1.8092	Down	0	0
Candidate_414	223	147	14	314.346	90.5108	-1.79619	Down	2.24882e-07	5.21969e-07
Candidate_293	222	164	16	352.279	103.907	-1.76143	Down	6.3349e-08	1.50355e-07
Candidate_506	133	10	1	35.8545	10.8399	-1.7258	Down	0.322182	0.391664
Candidate_895	112	10	1	42.5772	12.8724	-1.7258	Down	0.322182	0.392168
Candidate_418	168	10	1	28.3848	8.58159	-1.7258	Down	0.322182	0.391162
Candidate_837	246	608	63	1178.59	369.218	-1.67452	Down	2.08746e-24	9.54988e-24
Candidate_680	131	86	9	313.056	99.0486	-1.66021	Down	0.000212498	0.000398486
Candidate_850	331	19	2	27.3729	8.71122	-1.6518	Down	0.124879	0.164251
Candidate_737	123	19	2	73.6621	23.4424	-1.6518	Down	0.124879	0.16448
Candidate_297	322	18	2	26.657	8.9547	-1.5738	Down	0.153166	0.199516
Candidate_285	266	176	20	315.52	108.399	-1.54138	Down	3.07412e-07	7.01492e-07
Candidate_494	227	185	22	388.634	139.725	-1.47582	Down	3.53978e-07	8.03878e-07
Candidate_512	176	8418	1019	22808.2	8347.16	-1.4502	Down	3.65778e-260	1.28293e-258
Candidate_679	162	98	12	288.474	106.793	-1.43362	Down	0.000347172	0.000640881
Candidate_938	240	32	4	63.582	24.0285	-1.40387	Down	0.0592822	0.0851901
Candidate_822	106	896	122	4030.86	1659.32	-1.28049	Down	1.49611e-24	6.87776e-24
Candidate_730	164	629	86	1828.95	756.017	-1.27453	Down	1.50844e-17	5.60192e-17
Candidate_183	100	7	1	33.3805	14.4171	-1.21123	Down	0.607662	0.676211
Candidate_698	138	84	12	290.266	125.366	-1.21123	Down	0.00372306	0.00636415
Candidate_382	192	7	1	17.3857	7.50889	-1.21123	Down	0.607662	0.677007
Candidate_321	268	21	3	37.3663	16.1385	-1.21123	Down	0.197937	0.253993
Candidate_971	234	7	1	14.2652	6.16114	-1.21123	Down	0.607662	0.677804
Candidate_345	143	14	2	46.6861	20.1637	-1.21123	Down	0.334036	0.402971
Candidate_232	142	14	2	47.0148	20.3057	-1.21123	Down	0.334036	0.402458
Candidate_127	120	42	6	166.903	72.0854	-1.21123	Down	0.0484854	0.0714085
Candidate_764	183	46	7	119.868	55.1473	-1.12008	Down	0.0508716	0.0745749
Candidate_37	117	13	2	52.985	24.6446	-1.10431	Down	0.401496	0.472906
Candidate_23	221	460	71	992.569	463.173	-1.09962	Down	8.25636e-11	2.23394e-10
Candidate_386	516	155	24	143.244	67.0562	-1.09504	Down	0.000211026	0.000397299
Candidate_598	324	83	13	122.16	57.8463	-1.07847	Down	0.00856974	0.0139923
Candidate_138	116	12	2	49.3309	24.857	-0.988837	Down	0.480048	0.553048
Candidate_491	316	12	2	18.1088	9.12473	-0.988837	Down	0.480048	0.553722
Candidate_303	153	24	4	74.8023	37.6917	-0.988837	Down	0.237468	0.298648
Candidate_452	166	18	3	51.7082	26.055	-0.988837	Down	0.332314	0.401405
Candidate_166	240	35	6	69.5428	36.0427	-0.948195	Down	0.148466	0.194195
Candidate_69	138	144	25	497.598	261.179	-0.929943	Down	0.00179381	0.0031575
Candidate_239	378	132	23	166.524	87.7229	-0.924706	Down	0.00299058	0.00515861
Candidate_499	170	355	62	995.806	525.799	-0.921353	Down	7.89476e-07	1.73465e-06
Candidate_932	109	45	8	196.871	105.813	-0.895727	Down	0.110157	0.150532
Candidate_8	191	263	47	656.625	354.766	-0.888204	Down	3.98088e-05	7.83762e-05
Candidate_608	195	11	2	26.9001	14.7867	-0.863306	Down	0.570644	0.638771
Candidate_282	139	22	4	75.475	41.488	-0.863306	Down	0.324858	0.393906
Candidate_25	183	27	5	70.3571	39.3909	-0.836833	Down	0.272432	0.338574
Candidate_924	154	375	70	1161.2	655.322	-0.825338	Down	3.59798e-06	7.62257e-06
Candidate_89	206	32	6	74.0761	41.9915	-0.818912	Down	0.230206	0.2899
Candidate_612	128	94	18	350.198	202.74	-0.788538	Down	0.0305656	0.0469135
Candidate_480	173	61	12	168.143	100.003	-0.749649	Down	0.103635	0.142235
Candidate_715	151	5	1	15.7902	9.54773	-0.725802	Down	0.897122	0.920449
Candidate_202	114	10	2	41.8303	25.2931	-0.725802	Down	0.673982	0.736172
Candidate_53	204	45	9	105.191	63.6047	-0.725802	Down	0.185472	0.23832
Candidate_964	120	5	1	19.8694	12.0142	-0.725802	Down	0.897122	0.921447
Candidate_493	127	30	6	112.645	68.1122	-0.725802	Down	0.303522	0.374265
Candidate_957	150	236	48	750.267	461.346	-0.701555	Down	0.00148363	0.00262616
Candidate_329	130	231	47	847.352	521.233	-0.701034	Down	0.00168502	0.00297153
Candidate_684	437	392	81	427.76	267.227	-0.678734	Down	6.12542e-05	0.000119112
Candidate_137	459	382	80	396.868	251.278	-0.659375	Down	0.000114984	0.000221321
Candidate_729	107	14	3	62.3935	40.4217	-0.626266	Down	0.621294	0.69057
Candidate_808	136	28	6	98.1781	63.6047	-0.626266	Down	0.394624	0.465971
Candidate_15	160	37	8	110.275	72.0854	-0.613327	Down	0.316436	0.386166
Candidate_223	188	487	107	1235.28	820.546	-0.590185	Down	7.53268e-05	0.000145581
Candidate_814	231	155	35	319.974	218.441	-0.550715	Down	0.0399534	0.0597723
Candidate_88	299	238	54	379.578	260.375	-0.543804	Down	0.0109298	0.0176029
Candidate_325	121	148	34	583.273	405.108	-0.525865	Down	0.0547072	0.0794597
Candidate_423	127	13	3	48.8129	34.0561	-0.519351	Down	0.71631	0.779708
Candidate_728	129	34	8	125.685	89.4082	-0.491337	Down	0.447718	0.523443
Candidate_308	213	93	22	208.209	148.909	-0.483601	Down	0.168089	0.216867
Candidate_824	114	93	22	389.021	278.224	-0.483601	Down	0.168089	0.216572
Candidate_124	155	38	9	116.909	83.712	-0.481877	Down	0.422724	0.495445
Candidate_271	181	38	9	100.115	71.6871	-0.481877	Down	0.422724	0.496059
Candidate_703	160	118	29	351.688	261.309	-0.428536	Down	0.160716	0.208205
Candidate_525	586	236	58	192.048	142.695	-0.428536	Down	0.0418392	0.062103
Candidate_338	190	65	16	163.138	121.407	-0.426242	Down	0.321212	0.39149
Candidate_940	282	16	4	27.0562	20.4498	-0.403874	Down	0.74642	0.801428
Candidate_339	178	4	1	10.7161	8.09948	-0.403874	Down	0.92525	0.946233
Candidate_104	200	4	1	9.5373	7.20854	-0.403874	Down	0.92525	0.943177
Candidate_966	144	12	3	39.7387	30.0356	-0.403874	Down	0.82044	0.875938
Candidate_921	171	4	1	11.1547	8.43104	-0.403874	Down	0.92525	0.942163
Candidate_207	154	4	1	12.3861	9.36174	-0.403874	Down	0.92525	0.945212
Candidate_99	142	4	1	13.4328	10.1529	-0.403874	Down	0.92525	0.944194
Candidate_870	205	8	2	18.6094	14.0654	-0.403874	Down	0.919388	0.942273
Candidate_337	276	1006	260	1738.14	1358.13	-0.355921	Down	0.000310338	0.000575127
Candidate_696	165	199	52	575.128	454.356	-0.340059	Down	0.135322	0.177493
Candidate_633	412	53	14	61.3443	48.9901	-0.32444	Down	0.509018	0.580072
Candidate_852	167	15	4	42.8322	34.5319	-0.310765	Down	0.841436	0.893318
Candidate_881	480	81	22	80.471	66.0783	-0.284292	Down	0.45225	0.52809
Candidate_36	147	11	3	35.6838	29.4226	-0.278343	Down	0.933028	0.949063
Candidate_310	410	807	227	938.61	798.214	-0.23375	Down	0.0305474	0.0469617
Candidate_774	155	46	13	141.521	120.917	-0.226996	Down	0.688706	0.751388
Candidate_830	289	489	139	806.875	693.416	-0.218624	Down	0.117506	0.159425
Candidate_534	166	7	2	20.1088	17.37	-0.211229	Down	0.940108	0.955238
Candidate_819	101	14	4	66.1001	57.0973	-0.211229	Down	0.94259	0.954687
Candidate_602	153	7	2	21.8173	18.8458	-0.211229	Down	0.940108	0.953193
Candidate_383	164	7	2	20.354	17.5818	-0.211229	Down	0.940108	0.954215
Candidate_346	206	45	13	104.17	90.9815	-0.195287	Down	0.74308	0.799655
Candidate_71	148	218	63	702.409	613.7	-0.194778	Down	0.364774	0.431801
Candidate_173	132	17	5	61.4144	54.6101	-0.169409	Down	0.94984	0.957932
Candidate_115	452	1268769	374160	1.33857e+06	1.19343e+06	-0.165576	Down	0	0
Candidate_651	217	325	96	714.199	637.806	-0.163207	Down	0.34518	0.412214
Candidate_130	277	98	29	168.71	150.937	-0.160603	Down	0.645734	0.706948
Candidate_757	505	528516	157518	499071	449693	-0.150305	Down	9.63952e-294	3.51101e-292
Candidate_116	120	10	3	39.7387	36.0427	-0.14084	Down	0.947108	0.956195
Candidate_892	105	10	3	45.4157	41.1916	-0.14084	Down	0.947108	0.958239
Candidate_108	145	10	3	32.8872	29.8284	-0.14084	Down	0.947108	0.957216
Candidate_553	153	20	6	62.3353	56.5375	-0.14084	Down	0.955626	0.960698
Candidate_522	221	16	5	34.5242	32.6178	-0.081946	Down	0.953704	0.960806
Candidate_425	257	16	5	29.6881	28.0488	-0.081946	Down	0.953704	0.959785
Candidate_422	157	127	40	385.744	367.314	-0.0706307	Down	0.83372	0.887116
Candidate_401	123	41	13	158.955	152.376	-0.0609863	Down	0.978726	0.980797
Candidate_162	132	100	32	361.261	349.505	-0.0477303	Down	0.924274	0.946257
Candidate_465	127	53	17	199.007	192.984	-0.0443317	Down	0.986298	0.987341
Candidate_255	200	162	52	386.261	374.844	-0.0432843	Down	0.892556	0.917753
Candidate_167	403	459	148	543.129	529.461	-0.036771	Down	0.811586	0.867463
Candidate_91	139	31	10	106.351	103.72	-0.0361423	Down	0.95854	0.962606
Candidate_618	188	74	24	187.702	184.048	-0.0283649	Down	0.995874	0.995874
Candidate_767	191	187	61	466.878	460.441	-0.0200312	Down	0.96427	0.967334
